# Supplementary material for: Small RNA Bidirectional Crosstalk During the Interaction Between Wheat and Zymoseptoria tritici
Source: Front Plant Sci. 2020 Jan 8;10:1669. doi: 10.3389/fpls.2019.01669 (PMC6960233; doi:10.3389/fpls.2019.01669)
Supplement: Supplementary file 2 [file Table_2.xlsx]

## Sheet: Infection_Upreguulated
Fungal upregulated sRNAs in planta
sRNA100	UAACGAGGCCUAGGACCGCC
sRNA107	UAAGAACGCUGAAAUCCACG
sRNA11	ACUUGAUCUAAUCUGACA
sRNA117	UAAGGACCUAGAACUACUUC
sRNA12	AGAAGGGAAACCAAGACAGUCUGGA
sRNA13	AGAAGGGAAACUAAGACAGUCUGGA
sRNA130	UAAUCGGCCGGCGUUUUAGU
sRNA150	UACCCUGUUGUAACUCCCGA
sRNA151	UACCGAACAAUUGAAAGACU
sRNA16	AGUCCUUCGGCAGAUUCUGCUU
sRNA164	UACCUUGUUCGAGAUCUGUC
sRNA19	AUCGCAGAGCCAAGUUUCCUCA
sRNA198	UAGAACCCCUGACCCCGAGC
sRNA2	AACCUCCUCAGUAUACGUCGUCUCA
sRNA205	UAGACCGGGAGAACUCUAUG
sRNA228	UAGAUUGUUCCACUUUGACG
sRNA24	AUUCCCUUGACGCAGUGGC
sRNA25	AUUCUUCUUCUUCUUCUUCUUCUU
sRNA26	CAACAUGAUGAGCCGAACAUA
sRNA269	UAGGGAUAUGCGAUUUCGAU
sRNA3	AAGGACCUCGAGAACCCAA
sRNA315	UAUCGAAAGUAGUAGGUACU
sRNA33	CAGCUGGGGCCUGAGCUCGCCU
sRNA343	UCAAAUAUCGUCCCCGGGGC
sRNA347	UCAAGCUCAACAGUCUGACU
sRNA35	CAUCAGCCGUCGGCAUCCA
sRNA350	UCAAGUAAGCAGACGUCGUC
sRNA356	UCACCGGACCCGGAACACCGCCA
sRNA371	UCAGGUAUGUCAAGGGCGAC
sRNA39	CCCGUAGAACCUGCUCUGUCUGCCA
sRNA394	UCCGUUUGUCGAUCCGACCA
sRNA41	CCUAAACCCUAAACCCUAAACCCU
sRNA420	UCGGACCAACGCCCCCCGGGG
sRNA43	CCUCUGGCUGACGCGAACCUACCU
sRNA433	UCGGUUACCCCGCUCUGCCC
sRNA44	CCUUCGGUAGAUUCUGCU
sRNA45	CCUUGGUCAGCAGUGAGCUCA
sRNA46	CGACGGCACUCUGACACCCA
sRNA47	CGAGAUGCACUGCUAGGGCUA
sRNA508	UGCCCGCGGACAUAUUCUCG
sRNA518	UGCGCAAGCGGUAAGCGACCG
sRNA52	CGGAUCCCCACUUCGUUAUGGAUGA
sRNA53	CGGUUGAACGCGGGUCUCC
sRNA533	UGGCUGGAAGACAUGAAAUGA
sRNA537	UGGUGCUGGAGAAUGUCGUC
sRNA548	UGUAUUCCGCUUCGACUGUUG
sRNA56	CGUUGAGACUGUUUCUCAC
sRNA57	CUCAGCUGUCUGGCUCAGCGCCC
sRNA582	UUCACGGAUGAACCAGAGAUCA
sRNA583	UUCAUGCGGCUGUUCAACGUA
sRNA60	CUGGACUUGCUCCUGGACU
sRNA629	UUUAUCCUUCGCGGUGCCCG
sRNA64	GAAGGGAAACCAAGACAGUCUGGA
sRNA65	GAAGGGAAACUAAGACAGUCUGGA
sRNA659	UUUUCACAAUGUCGAUGUUG
sRNA70	GAUCAUGUCGAGCGUUUGGCGAGCA
sRNA72	GCAAGAAGACCGGCGGCA
sRNA75	GCCCAUGCGAUUGUCGUA
sRNA8	ACGUUGCACAUGCCUGAUC
sRNA82	GUCGUCGUAGAGCCAAGUUUCCUCC
sRNA84	GUCGUUGCAGAGCCAAGUUUCCUCC
sRNA85	GUCGUUGCAGAGCUAAGUUUCCUCC
sRNA9	ACUGAAAAGACCUGAGCGU
sRNA90	UAAAUGGCACGUGUAGAACG
sRNA91	UAACAAACGUCGUACUGGGA
sRNA96	UAACAUGGAUGUCAGACGAGA

## Sheet: Infection_Downregulated
Fungal downregulated sRNAs in planta
sRNA1	AAACUUUCAACAACGGAUC
sRNA102	UAACGCUCUUAAUCUACGCCU
sRNA106	UAAGAAAUUCGGAUAGAGCCU
sRNA108	UAAGAAUAUCGUGUUGUACG
sRNA110	UAAGACAGUCUGGAAGAAACC
sRNA113	UAAGACUAUGUAGGACGGCU
sRNA118	UAAGGACGAGAUCUGAGAUCU
sRNA124	UAAUACGCCUUUGUAGAACU
sRNA125	UAAUACGCCUUUGUGGAACU
sRNA128	UAAUAUGCCUUUGUGGAACU
sRNA134	UAAUGGACCGUAUACCCGAGA
sRNA138	UACACCCGAGCAGUCUGAAC
sRNA152	UACCGAAGAACUUGUGACCU
sRNA159	UACCUGGUUGAUUCUGCC
sRNA171	UACGAGAUACGCCGGAAUGC
sRNA175	UACGCAGAGGAGGAAUUCUG
sRNA176	UACGCCGCACGUUCGUGCUG
sRNA182	UACGUGAGACUUGGAGCCU
sRNA185	UACUAUUGUUCUGUGCUUGU
sRNA189	UACUCGAGACGAUUGUGCCU
sRNA191	UACUGUACACCGUCUUGAACG
sRNA193	UACUGUUGUUCUGUGCUUGU
sRNA20	AUGAAUGAUGAUUAUUGCUGACC
sRNA206	UAGACGUAGAAUUCCGACUUA
sRNA214	UAGAGGACCCGAAUCUCUAGA
sRNA217	UAGAGGCUCUGGCUUGGCAUG
sRNA221	UAGAGUUGUAGAUUCCACC
sRNA222	UAGAUAGAACAUCGUACGCCU
sRNA227	UAGAUUCUACCGACUGUUCU
sRNA237	UAGCGAUCGUCGUCGUCUACU
sRNA242	UAGCUAUGUGAUCUCGCACC
sRNA247	UAGGACAGAGUAGACUGCCU
sRNA248	UAGGACAGAGUGGACUGCCU
sRNA249	UAGGACGGCCUUGCCCUAAG
sRNA250	UAGGACUAAUUGGCGCACCG
sRNA251	UAGGACUAGCAUUUCCGAGAA
sRNA255	UAGGAUAGAGUAGACUGCCU
sRNA256	UAGGAUAGAGUGGACUGCCU
sRNA258	UAGGAUCCCUCUGAACGCCU
sRNA260	UAGGAUUGGAUGUAUUAACAUC
sRNA276	UAGUAGAAAUUCUAUAGCACC
sRNA278	UAGUAGAGCUCUGGCUUUAUA
sRNA285	UAGUCUACCUUUGCACCUGA
sRNA292	UAGUUCUAUAAGACCCGAGA
sRNA302	UAUAGGACAGAGUAGACUGCC
sRNA304	UAUAGGGCAGAGUAGACUGC
sRNA306	UAUAGUUGUAGCUUGUAGCU
sRNA308	UAUAUACUUCCUUCGAGGGC
sRNA310	UAUCAUCUCUGGAGGCAUCCG
sRNA316	UAUCGAAGAUCAGGAGAAGU
sRNA323	UAUGACACUUUACUCUGCACC
sRNA328	UAUGGACUCCAUAGUGGAAUC
sRNA329	UAUGUAGAAUCUUAUAGCACC
sRNA330	UAUGUAGGACGGCUUUGCCC
sRNA333	UAUGUCUAUGUUAGCUGCCU
sRNA339	UAUUCUUCUAGAACUAAGCCU
sRNA341	UCAAAGAUCUGACACCGGGA
sRNA346	UCAACUGGCUGUAUAACGCACC
sRNA358	UCACGCUCGCUCAGGACGCG
sRNA367	UCAGCCUGAAUCUGAAGCCU
sRNA374	UCAUCGAUCGGGCGACCGGU
sRNA377	UCAUUUCGUGCGACCACGUC
sRNA380	UCCAGAUCGUCAGCGGCCU
sRNA383	UCCAUGAUCGUCUCGGCGAUG
sRNA385	UCCAUUUCGUUCGUCGCGACU
sRNA390	UCCGAUCUCGAUAGACGAGU
sRNA391	UCCGCUCGGAUCUUGGAACC
sRNA4	ACAUACGACCACAGAUAGAUG
sRNA403	UCGAGAACAUCCUGAGCACC
sRNA404	UCGAGAAGGAUUUUGGACGGA
sRNA405	UCGAGAAGGAUUUUGGGCG
sRNA412	UCGAGGUUCGUCGCUUGAUC
sRNA415	UCGCAGAGUUGUAGAUUUCA
sRNA419	UCGGAAGUAGUAGGUACUUC
sRNA42	CCUCGGAAGGGAAACUAAGACAGU
sRNA426	UCGGCGCCGGUCAUGUAGGC
sRNA427	UCGGCGCCGGUCAUGUAGGCG
sRNA429	UCGGGGUCACACGAAGCACC
sRNA432	UCGGUCGGGAGCACUCGAGA
sRNA438	UCUUAUGUGUCCAUGUUAGC
sRNA439	UCUUAUGUGUCCAUGUUAGCU
sRNA440	UCUUAUGUGUCUAUGUUAGCU
sRNA443	UGAAAGACGUAACAAACGGCU
sRNA444	UGAAAGCUUUCGUCGAGGGC
sRNA447	UGAACACGAUUGACGGAUCG
sRNA448	UGAACAGAUCGUGGAGGAUC
sRNA450	UGAAGAACUUCGCCGAGGAU
sRNA451	UGAAGAGAUCUCGGGCACCG
sRNA453	UGAAGGCAGUCGUAGUCGGC
sRNA454	UGAAGGUCUGGAAGUCGCCU
sRNA456	UGAAUGCAUUUCGUCGAUUC
sRNA457	UGAAUGCCUGGCACAUCACCG
sRNA460	UGACAGCGGACUGGCGUUGU
sRNA462	UGACAUCGAGAAACGGACAAA
sRNA463	UGACAUGUUAGAAUAACGCCU
sRNA468	UGACGCAGUCUAUUAUGCUG
sRNA469	UGACGGACAGAAGUGGCGCC
sRNA475	UGAGAGAAUUCAGCACGCCU
sRNA476	UGAGCAUCGUCAAGGCAUC
sRNA477	UGAGGAACAAUGCUGAAUGC
sRNA480	UGAGGUAGAAUUCUUUGACC
sRNA488	UGAUUGAGAAACUCAUGCCU
sRNA497	UGCACGUAGAAUGUCUUGGC
sRNA498	UGCACUUUUCCGUAGAGGAC
sRNA499	UGCAGGACAGAUGACAGCCU
sRNA501	UGCAGUCGUUGGCUGGUCU
sRNA512	UGCCGUUGUUCUGUUGUAGC
sRNA514	UGCGAAUGAUCACGUCGACU
sRNA515	UGCGACUUCACUUCUGGCCU
sRNA517	UGCGAGCGAUCGUGGCAACG
sRNA521	UGCGCAGAUCUCGUUCGCCU
sRNA522	UGCGCAUCGUCGAGCCUGGC
sRNA524	UGCGUUGGACGUAGACCGAGA
sRNA526	UGGACCAGACUGUUACAUGU
sRNA528	UGGAUUGUCUGGGCACGAGA
sRNA529	UGGCAACCAUGUCGGUGUACU
sRNA530	UGGCACAGGUCUGACGCCUG
sRNA531	UGGCCGAGGAACUUUCUGAAG
sRNA540	UGUACAAAACCUGGACCCCG
sRNA545	UGUAGCUUGUGUUUCGAGGC
sRNA550	UGUCCCAGGUCGGAUUGGCC
sRNA552	UGUCGUCGUCGUCAAGAUGA
sRNA558	UGUGGAACUAUAUGCCGCCU
sRNA561	UGUUAGAACGUCGUUCGCCU
sRNA563	UGUUCGCAACGUAGAGGGCU
sRNA564	UGUUCGCAGCGUAGAGGGCUG
sRNA565	UGUUCGGACAAACUUGGCAUU
sRNA569	UGUUGUAGAACCGGACAAUG
sRNA570	UGUUGUAGAAUGGCAUCCGU
sRNA571	UGUUGUUCUGUAGCUUGUGU
sRNA575	UUAGACUGUCUCGCAUGAGA
sRNA578	UUAUAGAUUCCACCGACUGU
sRNA580	UUAUUACCGAGUAAGCACC
sRNA581	UUCAAGGACGACUUUGUACCU
sRNA585	UUCCACCUGUCUCGUCAGACG
sRNA588	UUCCAUCGUUCCGAAGAACU
sRNA59	CUGCUGUGGAAUACCGAGAGA
sRNA595	UUCGCAGUCGAUGAUGUACC
sRNA596	UUCGGACGAGGAUGAUGACU
sRNA597	UUCGUAGCGUAGAGGGCUA
sRNA602	UUCUCGACUGGAAGAGGCCU
sRNA604	UUGAGGAUCUGUAUCAUAACU
sRNA607	UUGCCGUCGGCCUCAUGAACU
sRNA61	GAAGACUCGGAGAACGACACCUU
sRNA612	UUGGAUUCAUGGAUAUGCACU
sRNA614	UUGGCAAGAGCACGAUCGUCG
sRNA615	UUGGCACAUCGCAGUGGACG
sRNA617	UUGGCGUCGAGAGCUGGAC
sRNA619	UUGUAGAACAAUGUCGCACC
sRNA620	UUGUAGAUUCCACCGACUGU
sRNA621	UUGUGGAUUCCACCGACUGU
sRNA63	GAAGCACUGAGAGCGGACUCAG
sRNA633	UUUCGAGAAGGAUUUUAGGC
sRNA635	UUUCGAUGGAGACUCGGCCU
sRNA637	UUUCGGAACAGAGUUCGCUC
sRNA638	UUUCGGUUCGGAUUUCGAGA
sRNA639	UUUCGUACGACCAUGUUAGGA
sRNA640	UUUCGUACGACUAUGUUAGGA
sRNA648	UUUGGAACUUUAGACGAGAA
sRNA649	UUUGGUCGUCGAGAAUUUCC
sRNA650	UUUGUAGAACUACAUGCCGCU
sRNA651	UUUGUAGAACUAUAUGCCGCU
sRNA652	UUUGUAGAACUGCAUGCCGCU
sRNA653	UUUGUAGAACUGUAUGCCGCU
sRNA655	UUUGUGGAACGCGACCGAGA
sRNA656	UUUGUGGAACUGUAUACCGCU
sRNA657	UUUGUUUGACGGAAAGCGCCU
sRNA74	GCAUUUCGUGCGACCACGUC
sRNA78	GGACAGGUGGCCGAGUGGUUAUGGC
sRNA87	GUUAGUUGGACGUGAGCCU
sRNA89	UAAAGUGCUUCGGUUCGGAU
sRNA93	UAACAGCCUCUCCAAUCCU
sRNA97	UAACCGAAGAAAAUACCCGGA
sRNA99	UAACCGGUGUUGUAGUAUGCC
