# Supplementary material for: Small RNA Bidirectional Crosstalk During the Interaction Between Wheat and Zymoseptoria tritici
Source: Front Plant Sci. 2020 Jan 8;10:1669. doi: 10.3389/fpls.2019.01669 (PMC6960233; doi:10.3389/fpls.2019.01669)
Supplement: Supplementary file 4 [file Table_4.xlsx]

## Sheet: fungi_srna_up_fungi_gene_down_i
Induced or highly expressed fungal sRNAs target and downregulate fungal genes in planta
fungal_srna	fungal_gene	expectatioin	MFE_ratio	IPR_description	Pathway	secretome	fungal_srna_7dpi	fungal_srna_12dpi	fungal_srna_14dpi	fungal_srna_vitro	fungal_gene_7dpi	fungal_gene_12dpi	fungal_gene_14dpi	fungal_gene_vitro
sRNA25	g6777.t1	0.5	1	Tyrosine-tRNA ligase, Tyrosine-tRNA ligase, archaeal/eukaryotic-type, Rossmann-like alpha/beta/alpha sandwich fold, Aminoacyl-tRNA synthetase, class Ic	KEGG: 00970+6.1.1.1|Reactome: REACT_71, KEGG: 00970+6.1.1.1, Reactome: REACT_71	N	4.7	8.81	2.318	0	112.449	91.435	150.394	238.009
sRNA377	g5802.t1	1	0.98374			N	1901.15	2203.47	1892.69	16319.4	2.76	1.212	1.384	4.247
sRNA25	g9281.t1	1.5	0.997118	Chromo/chromo shadow domain, Histone acetyltransferase domain, MYST-type, RNA binding activity-knot of a chromodomain, Acyl-CoA N-acyltransferase, Chromo domain-like		N	4.7	8.81	2.318	0	10.085	12.77	15.811	43.516
sRNA25	g8928.t1	2	0.930836	Sec1-like protein, Sec1-like, domain 2		N	4.7	8.81	2.318	0	13.235	16.44	19.768	50.261
sRNA82	g3165.t1	2	NA			Y	5.309	21.645	112.987	0.524	2.913	0.441	3.582	3.101
sRNA16	g8153.t1	2.5	0.704878	Serine-tRNA ligase, type1, tRNA-binding arm, Aminoacyl-tRNA synthetase, class II (G/ P/ S/T), Serine-tRNA synthetase, type1, N-terminal, Aminoacyl-tRNA synthetase, class II	KEGG: 00970+6.1.1.11|MetaCyc: PWY-6281|Reactome: REACT_71|UniPathway: UPA00906, Reactome: REACT_71, KEGG: 00970+6.1.1.11|MetaCyc: PWY-6281|UniPathway: UPA00906	N	5.835	4.54	17.695	0.134	63.817	77.626	100.822	156.511
sRNA2	g2680.t1	2.5	NA	Glutathione S-transferase, C-terminal-like, Glutathione S-transferase, C-terminal, Glutathione S-transferase, N-terminal, Thioredoxin-like fold		N	3.429	9.834	47.233	0.583	147.243	123.683	208.048	356.429
sRNA25	g5182.t1	2.5	0.965418	CBS domain, Domain of unknown function DUF21		N	4.7	8.81	2.318	0	37.475	29.387	29.142	65.707
sRNA25	g8359.t1	2.5	0.755043	Cation-transporting P-type ATPase, C-terminal, P-type ATPase, P-type ATPase, phosphorylation site, P-type ATPase, A domain, P-type ATPase, subfamily IID, Cation-transporting P-type ATPase, N-terminal, P-type ATPase, cytoplasmic domain N, P-type ATPase, transmembrane domain, HAD-like domain		N	4.7	8.81	2.318	0	7.005	4.062	10.889	42.223
sRNA426	g10919.t1	2.5	NA	RlpA-like double-psi beta-barrel domain		Y	223.696	144.415	18.063	329.941	327.185	105.121	431.857	703.385
sRNA508	g7140.t1	2.5	0.736041	Major facilitator superfamily, Major facilitator superfamily domain		N	1.632	3.329	1.126	0	9.928	1.395	22.104	37.216
sRNA56	g5638.t1	2.5	0.86875			N	12.775	3.629	14.045	0	14.775	18.581	23.528	33.919
sRNA60	g8675.t1	2.5	0.781579	ABC-2 type transporter, P-loop containing nucleoside triphosphate hydrolase, AAA+ ATPase domain, ABC transporter-like, ABC transporter, conserved site, ABC-transporter extracellular N-terminal domain, CDR ABC transporter		N	10.534	0.579	0	0	50.777	39.802	71.911	143.872
sRNA16	g9301.t1	3	0.807317	Tetratricopeptide-like helical domain, Tetratricopeptide repeat, HAT (Half-A-TPR) repeat		N	5.835	4.54	17.695	0.134	13.244	9.064	4.67	21.32
sRNA24	g1575.t1	3	0.867925	NADP-dependent oxidoreductase domain, Aldo/keto reductase/potassium channel subunit beta		N	260.577	769.866	1427.09	3.116	4.988	8.936	18.03	11.644
sRNA25	g7700.t1	3	0.855908	DnaJ domain		N	4.7	8.81	2.318	0	83.126	78.28	154.769	171.729
sRNA25	g1131.t1	3	0.9683			N	4.7	8.81	2.318	0	4.987	1.476	2.42	55.921
sRNA25	g319.t1	3	0.821326	Protein kinase domain, Serine/threonine/dual specificity protein kinase, catalytic domain, Protein kinase-like domain		N	4.7	8.81	2.318	0	1.978	2.215	28.812	11.934
sRNA25	g3496.t1	3	0.951009	Glycosyltransferase 34		N	4.7	8.81	2.318	0	81.584	56.262	87.764	122.217
sRNA25	g7700.t1	3	0.855908	DnaJ domain		N	4.7	8.81	2.318	0	83.126	78.28	154.769	171.729
sRNA25	g1175.t1	3	0.789625			N	4.7	8.81	2.318	0	13.198	4.524	1.704	92.753
sRNA25	g5434.t1	3	0.982709	Zn(2)-C6 fungal-type DNA-binding domain, Transcription factor domain, fungi		N	4.7	8.81	2.318	0	25.042	17.901	13.844	44.637
sRNA25	g1384.t1	3	0.95389	Glucanosyltransferase		N	4.7	8.81	2.318	0	24.141	45.356	61.898	112.164
sRNA25	g10810.t1	3	0.884726	ATPase, AFG1-like, P-loop containing nucleoside triphosphate hydrolase		N	4.7	8.81	2.318	0	13.728	8.693	17.778	35.524
sRNA26	g3109.t1	3	NA	Glycosyl transferase family 39/83, MIR motif, Glycosyltransferase 39-like, Protein O-mannosyl-transferase, C-terminal four TM domain	KEGG: 00514+2.4.1.109|UniPathway: UPA00378	N	58.021	84.163	140.46	0.519	71.332	98.622	123.187	453.592
sRNA377	g7419.t1	3	0.826558	Glycoside hydrolase family 47		N	1901.15	2203.47	1892.69	16319.4	18.868	29.409	38.22	48.134
sRNA377	g3801.t1	3	0.704607	Endonuclease/exonuclease/phosphatase, Inositol polyphosphate-related phosphatase		N	1901.15	2203.47	1892.69	16319.4	33.752	11.253	30.84	39.189
sRNA377	g11354.t1	3	NA			N	1901.15	2203.47	1892.69	16319.4	13.184	16.227	22.28	30.916
sRNA426	g11439.t1	3	NA	Carbohydrate-binding-like fold, Carbohydrate binding module family 20, Galactose mutarotase, N-terminal barrel, Glycosyl hydrolases family 31, conserved site, Glycoside hydrolase superfamily, Glycoside hydrolase family 31, N-terminal domain, Glycoside hydrolase family 31, Immunoglobulin-like fold, Galactose mutarotase-like domain		Y	223.696	144.415	18.063	329.941	10.796	5.881	114.416	15.625
sRNA60	g6338.t1	3	NA	Nucleoporin, Nup133/Nup155-like, N-terminal, Nucleoporin, Nup133/Nup155-like, C-terminal, Nucleoporin, Nup155-like	Reactome: REACT_15518|Reactome: REACT_474|Reactome: REACT_6185	N	10.534	0.579	0	0	12.113	16.615	33.869	24.509
sRNA629	g1977.t1	3	0.782051	Inosine/uridine-preferring nucleoside hydrolase, Inosine/uridine-preferring nucleoside hydrolase domain		N	0	2.629	1.946	0.084	5.814	8.13	24.809	67.365
sRNA78	g4630.t1	3	NA	Acyl carrier protein-like, Phosphopantetheine attachment site, Polyketide synthase, phosphopantetheine-binding domain, Condensation domain, AMP-binding, conserved site, AMP-dependent synthetase/ligase		N	114.042	38.555	16.869	103.597	0.745	2.762	6.403	2.491
sRNA96	g6581.t1	3	0.726519			Y	1.023	3.486	2.829	0.222	230.373	533.228	873.12	1986.35
sRNA25	g7286.t1	3.5	0.775216	Protein kinase domain, Serine/threonine-protein kinase, active site, Protein kinase-like domain, Protein kinase, ATP binding site, Serine/threonine/dual specificity protein kinase, catalytic domain		N	4.7	8.81	2.318	0	22.919	24.199	14.579	53.197
sRNA25	g7286.t1	3.5	0.775216	Protein kinase domain, Serine/threonine-protein kinase, active site, Protein kinase-like domain, Protein kinase, ATP binding site, Serine/threonine/dual specificity protein kinase, catalytic domain		N	4.7	8.81	2.318	0	22.919	24.199	14.579	53.197
sRNA25	g5482.t1	3.5	0.936599	Major facilitator superfamily domain, Major facilitator superfamily		N	4.7	8.81	2.318	0	22.236	13.622	11.084	38.562
sRNA25	g4447.t1	3.5	0.878963	Peptidase C19, ubiquitin carboxyl-terminal hydrolase, Ubiquitin specific protease, conserved site, Ubiquitin specific protease domain		N	4.7	8.81	2.318	0	2.735	2.222	2.523	8.45
sRNA25	g2258.t1	3.5	0.815562			N	4.7	8.81	2.318	0	81.712	26.225	50.493	109.366
sRNA377	g5033.t1	3.5	0.756098	F-actin capping protein, alpha subunit, conserved site, F-actin-capping protein subunit alpha		N	1901.15	2203.47	1892.69	16319.4	42.821	96.435	254.502	288.933
sRNA394	g7241.t1	3.5	0.710875	Rad4/PNGase transglutaminase-like fold, Transglutaminase-like		N	0	13.068	11.132	0.841	3.451	2.62	7.064	7.049
sRNA41	g10957.t1	3.5	NA	SET domain		N	25.078	22.141	4.57	0	27.921	67.181	138.328	101.983
sRNA426	g7571.t1	3.5	0.831435	Peptidase M1, membrane alanine aminopeptidase, N-terminal, Peptidase M1, alanine aminopeptidase/leukotriene A4 hydrolase, ERAP1-like C-terminal domain		N	223.696	144.415	18.063	329.941	60.59	68.807	134.145	213.164
sRNA426	g11289.t1	3.5	NA			N	223.696	144.415	18.063	329.941	2.499	3.206	2.754	8.85
sRNA426	g3015.t1	3.5	0.715262	Concanavalin A-like lectin/glucanase domain, SPRY domain		N	223.696	144.415	18.063	329.941	5.84	15.679	13.957	19.101
sRNA438	g1610.t1	3.5	0.749235			N	166.176	274.91	342.951	1993.45	96.854	121.331	238.298	241.98
sRNA439	g1610.t1	3.5	0.752187			N	121.943	174.03	683.483	6687.07	96.854	121.331	238.298	241.98
sRNA526	g5050.t1	3.5	NA	Aspartate/glutamate/uridylate kinase, Acetylglutamate kinase, Semialdehyde dehydrogenase, NAD-binding, Vertebrate-like NAGS Gcn5-related N-acetyltransferase (GNAT) domain, NAD(P)-binding domain, NAGK-NAGSA, bifunctional, Semialdehyde dehydrogenase, dimerisation domain, N-acetyl-gamma-glutamyl-phosphate reductase, active site, N-acetyl-gamma-glutamyl-phosphate reductase, type 1	Reactome: REACT_13, KEGG: 00220+2.7.2.8|MetaCyc: PWY-5154|MetaCyc: PWY-7400|UniPathway: UPA00068, KEGG: 00220+2.3.1.1|MetaCyc: PWY-5154|UniPathway: UPA00068, KEGG: 00220+1.2.1.38+2.7.2.8|MetaCyc: PWY-5154|MetaCyc: PWY-7400|UniPathway: UPA00068|UniPathway: UPA00068, KEGG: 00220+1.2.1.38|MetaCyc: PWY-5154|MetaCyc: PWY-7400|UniPathway: UPA00068	N	263.354	237.16	110.85	832.226	70.255	91.158	157.264	170.258
sRNA56	g1071.t1	3.5	0.8625	C2 domain, PLC-like phosphodiesterase, TIM beta/alpha-barrel domain, Phosphoinositide phospholipase C family, Phospholipase C, phosphatidylinositol-specific, Y domain, Phosphatidylinositol-specific phospholipase C, X domain	KEGG: 00562+3.1.4.11|MetaCyc: PWY-6351|MetaCyc: PWY-6367|MetaCyc: PWY-7039	N	12.775	3.629	14.045	0	8.929	20.438	17.242	24.047
sRNA56	g10344.t1	3.5	0.721875			N	12.775	3.629	14.045	0	16.299	16.568	5.797	33.373
sRNA56	g728.t1	3.5	NA	HECT domain, E3 ubiquitin ligase, domain of unknown function DUF908, Domain of unknown function DUF4414, E3 ubiquitin ligase, domain of unknown function DUF913	UniPathway: UPA00143	N	12.775	3.629	14.045	0	14.828	8.676	15.254	20.023
sRNA56	g1804.t1	3.5	0.709375	Batten's disease protein Cln3, Major facilitator superfamily domain		N	12.775	3.629	14.045	0	30.426	32.925	41.283	60.174
sRNA60	g2500.t1	3.5	0.834211	Alpha/Beta hydrolase fold		N	10.534	0.579	0	0	4.953	3.494	6.691	13.634
sRNA60	g8123.t1	3.5	0.755263	RNA recognition motif domain, Nucleotide-binding alpha-beta plait domain		N	10.534	0.579	0	0	0.441	0	0.914	3.03
sRNA78	g2565.t1	3.5	NA	Ssl1-like, TFIIH C1-like domain, von Willebrand factor, type A, TFIIH subunit Ssl1/p44, Zinc finger, C2H2		N	114.042	38.555	16.869	103.597	9.941	14.049	14.894	22.455
sRNA1	g3110.t1	4	0.718412	Coproporphyrinogen III oxidase, conserved site, Coproporphyrinogen III oxidase, aerobic	KEGG: 00860+1.3.3.3|MetaCyc: PWY-5531|MetaCyc: PWY-7159|UniPathway: UPA00251	N	1309.69	1110.1	2484.48	7323.72	71.422	99.189	184.636	189.144
sRNA1	g1574.t1	4	0.747292	Glycoside hydrolase, family 13, Glycosyl hydrolase, family 13, subfamily, catalytic domain, Glycoside hydrolase superfamily, Glycoside hydrolase, catalytic domain, Glycosyl hydrolase, family 13, all-beta, Glycosyl hydrolase, family 13, catalytic domain, Maltogenic Amylase, C-terminal		N	1309.69	1110.1	2484.48	7323.72	15.65	16.378	28.093	74.096
sRNA117	g5147.t1	4	NA	Cupin 1, RmlC-like jelly roll fold, RmlC-like cupin domain, Bicupin, oxalate decarboxylase/oxidase		Y	1.023	3.961	0.467	0.39	56.518	32.476	26.813	439.305
sRNA12	g11318.t1	4	NA	MIR motif, Glycosyltransferase 39-like, Glycosyl transferase family 39/83, Protein O-mannosyl-transferase, C-terminal four TM domain, Dolichyl-phosphate-mannose-protein mannosyltransferase 1/5	KEGG: 00514+2.4.1.109|UniPathway: UPA00378	N	25.883	21.521	25.381	0.252	42.607	66.197	67.766	192.261
sRNA130	g11077.t1	4	NA	Domain of unknown function DUF4470, Zinc finger, MYND-type		N	9.512	19.304	6.081	4.049	0	0.829	1.889	3.956
sRNA138	g10859.t1	4	NA	SPX domain		N	309.766	241.922	203.257	4103.4	32.258	22.955	43.591	79.974
sRNA16	g6227.t1	4	NA	RTA-like protein		N	5.835	4.54	17.695	0.134	0.802	2.273	3.924	28.78
sRNA16	g4447.t1	4	0.726829	Peptidase C19, ubiquitin carboxyl-terminal hydrolase, Ubiquitin specific protease, conserved site, Ubiquitin specific protease domain		N	5.835	4.54	17.695	0.134	2.735	2.222	2.523	8.45
sRNA16	g1585.t1	4	NA	von Willebrand factor, type A, Proteasome subunit Rpn10, Ubiquitin interacting motif		N	5.835	4.54	17.695	0.134	164.893	130.368	261.088	356.178
sRNA16	g386.t1	4	NA	Arrestin-like, N-terminal, Immunoglobulin E-set		N	5.835	4.54	17.695	0.134	10.937	6.662	9.619	18.664
sRNA16	g6496.t1	4	NA			N	5.835	4.54	17.695	0.134	2.568	0.602	0.289	3.532
sRNA24	g546.t1	4	NA	Metal-dependent hydrolase, Dihydroorotase homodimeric type, Amidohydrolase-related, Dihydroorotase, conserved site	KEGG: 00240+3.5.2.3|MetaCyc: PWY-5686|UniPathway: UPA00070	N	260.577	769.866	1427.09	3.116	63.995	83.008	124.938	128.916
sRNA24	g10472.t1	4	NA	P-loop containing nucleoside triphosphate hydrolase, RNA helicase, DEAD-box type, Q motif, Helicase superfamily 1/2, ATP-binding domain, Helicase, C-terminal, ATP-dependent RNA helicase DEAD-box, conserved site, DEAD/DEAH box helicase domain		N	260.577	769.866	1427.09	3.116	22.4	37.244	5.901	117.327
sRNA24	g1895.t1	4	NA	AMP-binding, conserved site, Acyl carrier protein-like, Condensation domain, AMP-dependent synthetase/ligase		N	260.577	769.866	1427.09	3.116	7.233	5.765	11.128	38.965
sRNA24	g10330.t1	4	0.703504	Zn(2)-C6 fungal-type DNA-binding domain, Zinc finger, C2H2-like, Zinc finger, C2H2, Zinc finger C2H2-type/integrase DNA-binding domain		N	260.577	769.866	1427.09	3.116	4.596	0.808	4.616	5.298
sRNA24	g2787.t1	4	NA	Protein of unknown function DUF3455		Y	260.577	769.866	1427.09	3.116	57.57	44.92	178.44	91.051
sRNA25	g3575.t1	4	0.81268	ATP-grasp fold, Histidine phosphatase superfamily, Histidine phosphatase superfamily, clade-2		N	4.7	8.81	2.318	0	18.234	13.195	12.503	35.964
sRNA25	g10734.t1	4	0.867435	Methionyl-tRNA synthetase, Aminoacyl-tRNA synthetase, class 1a, anticodon-binding, Methionyl-tRNA synthetase, Zn-domain, Rossmann-like alpha/beta/alpha sandwich fold, Aminoacyl-tRNA synthetase, class I, conserved site, Methionyl/Leucyl tRNA synthetase	KEGG: 00450+6.1.1.10|KEGG: 00970+6.1.1.10|Reactome: REACT_71, Reactome: REACT_71, KEGG: 00450+6.1.1.10|KEGG: 00970+6.1.1.10	N	4.7	8.81	2.318	0	34.237	45.082	62.296	103.361
sRNA25	g3575.t1	4	0.81268	ATP-grasp fold, Histidine phosphatase superfamily, Histidine phosphatase superfamily, clade-2		N	4.7	8.81	2.318	0	18.234	13.195	12.503	35.964
sRNA25	g10734.t1	4	0.867435	Methionyl-tRNA synthetase, Aminoacyl-tRNA synthetase, class 1a, anticodon-binding, Methionyl-tRNA synthetase, Zn-domain, Rossmann-like alpha/beta/alpha sandwich fold, Aminoacyl-tRNA synthetase, class I, conserved site, Methionyl/Leucyl tRNA synthetase	KEGG: 00450+6.1.1.10|KEGG: 00970+6.1.1.10|Reactome: REACT_71, Reactome: REACT_71, KEGG: 00450+6.1.1.10|KEGG: 00970+6.1.1.10	N	4.7	8.81	2.318	0	34.237	45.082	62.296	103.361
sRNA25	g10827.t1	4	0.789625			N	4.7	8.81	2.318	0	1	0.738	3.352	4.672
sRNA347	g7510.t1	4	0.713068	Endoribonuclease L-PSP/chorismate mutase-like, Diphthamide synthase domain, YjgF/YER057c/UK114 family, Diphthine--ammonia ligase/Uncharacterised protein MJ0570, Rossmann-like alpha/beta/alpha sandwich fold	MetaCyc: PWY-6482|MetaCyc: PWY-7546|UniPathway: UPA00559	N	1629.08	5270.08	11642.2	50.687	1.303	3.722	7.639	18.501
sRNA347	g9984.t1	4	NA			N	1629.08	5270.08	11642.2	50.687	196.932	155.16	292.316	425.328
sRNA347	g9583.t1	4	NA	Coiled-coil domain containing protein 109, C-terminal		N	1629.08	5270.08	11642.2	50.687	32.204	22.174	60.146	71.012
sRNA35	g7369.t1	4	0.774359			N	72.957	796.049	3129.17	7.532	10.387	6.114	9.135	48.397
sRNA371	g5340.t1	4	NA	Glucose-methanol-choline oxidoreductase, N-terminal, FAD/NAD(P)-binding domain, Glucose-methanol-choline oxidoreductase, C-terminal, Glucose-methanol-choline oxidoreductase	KEGG: 00260+1.2.1.8+1.1.99.1|MetaCyc: PWY-3722|MetaCyc: PWY-7494|UniPathway: UPA00529	Y	0	3.732	0.949	0.084	12.009	4.375	8.604	48.49
sRNA371	g1018.t1	4	0.757106	EF-hand domain, EF-hand domain pair		N	0	3.732	0.949	0.084	9.627	20.155	31.397	59.05
sRNA371	g1574.t1	4	NA	Glycoside hydrolase, family 13, Glycosyl hydrolase, family 13, subfamily, catalytic domain, Glycoside hydrolase superfamily, Glycoside hydrolase, catalytic domain, Glycosyl hydrolase, family 13, all-beta, Glycosyl hydrolase, family 13, catalytic domain, Maltogenic Amylase, C-terminal		N	0	3.732	0.949	0.084	15.65	16.378	28.093	74.096
sRNA377	g4980.t1	4	NA	FAD-binding 8, Ferric reductase, NAD binding domain, Ferredoxin reductase-type FAD-binding domain, Ferric reductase transmembrane component-like domain		N	1901.15	2203.47	1892.69	16319.4	77.458	41.638	28.757	148.275
sRNA394	g8870.t1	4	0.70557	NAD(P)-binding domain, D-3-phosphoglycerate dehydrogenase, type2, D-isomer specific 2-hydroxyacid dehydrogenase, NAD-binding domain conserved site, D-isomer specific 2-hydroxyacid dehydrogenase, NAD-binding domain, D-isomer specific 2-hydroxyacid dehydrogenase, catalytic domain, D-isomer specific 2-hydroxyacid dehydrogenase, NAD-binding domain conserved site 1, ACT domain	KEGG: 00260+1.1.1.95|KEGG: 00680+1.1.1.95|UniPathway: UPA00135	N	0	13.068	11.132	0.841	106.123	73.064	86.853	196.081
sRNA394	g3637.t1	4	0.708223	DEAD/DEAH box helicase domain, P-loop containing nucleoside triphosphate hydrolase, rRNA-processing arch domain, Helicase superfamily 1/2, ATP-binding domain, Helicase, C-terminal, ATP-dependent RNA helicase Ski2, ATP-dependent RNA helicase Ski2, C-terminal		N	0	13.068	11.132	0.841	12.439	8.582	13.78	18.567
sRNA394	g7618.t1	4	0.71618	S-adenosyl-L-methionine-dependent methyltransferase, Lysine methyltransferase		N	0	13.068	11.132	0.841	25.25	27.502	38.208	92.536
sRNA426	g5765.t1	4	0.758542			N	223.696	144.415	18.063	329.941	0	1.332	0.373	1.604
sRNA426	g9448.t1	4	0.794989	Proteinase inhibitor, propeptide, Peptidase S8/S53 domain, Peptidase S8, subtilisin, Ser-active site, Peptidase S53, propeptide, Sedolisin domain		Y	223.696	144.415	18.063	329.941	28.566	16.638	160.885	86.382
sRNA426	g11403.t1	4	NA	DNA/pantothenate metabolism flavoprotein, C-terminal	KEGG: 00770+6.3.2.5|UniPathway: UPA00241	N	223.696	144.415	18.063	329.941	1.211	4.829	6.047	12.178
sRNA426	g3595.t1	4	NA	Heterokaryon incompatibility		N	223.696	144.415	18.063	329.941	2.673	5.581	9.26	6.615
sRNA426	g331.t1	4	0.781321	Prolyl 4-hydroxylase, alpha subunit, Oxoglutarate/iron-dependent dioxygenase		N	223.696	144.415	18.063	329.941	0	1.889	0.695	7.256
sRNA426	g4376.t1	4	NA	Peptidase C19, ubiquitin carboxyl-terminal hydrolase, Ubiquitin specific protease domain, Zinc finger, RING/FYVE/PHD-type		N	223.696	144.415	18.063	329.941	0.272	1.465	2.417	5.118
sRNA426	g6319.t1	4	NA	ABC transporter-like, P-loop containing nucleoside triphosphate hydrolase, ABC-2 type transporter, AAA+ ATPase domain, CDR ABC transporter, ABC transporter, conserved site		N	223.696	144.415	18.063	329.941	18.69	5.689	10.466	75.448
sRNA426	g114.t1	4	NA			N	223.696	144.415	18.063	329.941	35.435	9.885	13.554	20.162
sRNA438	g8525.t1	4	0.749235	Nucleic acid-binding, OB-fold, Primosome PriB/single-strand DNA-binding		N	166.176	274.91	342.951	1993.45	111.266	193.102	278.396	465.605
sRNA438	g2330.t1	4	NA	CID domain, ENTH/VHS		N	166.176	274.91	342.951	1993.45	1.709	2.874	1.682	6.805
sRNA438	g1630.t1	4	NA	Dihydroorotate dehydrogenase, class 1/ 2, Dihydroorotate dehydrogenase domain, Aldolase-type TIM barrel	Reactome: REACT_1698	N	166.176	274.91	342.951	1993.45	7.896	10.193	20.307	44.256
sRNA439	g8525.t1	4	0.725948	Nucleic acid-binding, OB-fold, Primosome PriB/single-strand DNA-binding		N	121.943	174.03	683.483	6687.07	111.266	193.102	278.396	465.605
sRNA439	g2330.t1	4	NA	CID domain, ENTH/VHS		N	121.943	174.03	683.483	6687.07	1.709	2.874	1.682	6.805
sRNA439	g1630.t1	4	NA	Dihydroorotate dehydrogenase, class 1/ 2, Dihydroorotate dehydrogenase domain, Aldolase-type TIM barrel	Reactome: REACT_1698	N	121.943	174.03	683.483	6687.07	7.896	10.193	20.307	44.256
sRNA508	g9197.t1	4	0.715736	Protein of unknown function DUF1446		N	1.632	3.329	1.126	0	9.267	5.153	6.999	25.645
sRNA508	g1711.t1	4	NA	Casein kinase II, regulatory subunit, Casein kinase II, regulatory subunit, beta-sheet, Casein kinase II, regulatory subunit, alpha-helical		N	1.632	3.329	1.126	0	34.388	36.201	57.059	91.87
sRNA508	g5181.t1	4	NA	BSD domain		N	1.632	3.329	1.126	0	40.384	83.876	65.46	169.56
sRNA508	g2593.t1	4	NA			N	1.632	3.329	1.126	0	7.519	6.854	7.734	15.567
sRNA526	g3486.t1	4	0.736544	Cyclic nucleotide-binding domain, Cyclic nucleotide-binding-like, Patatin/Phospholipase A2-related, RmlC-like jelly roll fold, Acyl transferase/acyl hydrolase/lysophospholipase		N	263.354	237.16	110.85	832.226	6.199	3.619	8.134	9.764
sRNA53	g7118.t1	4	NA			N	14.768	12.902	22.911	0	6.488	5.049	11.533	14.401
sRNA53	g4172.t1	4	NA			N	14.768	12.902	22.911	0	2.339	10.647	17.784	11.579
sRNA533	g779.t1	4	NA	Acyl carrier protein-like, Thioester reductase-like domain, Phosphopantetheine attachment site, NAD(P)-binding domain, AMP-dependent synthetase/ligase, Short-chain dehydrogenase/reductase SDR, Polyketide synthase, ketoreductase domain, Male sterility, NAD-binding, Polyketide synthase, phosphopantetheine-binding domain, AMP-binding, conserved site, Glucose/ribitol dehydrogenase	Reactome: REACT_22258	N	0	5.186	1.35	1.019	24.149	14.192	22.007	56.071
sRNA533	g2077.t1	4	NA	Zinc finger, LIM-type		N	0	5.186	1.35	1.019	6.739	4.142	5.38	38.961
sRNA56	g2610.t1	4	0.76875	Peptidase S54, rhomboid domain, Peptidase S54, rhomboid		N	12.775	3.629	14.045	0	62.24	32.022	47.194	91.715
sRNA56	g6653.t1	4	NA	Domain of unknown function DUF2235, Alpha/Beta hydrolase fold		N	12.775	3.629	14.045	0	32.462	8.06	11.894	164.397
sRNA56	g10144.t1	4	0.825	Glycoside hydrolase family 18, catalytic domain, Glycoside hydrolase, chitinase active site, Glycoside hydrolase superfamily, Glycoside hydrolase, catalytic domain	KEGG: 00520+3.2.1.14|MetaCyc: PWY-6902	N	12.775	3.629	14.045	0	0	0	0.461	17.464
sRNA56	g9670.t1	4	0.778125	XPG-I domain, Temperature dependent protein affecting M2 dsRNA replication, N-terminal, PIN domain-like, XPG/Rad2 endonuclease, Temperature dependent protein affecting M2 dsRNA replication, C-terminal		N	12.775	3.629	14.045	0	33.326	26.833	28.913	87.364
sRNA56	g9584.t1	4	NA	Copper type II, ascorbate-dependent monooxygenase, N-terminal, DOMON domain, PHM/PNGase F domain, Copper type II, ascorbate-dependent monooxygenase-like, C-terminal, Cytochrome b561/ferric reductase transmembrane, Cellobiose dehydrogenase, cytochrome domain, Dopamine beta-hydroxylase-related, Copper type II ascorbate-dependent monooxygenase, C-terminal		N	12.775	3.629	14.045	0	8.296	12.195	15.398	71.29
sRNA60	g8755.t1	4	0.763158	PH domain-like, Ubiquitin-related domain, Pleckstrin homology domain		N	10.534	0.579	0	0	19.099	16.993	34.777	40.447
sRNA60	g10509.t1	4	NA	Histone H2A, C-terminal domain, Histone H2A, Histone H2A/H2B/H3, Histone H2A conserved site, Histone-fold		N	10.534	0.579	0	0	1325.29	1919.63	2866.17	3067.22
sRNA60	g3763.t1	4	NA	Structural maintenance of chromosomes protein 3, SMCs flexible hinge, P-loop containing nucleoside triphosphate hydrolase, Structural maintenance of chromosomes protein, RecF/RecN/SMC, N-terminal		N	10.534	0.579	0	0	3.646	5.604	18.507	15.08
sRNA60	g1060.t1	4	0.742105	Tyrosine-tRNA ligase, Aminoacyl-tRNA synthetase, class Ic, Tyrosyl-tRNA synthetase, C-terminal, Rossmann-like alpha/beta/alpha sandwich fold, Aminoacyl-tRNA synthetase, class I, conserved site, RNA-binding S4 domain, Tyrosine-tRNA ligase, bacterial-type	KEGG: 00970+6.1.1.1|Reactome: REACT_71, Reactome: REACT_71, KEGG: 00970+6.1.1.1	N	10.534	0.579	0	0	19.273	29.633	30.776	53.842
sRNA629	g3106.t1	4	NA	Rpn11/EIF3F, C-terminal, JAB1/MPN/MOV34 metalloenzyme domain		N	0	2.629	1.946	0.084	93.477	101.62	140.425	338.108
sRNA64	g11318.t1	4	NA	MIR motif, Glycosyltransferase 39-like, Glycosyl transferase family 39/83, Protein O-mannosyl-transferase, C-terminal four TM domain, Dolichyl-phosphate-mannose-protein mannosyltransferase 1/5	KEGG: 00514+2.4.1.109|UniPathway: UPA00378	N	24.447	24.607	58.553	4.535	42.607	66.197	67.766	192.261
sRNA64	g4980.t1	4	NA	FAD-binding 8, Ferric reductase, NAD binding domain, Ferredoxin reductase-type FAD-binding domain, Ferric reductase transmembrane component-like domain		N	24.447	24.607	58.553	4.535	77.458	41.638	28.757	148.275
sRNA65	g645.t1	4	NA			N	26.688	10.991	30.727	3.184	3.792	0	22.838	21.313
sRNA78	g9233.t1	4	NA	Peptidase M24A, methionine aminopeptidase, subfamily 2, Peptidase M24, methionine aminopeptidase, Peptidase M24, structural domain, Winged helix-turn-helix DNA-binding domain		N	114.042	38.555	16.869	103.597	27.465	19.628	46.292	166.277
sRNA8	g9881.t1	4	0.74	P-loop containing nucleoside triphosphate hydrolase, DNA helicase Pif1-like, DNA helicase		N	24.612	51.508	127.187	0.662	2.356	3.859	2.78	17.116
sRNA8	g9450.t1	4	NA	GHMP kinase, C-terminal domain, Ribosomal protein S5 domain 2-type fold, subgroup, GHMP kinase N-terminal domain, Ribosomal protein S5 domain 2-type fold		N	24.612	51.508	127.187	0.662	25.011	29.489	36.777	132.148
sRNA8	g6203.t1	4	0.737143	AdipoR/Haemolysin-III-related		N	24.612	51.508	127.187	0.662	11.514	105.835	116.155	35.663
sRNA82	g10698.t1	4	NA	Domain of unknown function DUF1279		N	5.309	21.645	112.987	0.524	79.222	77.87	144.499	193.28
sRNA1	g8718.t1	4.5	NA	Transmembrane protein 6/97		N	1309.69	1110.1	2484.48	7323.72	11.857	4.889	23.961	18.951
sRNA1	g5381.t1	4.5	0.725632			N	1309.69	1110.1	2484.48	7323.72	8.746	3.656	2.901	25.391
sRNA1	g7408.t1	4.5	NA			Y	1309.69	1110.1	2484.48	7323.72	17.817	10.737	9.165	29.227
sRNA117	g3759.t1	4.5	NA	Vacuolar protein sorting-associated protein 13, C-terminal, Vacuolar protein sorting-associated protein 13, SHR-binding domain, Vacuolar protein sorting-associated protein 13, Vacuolar protein sorting-associated protein 13, fungi, Vacuolar protein sorting-associated protein 13, second N-terminal domain, Vacuolar protein sorting-associated protein 13, N-terminal domain, VPS13, repeated coiled regi…		N	1.023	3.961	0.467	0.39	17.971	11.672	25.317	37.238
sRNA13	g11318.t1	4.5	NA	MIR motif, Glycosyltransferase 39-like, Glycosyl transferase family 39/83, Protein O-mannosyl-transferase, C-terminal four TM domain, Dolichyl-phosphate-mannose-protein mannosyltransferase 1/5	KEGG: 00514+2.4.1.109|UniPathway: UPA00378	N	13.633	4.293	7.788	0.272	42.607	66.197	67.766	192.261
sRNA130	g3206.t1	4.5	0.84	Citrate transporter-like domain		N	9.512	19.304	6.081	4.049	3.37	2.735	7.933	20.487
sRNA130	g1273.t1	4.5	NA			N	9.512	19.304	6.081	4.049	16.497	7.069	18.014	26.703
sRNA130	g6633.t1	4.5	NA	Ribonuclease H-like domain, GAG-pre-integrase domain, Integrase, catalytic core	KEGG: 00230+2.7.7.7|KEGG: 00240+2.7.7.7	N	9.512	19.304	6.081	4.049	4.621	2.843	0.737	13.945
sRNA130	g7595.t1	4.5	NA	Protein of unknown function DUF3645, Protein of unknown function DUF3638		N	9.512	19.304	6.081	4.049	1.105	2.223	3.518	4.699
sRNA138	g9224.t1	4.5	NA			N	309.766	241.922	203.257	4103.4	1.967	0	115.718	29.181
sRNA16	g3111.t1	4.5	0.77561			N	5.835	4.54	17.695	0.134	2.344	2.677	1.964	12.235
sRNA16	g3601.t1	4.5	NA			N	5.835	4.54	17.695	0.134	5.513	5.827	8.374	16.541
sRNA16	g4221.t1	4.5	0.75122	Extracellular membrane protein, CFEM domain		N	5.835	4.54	17.695	0.134	34.681	13.703	0.812	27.844
sRNA16	g9376.t1	4.5	NA	WD40 repeat, WD40 repeat, conserved site, WD40-repeat-containing domain, WD40/YVTN repeat-like-containing domain, G-protein beta WD-40 repeat		N	5.835	4.54	17.695	0.134	43.961	28.97	28.15	68.868
sRNA16	g10506.t1	4.5	0.770732	Pyridoxal phosphate-dependent transferase, Aminotransferase, class I/classII, Pyridoxal phosphate-dependent transferase, major region, subdomain 2, Pyridoxal phosphate-dependent transferase, major region, subdomain 1		N	5.835	4.54	17.695	0.134	5.466	10.099	22.37	30.464
sRNA16	g3759.t1	4.5	NA	Vacuolar protein sorting-associated protein 13, C-terminal, Vacuolar protein sorting-associated protein 13, SHR-binding domain, Vacuolar protein sorting-associated protein 13, Vacuolar protein sorting-associated protein 13, fungi, Vacuolar protein sorting-associated protein 13, second N-terminal domain, Vacuolar protein sorting-associated protein 13, N-terminal domain, VPS13, repeated coiled regi…		N	5.835	4.54	17.695	0.134	17.971	11.672	25.317	37.238
sRNA16	g1515.t1	4.5	NA	Sel1-like repeat, Tetratricopeptide-like helical domain		N	5.835	4.54	17.695	0.134	12.973	13.989	17.918	33
sRNA16	g8695.t1	4.5	NA	Phospholipase D/Transphosphatidylase, Phospholipase D, phosphatidylserine synthase type, Phospholipase D-like domain	KEGG: 00564+2.7.8.5|MetaCyc: PWY-5269|MetaCyc: PWY-5668|UniPathway: UPA00084	N	5.835	4.54	17.695	0.134	30.994	66.462	95.238	149
sRNA19	g4376.t1	4.5	NA	Peptidase C19, ubiquitin carboxyl-terminal hydrolase, Ubiquitin specific protease domain, Zinc finger, RING/FYVE/PHD-type		N	29.725	29.247	42.891	0.746	0.272	1.465	2.417	5.118
sRNA19	g10793.t1	4.5	NA	Kelch-type beta propeller, Galactose oxidase/kelch, beta-propeller		N	29.725	29.247	42.891	0.746	6.789	6.506	6.525	48.949
sRNA19	g10713.t1	4.5	NA			N	29.725	29.247	42.891	0.746	3.95	5.325	10.036	17.519
sRNA19	g10216.t1	4.5	NA			N	29.725	29.247	42.891	0.746	0	0	0.013	1.679
sRNA2	g9921.t1	4.5	NA	DhaL domain, DhaK domain, Dihydroxyacetone kinase	KEGG: 00051+2.7.1.28|KEGG: 00561+2.7.1.29|KEGG: 00680+2.7.1.29|MetaCyc: PWY-6131	N	3.429	9.834	47.233	0.583	5.045	11.779	28.56	45.701
sRNA2	g10532.t1	4.5	NA	Ubiquitin system component Cue, UBA-like		N	3.429	9.834	47.233	0.583	9.482	3.941	3.452	11.653
sRNA24	g8511.t1	4.5	NA	ABC transporter-like, P-loop containing nucleoside triphosphate hydrolase, ABC transporter type 1, transmembrane domain, ABC transporter, conserved site, AAA+ ATPase domain		N	260.577	769.866	1427.09	3.116	2.993	2.958	2.61	8.845
sRNA24	g9661.t1	4.5	NA	DMAP1-binding, AMP-dependent synthetase/ligase		N	260.577	769.866	1427.09	3.116	8.308	10.465	9.212	23.725
sRNA24	g10940.t1	4.5	NA	Ataxin 2, SM domain, LsmAD domain		N	260.577	769.866	1427.09	3.116	18.046	35.404	23.083	53.289
sRNA24	g9794.t1	4.5	NA	Acetyl-CoA hydrolase/transferase, Acetyl-CoA hydrolase/transferase C-terminal domain		N	260.577	769.866	1427.09	3.116	13.674	13.13	33.238	191.379
sRNA25	g2186.t1	4.5	0.760807	Formamidopyrimidine-DNA glycosylase, catalytic domain, DNA glycosylase/AP lyase, H2TH DNA-binding, Ribosomal protein S13-like, H2TH		N	4.7	8.81	2.318	0	26.378	10.331	35.376	31.697
sRNA25	g2071.t1	4.5	0.884726	Major facilitator superfamily domain, Major facilitator superfamily		N	4.7	8.81	2.318	0	19.028	13.198	30.487	46.291
sRNA25	g2186.t1	4.5	0.760807	Formamidopyrimidine-DNA glycosylase, catalytic domain, DNA glycosylase/AP lyase, H2TH DNA-binding, Ribosomal protein S13-like, H2TH		N	4.7	8.81	2.318	0	26.378	10.331	35.376	31.697
sRNA25	g2186.t1	4.5	0.760807	Formamidopyrimidine-DNA glycosylase, catalytic domain, DNA glycosylase/AP lyase, H2TH DNA-binding, Ribosomal protein S13-like, H2TH		N	4.7	8.81	2.318	0	26.378	10.331	35.376	31.697
sRNA25	g2186.t1	4.5	0.760807	Formamidopyrimidine-DNA glycosylase, catalytic domain, DNA glycosylase/AP lyase, H2TH DNA-binding, Ribosomal protein S13-like, H2TH		N	4.7	8.81	2.318	0	26.378	10.331	35.376	31.697
sRNA25	g2071.t1	4.5	0.884726	Major facilitator superfamily domain, Major facilitator superfamily		N	4.7	8.81	2.318	0	19.028	13.198	30.487	46.291
sRNA26	g7533.t1	4.5	0.720798			N	58.021	84.163	140.46	0.519	19.233	1.021	28.408	26.102
sRNA26	g6924.t1	4.5	0.723647	Vacuole morphology and inheritance protein 14, HEAT, type 2, Vacuolar protein 14 C-terminal Fig4-binding domain, Armadillo-like helical, Vacuole morphology and inheritance protein 14, Fab1-binding region, Armadillo-type fold		N	58.021	84.163	140.46	0.519	31.234	20.198	35.845	63.293
sRNA26	g6167.t1	4.5	NA	Nucleotide-diphospho-sugar transferases, Chitin synthase, Fungal chitin synthase, Chitin synthase N-terminal	KEGG: 00520+2.4.1.16|MetaCyc: PWY-6981	N	58.021	84.163	140.46	0.519	7.858	10.42	25.037	46.859
sRNA343	g8604.t1	4.5	NA	Transport protein particle (TRAPP) component, NO signalling/Golgi transport ligand-binding domain		N	1.632	19.712	17.453	4.208	17.927	9.92	20.667	56.62
sRNA347	g8043.t1	4.5	0.721591	Protein kinase-like domain, Protein kinase domain, WD40/YVTN repeat-like-containing domain, Serine/threonine-protein kinase, active site, Serine/threonine/dual specificity protein kinase, catalytic domain		N	1629.08	5270.08	11642.2	50.687	0.281	0.197	5.458	3.862
sRNA347	g5568.t1	4.5	NA	YjeF N-terminal domain	MetaCyc: PWY-6938	N	1629.08	5270.08	11642.2	50.687	37.554	4.187	27.588	29.248
sRNA347	g5293.t1	4.5	NA	Ku, C-terminal, von Willebrand factor, type A, SPOC-like, C-terminal domain, Ku70/Ku80 beta-barrel domain, Ku70/Ku80 C-terminal arm, Ku80, Ku70/Ku80, N-terminal alpha/beta	Reactome: REACT_216|Reactome: REACT_6185	N	1629.08	5270.08	11642.2	50.687	2.112	4.492	10.719	19.954
sRNA347	g3844.t1	4.5	NA	Proteasome activator Blm10, N-terminal, Protein of unknown function DUF3437, Armadillo-like helical, Proteasome activator Blm10, mid region, Armadillo-type fold		N	1629.08	5270.08	11642.2	50.687	24.234	21.557	23.901	54.344
sRNA347	g11032.t1	4.5	NA	NADH dehydrogenase [ubiquinone] (complex I), 21kDa subunit, fungi	KEGG: 00190+1.6.99.3+1.6.5.3|MetaCyc: PWY-3781|MetaCyc: PWY-4302|MetaCyc: PWY-5083|MetaCyc: PWY-6692	N	1629.08	5270.08	11642.2	50.687	130.546	241.248	379.827	304.856
sRNA347	g10959.t1	4.5	NA	uDENN domain, dDENN domain, Protein kinase C-like, phorbol ester/diacylglycerol-binding domain, DENN domain		N	1629.08	5270.08	11642.2	50.687	7.479	12.625	15.653	23.844
sRNA347	g10995.t1	4.5	NA	UbiA prenyltransferase conserved site, UbiA prenyltransferase family, 4-hydroxybenzoate polyprenyltransferase, 4-hydroxybenzoate octaprenyltransferase	UniPathway: UPA00232	N	1629.08	5270.08	11642.2	50.687	13.169	36.274	72.377	44.646
sRNA347	g9622.t1	4.5	NA	FAD-binding domain, FAD/NAD(P)-binding domain		N	1629.08	5270.08	11642.2	50.687	28.618	20.777	31.548	61.327
sRNA347	g3312.t1	4.5	NA	Regulator of chromosome condensation 1/beta-lactamase-inhibitor protein II, F-box domain, Regulator of chromosome condensation, RCC1		N	1629.08	5270.08	11642.2	50.687	39.197	14.743	19.954	33.294
sRNA35	g10064.t1	4.5	0.738462	Alpha-L-arabinofuranosidase, C-terminal, Glycoside hydrolase superfamily	KEGG: 00520+3.2.1.55|UniPathway: UPA00667	Y	72.957	796.049	3129.17	7.532	0.632	3.85	8.808	4.227
sRNA35	g3116.t1	4.5	0.707692	CDC50/LEM3 family		N	72.957	796.049	3129.17	7.532	98.461	101.788	133.876	292.288
sRNA35	g9205.t1	4.5	NA	Aspartic peptidase, Aspartic peptidase domain, Aspartic peptidase, active site		Y	72.957	796.049	3129.17	7.532	17.072	6.858	127.078	85.789
sRNA35	g3624.t1	4.5	0.715385	Protein of unknown function DUF1349		N	72.957	796.049	3129.17	7.532	62.91	61.804	88.587	153.769
sRNA35	g11077.t1	4.5	NA	Domain of unknown function DUF4470, Zinc finger, MYND-type		N	72.957	796.049	3129.17	7.532	0	0.829	1.889	3.956
sRNA35	g3759.t1	4.5	NA	Vacuolar protein sorting-associated protein 13, C-terminal, Vacuolar protein sorting-associated protein 13, SHR-binding domain, Vacuolar protein sorting-associated protein 13, Vacuolar protein sorting-associated protein 13, fungi, Vacuolar protein sorting-associated protein 13, second N-terminal domain, Vacuolar protein sorting-associated protein 13, N-terminal domain, VPS13, repeated coiled regi…		N	72.957	796.049	3129.17	7.532	17.971	11.672	25.317	37.238
sRNA35	g6032.t1	4.5	NA	Glucose/ribitol dehydrogenase, NAD(P)-binding domain, Short-chain dehydrogenase/reductase SDR		N	72.957	796.049	3129.17	7.532	11.755	24.823	36.807	43.171
sRNA35	g3735.t1	4.5	NA	Cytochrome P450, conserved site, Cytochrome P450, E-class, group I, Cytochrome P450	Reactome: REACT_13433	N	72.957	796.049	3129.17	7.532	16.862	43.919	29.992	160.329
sRNA35	g336.t1	4.5	NA	C2 domain, Phosphoinositide phospholipase C family, Phosphatidylinositol-specific phospholipase C, X domain, PLC-like phosphodiesterase, TIM beta/alpha-barrel domain, Phospholipase C, phosphatidylinositol-specific, Y domain	KEGG: 00562+3.1.4.11|MetaCyc: PWY-6351|MetaCyc: PWY-6367|MetaCyc: PWY-7039	N	72.957	796.049	3129.17	7.532	18.575	9.325	51.871	70.155
sRNA35	g7863.t1	4.5	NA			N	72.957	796.049	3129.17	7.532	0	4.1	14.73	1.717
sRNA35	g2226.t1	4.5	NA	3-hydroxyacyl-CoA dehydrogenase, C-terminal, NAD(P)-binding domain, 3-hydroxyacyl-CoA dehydrogenase, 3-hydroxyacyl-CoA dehydrogenase, conserved site, 3-hydroxyacyl-CoA dehydrogenase, NAD binding, 6-phosphogluconate dehydrogenase C-terminal domain-like, 6-phosphogluconate dehydrogenase, domain 2	KEGG: 00062+4.2.1.17+1.1.1.35|KEGG: 00071+4.2.1.17+1.1.1.35|KEGG: 00120+1.1.1.35|KEGG: 00280+4.2.1.17+1.1.1.35|KEGG: 00281+4.2.1.17+1.1.1.35|KEGG: 00310+4.2.1.17+1.1.1.35|KEGG: 00360+4.2.1.17|KEGG: 00362+4.2.1.17+1.1.1.35|KEGG: 00380+4.2.1.17+1.1.1.35|KEGG: 00410+4.2.1.17|KEGG: 00592+4.2.1.17|KEGG: 00623+1.1.1.35|KEGG: 00627+4.2.1.17|KEGG: 00640+4.2.1.17|KEGG: 00650+4.2.1.17+1.1.1.35|KEGG: 00720+…	N	72.957	796.049	3129.17	7.532	67.204	52.215	157.939	229.752
sRNA35	g964.t1	4.5	NA	Endoplasmic reticulum vesicle transporter, C-terminal		N	72.957	796.049	3129.17	7.532	93.58	157.978	145.564	211.252
sRNA356	g6801.t1	4.5	NA	Alpha-ketoglutarate-dependent dioxygenase AlkB-like, Alkylated DNA repair protein alkB homologue 3, Zinc finger, GRF-type, Oxoglutarate/iron-dependent dioxygenase		N	7.302	3.383	20.58	0	6.236	3.405	6.781	10.92
sRNA356	g7164.t1	4.5	NA	GTP cyclohydrolase 1 type 2/Nif3		N	7.302	3.383	20.58	0	23.455	18.777	27.741	56.737
sRNA371	g1380.t1	4.5	0.702842	FAD/NAD(P)-binding domain		N	0	3.732	0.949	0.084	3.118	3.033	3.638	7.809
sRNA371	g6794.t1	4.5	NA			N	0	3.732	0.949	0.084	2.206	0.91	2.028	3.128
sRNA371	g6449.t1	4.5	NA	WD40/YVTN repeat-like-containing domain, Selenium-binding protein, Cytochrome cd1-nitrite reductase-like, haem d1 domain		Y	0	3.732	0.949	0.084	11.18	14.167	8.579	108.621
sRNA371	g3417.t1	4.5	NA	Elongator complex protein 5		N	0	3.732	0.949	0.084	3.51	11.846	26.451	26.672
sRNA371	g728.t1	4.5	NA	HECT domain, E3 ubiquitin ligase, domain of unknown function DUF908, Domain of unknown function DUF4414, E3 ubiquitin ligase, domain of unknown function DUF913	UniPathway: UPA00143	N	0	3.732	0.949	0.084	14.828	8.676	15.254	20.023
sRNA371	g4221.t1	4.5	NA	Extracellular membrane protein, CFEM domain		N	0	3.732	0.949	0.084	34.681	13.703	0.812	27.844
sRNA371	g3948.t1	4.5	NA	Pectate lyase superfamily protein, Pectin lyase fold/virulence factor, Pectin lyase fold		Y	0	3.732	0.949	0.084	11.588	3.377	3.283	19.864
sRNA371	g2941.t1	4.5	NA	Cohesin loading factor		N	0	3.732	0.949	0.084	4.189	4.853	6.965	12.143
sRNA377	g4430.t1	4.5	0.791328			N	1901.15	2203.47	1892.69	16319.4	0.787	4.744	11.38	10.192
sRNA377	g763.t1	4.5	0.745257	Protein of unknown function DUF3435, Integrase-like, catalytic domain, DNA breaking-rejoining enzyme, catalytic core		N	1901.15	2203.47	1892.69	16319.4	14.09	5.099	18.305	24.22
sRNA377	g2753.t1	4.5	NA	Oxoglutarate/iron-dependent dioxygenase, Non-haem dioxygenase N-terminal domain, Isopenicillin N synthase, Isopenicillin N synthase-like		N	1901.15	2203.47	1892.69	16319.4	9.62	21.944	28.238	32.355
sRNA377	g6403.t1	4.5	NA	Pectin lyase fold, Pectate lyase/Amb allergen, Pectin lyase fold/virulence factor		Y	1901.15	2203.47	1892.69	16319.4	0.679	0.952	31.554	4.853
sRNA377	g3193.t1	4.5	NA	WD40/YVTN repeat-like-containing domain, WD40 repeat, WD40-repeat-containing domain		N	1901.15	2203.47	1892.69	16319.4	28.762	25.626	49.63	52.316
sRNA377	g11373.t1	4.5	NA	Zinc finger, DHHC-type, palmitoyltransferase		N	1901.15	2203.47	1892.69	16319.4	32.823	20.627	44.605	43.602
sRNA394	g5343.t1	4.5	NA	Serine/threonine-protein kinase, active site, Serine/threonine/dual specificity protein kinase, catalytic domain, Protein kinase domain, Protein kinase-like domain		N	0	13.068	11.132	0.841	5.261	7.576	9.629	26.149
sRNA394	g7005.t1	4.5	0.702918	Peptidase C2, calpain family, Peptidase C2, calpain, catalytic domain, Cysteine peptidase, cysteine active site		N	0	13.068	11.132	0.841	11.761	1.809	6.647	46.904
sRNA394	g9393.t1	4.5	NA	Scavenger mRNA decapping enzyme, N-terminal, HIT-like domain, Scavenger mRNA decapping enzyme DcpS/DCS2		N	0	13.068	11.132	0.841	20.37	16.516	10.176	44.343
sRNA394	g8366.t1	4.5	NA	Pep3/Vps18/deep orange, WD40/YVTN repeat-like-containing domain, Clathrin, heavy chain/VPS, 7-fold repeat, Zinc finger, RING/FYVE/PHD-type		N	0	13.068	11.132	0.841	6.273	11.962	12.899	35.009
sRNA394	g7064.t1	4.5	NA	Protein of unknown function DUF1772		N	0	13.068	11.132	0.841	18.812	41.253	50.556	928.371
sRNA394	g4953.t1	4.5	NA	Protein of unknown function DUF1772		N	0	13.068	11.132	0.841	214.532	70.189	412.21	227.72
sRNA394	g9386.t1	4.5	NA			N	0	13.068	11.132	0.841	30.613	18.063	44.237	36.532
sRNA394	g2441.t1	4.5	NA	Zinc finger, Mcm10/DnaG-type		N	0	13.068	11.132	0.841	4.239	4.243	9.876	11.972
sRNA394	g3583.t1	4.5	NA	Phosphatidylinositol 3-/4-kinase, catalytic domain, FATC domain, UME domain, PIK-related kinase, FAT, Phosphatidylinositol 3/4-kinase, conserved site, Tetratricopeptide-like helical domain, Protein kinase-like domain, PIK-related kinase, Armadillo-type fold		N	0	13.068	11.132	0.841	2.205	2.543	3.006	6.394
sRNA426	g1471.t1	4.5	0.794989	Armadillo-like helical, Pleckstrin homology domain, ELMO domain, Armadillo-type fold, Domain of unknown function DUF3361		N	223.696	144.415	18.063	329.941	22.486	45.093	64.739	133.102
sRNA426	g2190.t1	4.5	NA	NAD(P)-binding domain, Short-chain dehydrogenase/reductase, conserved site, Glucose/ribitol dehydrogenase, Short-chain dehydrogenase/reductase SDR		N	223.696	144.415	18.063	329.941	5.788	8.511	10.911	16.962
sRNA426	g3611.t1	4.5	NA			Y	223.696	144.415	18.063	329.941	27.956	32.183	29.854	105.667
sRNA426	g2163.t1	4.5	NA	Mediator complex, subunit Med16		N	223.696	144.415	18.063	329.941	2.257	5.617	4.29	7.423
sRNA426	g9897.t1	4.5	NA	Armadillo-like helical, CLASP N-terminal domain, Armadillo-type fold		N	223.696	144.415	18.063	329.941	9.975	12.146	9.422	20.078
sRNA426	g6863.t1	4.5	NA			N	223.696	144.415	18.063	329.941	6.255	7.545	9.13	14.072
sRNA426	g3502.t1	4.5	NA	NAD(P)-binding domain, Holo-[acyl carrier protein] synthase, Thiolase-like, Beta-ketoacyl synthase, C-terminal, Acyl transferase domain, Phosphopantetheine-protein transferase domain, Fatty acid synthase alpha subunit, yeast, Acyl transferase/acyl hydrolase/lysophospholipase, 4'-phosphopantetheinyl transferase superfamily, Beta-ketoacyl synthase, N-terminal, Beta-ketoacyl synthase, active site	KEGG: 00770+2.7.8.7|MetaCyc: PWY-6012|MetaCyc: PWY-6012-1, KEGG: 00061+1.1.1.100+2.3.1.86+2.3.1.41|KEGG: 00780+1.1.1.100+2.3.1.41|MetaCyc: PWY-5367|MetaCyc: PWY-5965|MetaCyc: PWY-5966|MetaCyc: PWY-5970|MetaCyc: PWY-5971|MetaCyc: PWY-5973|MetaCyc: PWY-5989|MetaCyc: PWY-5994|MetaCyc: PWY-6113|MetaCyc: PWY-6282|MetaCyc: PWY-6519|MetaCyc: PWY-7388|MetaCyc: PWY-7663|MetaCyc: PWY-7664|MetaCyc: PWYG-321	N	223.696	144.415	18.063	329.941	57.965	55.056	135.96	211.532
sRNA426	g3905.t1	4.5	NA	FAD/NAD(P)-binding domain		N	223.696	144.415	18.063	329.941	4.926	9.727	8.19	10.488
sRNA426	g1921.t1	4.5	NA	DNA ligase, ATP-dependent, conserved site, DNA ligase, ATP-dependent, N-terminal, Nucleic acid-binding, OB-fold, DNA ligase, ATP-dependent, C-terminal, DNA ligase, ATP-dependent, central, DNA ligase, ATP-dependent	Reactome: REACT_216	N	223.696	144.415	18.063	329.941	3.581	7.818	11.92	16.705
sRNA426	g1309.t1	4.5	NA	S-adenosyl-L-methionine-dependent methyltransferase, Putative SAM-dependent methyltransferase		N	223.696	144.415	18.063	329.941	15.615	3.528	4.971	15.673
sRNA438	g9781.t1	4.5	NA	Alpha/Beta hydrolase fold, Epoxide hydrolase-like, Alpha/beta hydrolase fold-1		N	166.176	274.91	342.951	1993.45	7.587	25.434	161.988	57.53
sRNA438	g3703.t1	4.5	0.892966			N	166.176	274.91	342.951	1993.45	0.378	2.559	3.982	3.613
sRNA438	g3589.t1	4.5	0.712538	Kinetochore protein Ndc80, Prefoldin		N	166.176	274.91	342.951	1993.45	4.54	6.76	19.707	31.909
sRNA438	g7430.t1	4.5	NA	Alpha/Beta hydrolase fold, Carboxylesterase type B, active site, Carboxylesterase type B, conserved site, Cholinesterase, Carboxylesterase, type B		Y	166.176	274.91	342.951	1993.45	8.745	3.404	3.857	81.015
sRNA438	g4174.t1	4.5	NA	Polyketide synthase, ketoreductase domain, NAD(P)-binding domain, Short-chain dehydrogenase/reductase SDR, Glucose/ribitol dehydrogenase, Short-chain dehydrogenase/reductase, conserved site		N	166.176	274.91	342.951	1993.45	19.972	75.666	157.634	180.185
sRNA438	g7079.t1	4.5	NA	Mitochondrial biogenesis protein AIM24, Tryptophan RNA-binding attenuator protein-like domain		N	166.176	274.91	342.951	1993.45	26.587	28.987	82.998	148.637
sRNA439	g9781.t1	4.5	NA	Alpha/Beta hydrolase fold, Epoxide hydrolase-like, Alpha/beta hydrolase fold-1		N	121.943	174.03	683.483	6687.07	7.587	25.434	161.988	57.53
sRNA439	g3703.t1	4.5	0.883382			N	121.943	174.03	683.483	6687.07	0.378	2.559	3.982	3.613
sRNA439	g3589.t1	4.5	NA	Kinetochore protein Ndc80, Prefoldin		N	121.943	174.03	683.483	6687.07	4.54	6.76	19.707	31.909
sRNA439	g7430.t1	4.5	NA	Alpha/Beta hydrolase fold, Carboxylesterase type B, active site, Carboxylesterase type B, conserved site, Cholinesterase, Carboxylesterase, type B		Y	121.943	174.03	683.483	6687.07	8.745	3.404	3.857	81.015
sRNA439	g7079.t1	4.5	NA	Mitochondrial biogenesis protein AIM24, Tryptophan RNA-binding attenuator protein-like domain		N	121.943	174.03	683.483	6687.07	26.587	28.987	82.998	148.637
sRNA508	g1097.t1	4.5	0.746193	Ribosomal protein L37, mitochondrial		N	1.632	3.329	1.126	0	94.072	86.369	173.869	198.008
sRNA508	g3073.t1	4.5	NA			N	1.632	3.329	1.126	0	3.064	1.83	2.267	5.905
sRNA508	g10428.t1	4.5	NA	Protein kinase domain, Serine/threonine/dual specificity protein kinase, catalytic domain, Protein kinase-like domain, Pleckstrin homology domain, PH domain-like, Protein kinase, ATP binding site		N	1.632	3.329	1.126	0	42.93	18.839	24.695	43.183
sRNA508	g7636.t1	4.5	NA	Amidase, conserved site, Amidase signature domain, Amidase	KEGG: 00970+6.3.5.7|MetaCyc: PWY-5921	N	1.632	3.329	1.126	0	16.935	26.06	14.778	76.259
sRNA508	g3759.t1	4.5	0.702538	Vacuolar protein sorting-associated protein 13, C-terminal, Vacuolar protein sorting-associated protein 13, SHR-binding domain, Vacuolar protein sorting-associated protein 13, Vacuolar protein sorting-associated protein 13, fungi, Vacuolar protein sorting-associated protein 13, second N-terminal domain, Vacuolar protein sorting-associated protein 13, N-terminal domain, VPS13, repeated coiled regi…		N	1.632	3.329	1.126	0	17.971	11.672	25.317	37.238
sRNA526	g3583.t1	4.5	NA	Phosphatidylinositol 3-/4-kinase, catalytic domain, FATC domain, UME domain, PIK-related kinase, FAT, Phosphatidylinositol 3/4-kinase, conserved site, Tetratricopeptide-like helical domain, Protein kinase-like domain, PIK-related kinase, Armadillo-type fold		N	263.354	237.16	110.85	832.226	2.205	2.543	3.006	6.394
sRNA526	g8808.t1	4.5	NA	Peptidase M18, Peptidase M18, domain 2		N	263.354	237.16	110.85	832.226	37.173	20.624	53.826	152.716
sRNA53	g1716.t1	4.5	0.774684	Alpha/Beta hydrolase fold, Epoxide hydrolase, N-terminal	KEGG: 00980+3.3.2.9	N	14.768	12.902	22.911	0	85.321	25.109	8.446	53.464
sRNA53	g4431.t1	4.5	NA	Wax synthase domain	KEGG: 00073+2.3.1.75|MetaCyc: PWY-282|MetaCyc: PWY-5884|MetaCyc: PWY-5885|MetaCyc: PWY-6873	N	14.768	12.902	22.911	0	2.458	5.544	1.233	7.224
sRNA53	g3165.t1	4.5	NA			Y	14.768	12.902	22.911	0	2.913	0.441	3.582	3.101
sRNA53	g2207.t1	4.5	NA	Transcription factor domain, fungi, Zn(2)-C6 fungal-type DNA-binding domain		N	14.768	12.902	22.911	0	1.095	10.428	2.768	10.762
sRNA533	g8343.t1	4.5	NA	Sec8 exocyst complex component specific domain		N	0	5.186	1.35	1.019	5.691	10.029	13.355	24.388
sRNA56	g2287.t1	4.5	NA	F-box domain, Leucine-rich repeat domain, L domain-like		N	12.775	3.629	14.045	0	7.645	2.563	2.217	14.62
sRNA56	g3322.t1	4.5	NA	ABC transporter-like, ABC transporter type 1, transmembrane domain, P-loop containing nucleoside triphosphate hydrolase, AAA+ ATPase domain, ABC transporter, conserved site		N	12.775	3.629	14.045	0	1.066	2.222	2.959	3.182
sRNA56	g1477.t1	4.5	0.725	P-loop containing nucleoside triphosphate hydrolase, ClpA/B, conserved site 1, Clp ATPase, C-terminal, AAA+ ATPase domain, ClpA/B family, ATPase, AAA-type, core, ClpA/B, conserved site 2		N	12.775	3.629	14.045	0	26.863	22.678	41.394	79.611
sRNA56	g11373.t1	4.5	NA	Zinc finger, DHHC-type, palmitoyltransferase		N	12.775	3.629	14.045	0	32.823	20.627	44.605	43.602
sRNA56	g5390.t1	4.5	NA			N	12.775	3.629	14.045	0	0.388	6.684	12.079	6.505
sRNA56	g6338.t1	4.5	0.75625	Nucleoporin, Nup133/Nup155-like, N-terminal, Nucleoporin, Nup133/Nup155-like, C-terminal, Nucleoporin, Nup155-like	Reactome: REACT_15518|Reactome: REACT_474|Reactome: REACT_6185	N	12.775	3.629	14.045	0	12.113	16.615	33.869	24.509
sRNA56	g2329.t1	4.5	0.715625	Armadillo-like helical, FATC domain, Phosphatidylinositol 3-/4-kinase, catalytic domain, Domain of unknown function DUF3385, target of rapamycin protein, Protein kinase-like domain, Phosphatidylinositol 3/4-kinase, conserved site, Rapamycin-binding domain, Armadillo-type fold, PIK-related kinase, FAT, Serine/threonine-protein kinase TOR, PIK-related kinase		N	12.775	3.629	14.045	0	9.111	10.156	14.775	23.974
sRNA56	g8233.t1	4.5	NA	Exocyst complex subunit Sec15-like		N	12.775	3.629	14.045	0	34.956	27.081	45.996	80.877
sRNA56	g1169.t1	4.5	NA			N	12.775	3.629	14.045	0	41.438	17.213	28.596	42.132
sRNA582	g2896.t1	4.5	NA	P-loop containing nucleoside triphosphate hydrolase, Tetratricopeptide-like helical domain		N	123.843	217.263	793.881	2.844	2.629	2.096	1.08	57.978
sRNA582	g3053.t1	4.5	NA	YAP-binding/ALF4/Glomulin		N	123.843	217.263	793.881	2.844	8.503	18.189	40.084	88.256
sRNA582	g8197.t1	4.5	NA	Domain of unknown function DUF89		N	123.843	217.263	793.881	2.844	23.198	60.35	105.989	102.624
sRNA60	g646.t1	4.5	NA	Mitochondrial distribution and morphology protein 12		N	10.534	0.579	0	0	8.185	13.721	6.786	34.941
sRNA60	g6968.t1	4.5	NA			N	10.534	0.579	0	0	12.292	15.342	9.928	50.488
sRNA60	g6143.t1	4.5	NA	Leukotriene A4 hydrolase, Peptidase M1, leukotriene A4 hydrolase, aminopeptidase C-terminal, Peptidase M1, membrane alanine aminopeptidase, N-terminal, Armadillo-type fold, Peptidase M1, alanine aminopeptidase/leukotriene A4 hydrolase	KEGG: 00590+3.3.2.6|UniPathway: UPA00878	N	10.534	0.579	0	0	22.721	41.089	34.371	97.759
sRNA60	g5947.t1	4.5	NA	Protein kinase, ATP binding site, Serine/threonine/dual specificity protein kinase, catalytic domain, Serine/threonine-protein kinase, active site, Protein kinase domain, Aurora kinase, Protein kinase-like domain		N	10.534	0.579	0	0	9.168	14.988	38.52	143.804
sRNA60	g5677.t1	4.5	0.721053	Nicotinate phosphoribosyltransferase, Quinolinate phosphoribosyl transferase, C-terminal, Nicotinate phosphoribosyltransferase family	KEGG: 00760+6.3.4.21|MetaCyc: PWY-5381|UniPathway: UPA00253, KEGG: 00760+6.3.4.21|MetaCyc: PWY-5381|Reactome: REACT_11193|UniPathway: UPA00253	N	10.534	0.579	0	0	18.151	30.349	57.125	46.434
sRNA60	g2289.t1	4.5	NA	Vacuolar protein sorting-associated protein 35		N	10.534	0.579	0	0	15.922	22.337	36.352	133.229
sRNA60	g5598.t1	4.5	NA	CbxX/CfqX, AAA+ ATPase domain, P-loop containing nucleoside triphosphate hydrolase, ATPase, AAA-type, core		N	10.534	0.579	0	0	1.224	2.202	4.696	4.587
sRNA60	g6704.t1	4.5	0.713158	Alcohol dehydrogenase superfamily, zinc-type, Polyketide synthase, enoylreductase domain, NAD(P)-binding domain, Quinone oxidoreductase/zeta-crystallin, conserved site, GroES-like		N	10.534	0.579	0	0	0	5.032	1.583	4.267
sRNA60	g9474.t1	4.5	NA	Glycosyl transferase, family 17	KEGG: 00510+2.4.1.144|MetaCyc: PWY-7426|UniPathway: UPA00378	N	10.534	0.579	0	0	45.796	49.183	50.475	125.252
sRNA60	g2744.t1	4.5	NA	LPPG:FO 2-phospho-L-lactate transferase CofD/UPF0052		N	10.534	0.579	0	0	1.477	8.683	1.411	7.523
sRNA60	g2031.t1	4.5	NA	Flavin monooxygenase-like, FAD/NAD(P)-binding domain		N	10.534	0.579	0	0	1.087	4.085	1.62	4.43
sRNA60	g3008.t1	4.5	NA	Armadillo-type fold, Stromalin conservative domain, STAG		N	10.534	0.579	0	0	3.094	6.071	16.198	10.244
sRNA629	g545.t1	4.5	NA	CoA-transferase family III domain, CoA-transferase family III		N	0	2.629	1.946	0.084	2.219	5.77	21.439	16.244
sRNA629	g3658.t1	4.5	NA	Phox homologous domain, Sorting nexin Vps5-like, C-terminal, Vacuolar protein sorting-associated protein 17, Vps17		N	0	2.629	1.946	0.084	30.494	35.89	43.941	86.411
sRNA629	g6510.t1	4.5	NA	Phosphoglucose isomerase (PGI), Phosphoglucose isomerase, conserved site, Phosphoglucose isomerase, C-terminal	KEGG: 00010+5.3.1.9|KEGG: 00030+5.3.1.9|KEGG: 00500+5.3.1.9|KEGG: 00520+5.3.1.9|MetaCyc: PWY-3801|MetaCyc: PWY-5054|MetaCyc: PWY-5384|MetaCyc: PWY-5514|MetaCyc: PWY-5659|MetaCyc: PWY-6142|MetaCyc: PWY-621|MetaCyc: PWY-622|MetaCyc: PWY-6981|MetaCyc: PWY-6992|MetaCyc: PWY-7238|MetaCyc: PWY-7347|MetaCyc: PWY-7385|UniPathway: UPA00109	N	0	2.629	1.946	0.084	117.763	173.66	299.317	403.041
sRNA629	g1763.t1	4.5	NA	ATPase, V1 complex, subunit C		N	0	2.629	1.946	0.084	41.205	73.343	155.343	179.353
sRNA629	g8726.t1	4.5	NA	TRAF-like, Zinc finger, RING-type, MORN motif, Zinc finger, RING/FYVE/PHD-type, Peptidase C19, ubiquitin carboxyl-terminal hydrolase, MATH/TRAF domain		N	0	2.629	1.946	0.084	2.265	5.044	6.836	11.784
sRNA629	g8268.t1	4.5	NA	Cysteine-tRNA ligase, Rossmann-like alpha/beta/alpha sandwich fold, tRNA synthetases class I, catalytic domain, Cysteinyl-tRNA synthetase/mycothiol ligase, Aminoacyl-tRNA synthetase, class 1a, anticodon-binding	KEGG: 00970+6.1.1.16|Reactome: REACT_71, KEGG: 00970+6.1.1.16, Reactome: REACT_71	N	0	2.629	1.946	0.084	28.883	30.699	31.615	84.018
sRNA64	g677.t1	4.5	NA	Cytochrome P450, Cytochrome P450, E-class, group IV, Cytochrome P450, conserved site	Reactome: REACT_13433	N	24.447	24.607	58.553	4.535	1.386	0	24.31	1.835
sRNA65	g11318.t1	4.5	NA	MIR motif, Glycosyltransferase 39-like, Glycosyl transferase family 39/83, Protein O-mannosyl-transferase, C-terminal four TM domain, Dolichyl-phosphate-mannose-protein mannosyltransferase 1/5	KEGG: 00514+2.4.1.109|UniPathway: UPA00378	N	26.688	10.991	30.727	3.184	42.607	66.197	67.766	192.261
sRNA78	g4535.t1	4.5	NA			N	114.042	38.555	16.869	103.597	315.168	264.199	392.455	588.229
sRNA78	g6196.t1	4.5	NA	Zinc finger, C2H2		N	114.042	38.555	16.869	103.597	1.053	0	4.265	14.044
sRNA78	g2273.t1	4.5	NA	Polyketide synthase, dehydratase domain, GroES-like, Polyketide synthase, enoylreductase domain, S-adenosyl-L-methionine-dependent methyltransferase, Polyketide synthase, ketoreductase domain, Beta-ketoacyl synthase, N-terminal, Acyl carrier protein-like, Thiolase-like, Acyl transferase/acyl hydrolase/lysophospholipase, NAD(P)-binding domain, Polyketide synthase, phosphopantetheine-binding domain…		N	114.042	38.555	16.869	103.597	5.257	5.894	11.002	16.74
sRNA78	g10495.t1	4.5	NA	Endonuclease/exonuclease/phosphatase, Leucine-rich repeat domain, L domain-like, Leucine-rich repeat, typical subtype		N	114.042	38.555	16.869	103.597	44.62	45.188	35.581	126.179
sRNA8	g6839.t1	4.5	NA	Mitochondrial substrate/solute carrier, Mitochondrial carrier protein, Mitochondrial carrier domain		N	24.612	51.508	127.187	0.662	18.307	30.821	49.098	36.791
sRNA8	g763.t1	4.5	NA	Protein of unknown function DUF3435, Integrase-like, catalytic domain, DNA breaking-rejoining enzyme, catalytic core		N	24.612	51.508	127.187	0.662	14.09	5.099	18.305	24.22
sRNA8	g10156.t1	4.5	NA	Structural maintenance of chromosomes protein, SMCs flexible hinge, P-loop containing nucleoside triphosphate hydrolase, RecF/RecN/SMC, N-terminal		N	24.612	51.508	127.187	0.662	5.603	6.757	17.535	46.037
sRNA82	g9448.t1	4.5	NA	Proteinase inhibitor, propeptide, Peptidase S8/S53 domain, Peptidase S8, subtilisin, Ser-active site, Peptidase S53, propeptide, Sedolisin domain		Y	5.309	21.645	112.987	0.524	28.566	16.638	160.885	86.382
sRNA82	g6904.t1	4.5	NA	Glutamate/phenylalanine/leucine/valine dehydrogenase, C-terminal, NAD(P)-binding domain, NAD-glutamate dehydrogenase, NAD-dependent glutamate dehydrogenase, eukaryotes	KEGG: 00220+1.4.1.2|KEGG: 00250+1.4.1.2|KEGG: 00430+1.4.1.2|KEGG: 00910+1.4.1.2|MetaCyc: PWY-5022|MetaCyc: PWY-6728|MetaCyc: PWY-7126	N	5.309	21.645	112.987	0.524	65.842	62.55	50.293	189.268
sRNA82	g7400.t1	4.5	NA	ATPase, AAA-type, core, P-loop containing nucleoside triphosphate hydrolase, AAA+ ATPase domain		N	5.309	21.645	112.987	0.524	9.606	21.897	7.818	76.733
sRNA82	g9514.t1	4.5	NA	Protein kinase domain, Protein kinase-like domain, Serine/threonine/dual specificity protein kinase, catalytic domain		N	5.309	21.645	112.987	0.524	0	0	0.338	5.529
sRNA82	g6606.t1	4.5	NA	Sec23/Sec24 beta-sandwich, Sec23/Sec24, helical domain, ADF-H/Gelsolin-like domain, von Willebrand factor, type A, Gelsolin-like domain, Sec23/Sec24, trunk domain, Zinc finger, Sec23/Sec24-type	Reactome: REACT_11123	N	5.309	21.645	112.987	0.524	36.507	42.486	64.148	117.955
sRNA9	g3050.t1	4.5	NA	FAS1 domain		Y	37.139	53.316	65.485	0.791	4.599	1.947	0.041	9.377
sRNA96	g10111.t1	4.5	NA	Metal-dependent hydrolase, TatD family		N	1.023	3.486	2.829	0.222	3.12	1.658	3.468	23.965
sRNA96	g4577.t1	4.5	NA	Acyltransferase 3		N	1.023	3.486	2.829	0.222	18.511	13.534	12.461	62.715
