# Supplementary material for: Small RNA Bidirectional Crosstalk During the Interaction Between Wheat and Zymoseptoria tritici
Source: Front Plant Sci. 2020 Jan 8;10:1669. doi: 10.3389/fpls.2019.01669 (PMC6960233; doi:10.3389/fpls.2019.01669)
Supplement: Supplementary file 5 [file Table_5.xlsx]

## Sheet: wheat_srna_renamed
Mature sequences of predicted wheat sRNAs
Name in the analysis	Annotations in miRBase and IWGSC wheat miRNAs
>miRNA-uniq-1	ath-miR166
UCGGACCAGGCUUCAUUCCCC
>miRNA-uniq-2	Novel
CGAAUGUAUUUUUUAUGGCUUG
>miRNA-uniq-3	miR1135-3p
UCCAAAUUACUUGUCGUCGUU
>miRNA-uniq-4	Novel
ACGGCAUAGAGGCACUGCAAA
>miRNA-uniq-5	miR164
UGGAGAAGCAGGGCACGUGCA
>miRNA-uniq-6	Novel
CCGGCGCGCUCCUCCGGCGAGC
>miRNA-uniq-7	Novel
GUCCGGCGUGCUCCUUCGUCGAGC
>miRNA-uniq-8	Novel
CCUGUCACAUUUUAAAGGGUG
>miRNA-uniq-9	Novel
UGAGAAGGUAGAUCAUAAUAGC
>miRNA-uniq-10	tae-miR9653
CCAUGGCCAAGGUCUCUUGAGGCU
>miRNA-uniq-11	Novel
AGUGAGUGAUCCUGAGGUCGAGA
>miRNA-uniq-12	Novel
CCUGCGCGAGGCUCCGUCGAGC
>miRNA-uniq-13	Novel
UUCCCCGAGCUGUUUCUCUGC
>miRNA-uniq-14	Novel
AAACUUGGCAAGAACUCUAAU
>miRNA-uniq-15	Novel
AGAAUAUGUCUUGCUUUGGA
>miRNA-uniq-16	Novel
CAGUUUGGUCAUCCUGUAGA
>miRNA-uniq-17	Novel
GCCUUGAAGACUUUGGCCACGUC
>miRNA-uniq-18	osa-miR1432-5p
AUCAGGAGAGAUGACACCGAC
>miRNA-uniq-19	Novel
UUCGUCGGACGAGCGUGCCU
>miRNA-uniq-20	tae-miR9776
UGGACGAGGAUGUGCAGCUGC
>miRNA-uniq-21	ath-miR393
UUCCAAAGGGAUCGCAUUGAU
>miRNA-uniq-22	miR169
UAGCCAAGAAUGACUUGCCUG
>miRNA-uniq-23	miR396
UCCACAGGCUUUCUUGAACUG
>miRNA-uniq-24	tae-miR9652-5p
CCUGUUUGUCAUUAAGUUUCUU
>miRNA-uniq-25	Novel
UCUAGCGCGCAGCUCCGGCGAGC
>miRNA-uniq-26	miR171
CGGUAUUGGUGCGGUUCAAUC
>miRNA-uniq-27	Novel
UUCGCCGGUCGCGCGUUCCCUUU
>miRNA-uniq-28	miR156-3p
UGCUCACUGCUCUAUCUGUCACC
>miRNA-uniq-29	Novel
UAGGCGGUCACCUUGGCUAG
>miRNA-uniq-30	miR169
CAGCCAAGGAUGACUUGCCGGC
>miRNA-uniq-31	Novel
GGCAAGUCCGUCCUUGGCUAC
>miRNA-uniq-32	osa-miR166h-5p
GGAACGUUGGCUGGCUCGAGG
>miRNA-uniq-33	Novel
GUCCGGCGCGCUCCUCCGUCGAGC
>miRNA-uniq-34	Novel
GCGCUACCGCCGCUGCCCGGACAG
>miRNA-uniq-35	Novel
GUCCAGCGCGCUCCUCCGUCGAAC
>miRNA-uniq-36	miR530
CUGCAUUUGCACCUGCACCUA
>miRNA-uniq-37	miR1120-3p
CCGUCCCACAAUAGAAGAUUG
>miRNA-uniq-38	Novel
UCCGGACAGCUGUGGUAGUGUUAC
>miRNA-uniq-39	Novel
UCUGUCCCAAAUUACAAGAUG
>miRNA-uniq-40	Novel
CUUCGCCGGCUGCGCGUUCGCCU
>miRNA-uniq-41	Novel
AUGCCAUGUUGUUCUGAAGAA
>miRNA-uniq-42	Novel
UGGCUGCGGUGUACUUUGCUCC
>miRNA-uniq-43	Novel
UGUGCUCUUUCCUUCUUACCC
>miRNA-uniq-44	tae-miR9677
UGGCCGUUGGUAGAGUAGGAGA
>miRNA-uniq-45	miR393-5p
UCCAAAGGGAUCGCAUUGAUC
>miRNA-uniq-46	miR156-5p
UGACAGAAGAGAGUGAGCACC
>miRNA-uniq-47	tae-miR5384-3p
CGGGAAGCGCGCCGCCGUCGAAUG
>miRNA-uniq-48	Novel
GGCCAAGCGCGCGCUCGUCGGCGC
>miRNA-uniq-49	Novel
GUCCCGCGCGCUCCUCCGGCGAG
>miRNA-uniq-50	Novel
UUCGCCGGAGAAGCUUACUGC
>miRNA-uniq-51	Novel
CCUCGCCGGUUGCGCGUCCACCU
>miRNA-uniq-52	Novel
AUUGUGUACAGAGGGAGUAGU
>miRNA-uniq-53	miR159
CUUGGAUUGAAGGGAGCUCU
>miRNA-uniq-54	Novel
CUCGCCGGUCACGCGUCCUCCCU
>miRNA-uniq-55	Novel
UACGGCCUGAUGACAUCCACA
>miRNA-uniq-56	Novel
AACUGCUCCCUCCGUAAACUA
>miRNA-uniq-57	Novel
UGAAUUUGUCCAUAGCAUCAU
>miRNA-uniq-58	Novel
UUAAUUUGUCCAUAGCAUCCG
>miRNA-uniq-59	Novel
UUGUAAACUAAUAUAAGACCG
>miRNA-uniq-60	miR166
UUCGGACCAGGCUUCAUUCCC
>miRNA-uniq-61	Novel
AUGCCGUGUUGUUCUGAAAGAA
>miRNA-uniq-62	tae-miR9661-5p
UGAAGUAGAGCAGGGACCUCA
>miRNA-uniq-63	Novel
UUCGUCGGAUUCGCGUGCAAAUCA
>miRNA-uniq-64	tae-miR9647
AUAGCAUCAUCCAUCCUGCCA
>miRNA-uniq-65	miR167
UGAAGCUGCCAGCAUGAUCUGA
>miRNA-uniq-66	Novel
AUACCUCCCGGACCAGAACUUCU
>miRNA-uniq-67	tae-miR9674
AUAGCAUCAUCCAUCCUACCA
>miRNA-uniq-68	miR166-3p
UCGGACCAGGCUUCAAUCCCU
>miRNA-uniq-69	Novel
AUUUGUAGUGUUCGGAUUGAGUUU
>miRNA-uniq-70	tae-miR531
UUCGCCGGAGCAGCGUGCAGAGAA
>miRNA-uniq-71	miR1120-3p
UCUCCGUCCUAUAAUGUAAGA
>miRNA-uniq-72	tae-miR5062
UGAACCUUGGGGAAAAGCCGCAU
>miRNA-uniq-73	tae-miR9772
CGUUGAGAUGAGAUUACCCCA
>miRNA-uniq-74	Novel
AGCCAACAACCUCCUAGUUCC
>miRNA-uniq-75	tae-miR9776
UGGACGAGGAUGUGCAACUGC
>miRNA-uniq-76	tae-miR5062
UGAACCUUAGGGAACAGCCGCAU
>miRNA-uniq-77	tae-miR9661-5p
UGAAGUAGAGCAGAGACCUCA
>miRNA-uniq-78	Novel
GUCCUGCGCGCUCCUCCGUCGACC
>miRNA-uniq-79	Novel
UGUUUUAUGUCUAUUGGUUCAGUA
>miRNA-uniq-80	tae-miR5062-5p
UGAACCUUAGGGAAAAGCCGCAU
>miRNA-uniq-81	tae-miR9662-3p
UUGAACAUCCCAGAGCCACCG
>miRNA-uniq-82	Novel
UUCUUCAAGUACUCCACUUUU
>miRNA-uniq-83	miR397
UUGAGUGCAGCGUUGAUGAAC
>miRNA-uniq-84	miR168
UCGCUUGGUGCAGAUCGGGAC
>miRNA-uniq-85	miR156-3p
GCUCACUCCUCUUUCUGUCAGC
>miRNA-uniq-86	miR164
UGGAGAAGCAGGGCACGUGCU
>miRNA-uniq-87	miR166
UCGGACCAGGCUUCAUUCCUU
>miRNA-uniq-88	miR166
UCGGACCAGGCUUCAUUCCC
>miRNA-uniq-89	Novel
CUCGUCGGUCGCGCGUCCUCCCUU
>miRNA-uniq-90	miR394
UUGGCAUUCUGUCCACCUCC
>miRNA-uniq-91	ath-miR156-3p
GCUCACUGCUCUUCCUGUCAUC
>miRNA-uniq-92	tae-miR9663-5p
AAGCGUAGUCGAACGAAUCUG
>miRNA-uniq-93	tae-miR9659-3p
UCCAAUGGUUGUUCACGGCAUC
>miRNA-uniq-94	tae-miR9660-5p
CUUGCGAGCAACGGAUGAAUC
>miRNA-uniq-95	Novel
AGCUUAUCGAUUUUGGAAGUA
>miRNA-uniq-96	Novel
UGUUCUGAAGAAACUGUCACC
>miRNA-uniq-97	Novel
UUAGAGAUUUCAAUGUGGAUU
>miRNA-uniq-98	Novel
UGGCUACUUCCUUUCCCUUGCC
>miRNA-uniq-99	Novel
CGAGAUUUCUAGGAUUUAGAAUA
>miRNA-uniq-100	Novel
UCGGAUCGGAACCCGUCGAGGA
>miRNA-uniq-101	tae-miR5200
UGUAGAUACUCCCUAAGGCUU
>miRNA-uniq-102	tae-miR531
UCGCCGGAGCAGCGUGCACA
>miRNA-uniq-103	Novel
CUCGCCGGUCGCGCGACCUCCCU
>miRNA-uniq-104	Novel
UCAGGACCCGCGGUGACUCACU
>miRNA-uniq-105	Novel
UUCGCCGGCCGCGCGUUCGCC
>miRNA-uniq-106	miR1135-3p
ACGAGACAAGUAAUUCCGAACGGA
>miRNA-uniq-107	Novel
GCCUGCGCGAGACUCCGUCGAG
>miRNA-uniq-108	Novel
UCGGCCUCGCGCUCGCCCUC
>miRNA-uniq-109	Novel
GUCUCUGCCAAUUCUUCGUGU
>miRNA-uniq-110	Novel
CUGCCCGGGUAGUUACGUAGAGUC
>miRNA-uniq-111	tae-miR9673-5p
UAAGAAGCAAAGAGCACAUG
>miRNA-uniq-112	Novel
AGUUACUAAUUCAUGAUCUGGA
>miRNA-uniq-113	miR156
UGACAGAAGAGAGUGAGCAC
>miRNA-uniq-114	miR827
UUAGAUGACCAUCAGCAAACA
>miRNA-uniq-115	Novel
UGUUGCAUGACAAGUUGAGCA
>miRNA-uniq-116	Novel
AUAUCUCAUUUUCAACUAUCC
>miRNA-uniq-117	Novel
CCUGCGGGGUCGAACUGGGAA
>miRNA-uniq-118	Novel
UGAAUUUGUCCAUAGCAUCAG
>miRNA-uniq-119	Novel
AGGGUCGAACUGAGAACACAU
>miRNA-uniq-120	tae-miR9669-5p
UACUGUGGGCACUUAUUUGACA
>miRNA-uniq-121	tae-miR9674-5p
AUAGCAUCAUCCAUUCUACCA
>miRNA-uniq-122	Novel
CUUGAACUUCUCCAUAGCAUC
>miRNA-uniq-123	tae-miR9672
UACCACGACUGUCAUUAAGCA
>miRNA-uniq-124	Novel
UUGAGACGAAAACAGACCAAC
>miRNA-uniq-125	Novel
AAAAAGAAUGACCUCAUUGUC
>miRNA-uniq-126	osa-miR168a-3p
CCCGCCUUGCACCAAGUGAAU
>miRNA-uniq-127	miR156
UUGACAGAAGAGAGUGAGCAC
>miRNA-uniq-128	Novel
CUCGUCGGUCGCGCGUCCUCCCU
>miRNA-uniq-129	tae-miR9674-5p
AUAGCAUCAUCCAUCCUACCC
>miRNA-uniq-130	miR167
UGAAGCUGCCAGCAUGAUCUGC
>miRNA-uniq-131	Novel
GCGGCUCUGUGGUGUUCAAGC
>miRNA-uniq-132	miR166
UCGGACCAGGCUUCAUUCCCU
>miRNA-uniq-133	miR160
UGCCUGGCUCCCUGUAUGCCA
>miRNA-uniq-134	Novel
GCGAAGGAUUUGCAGAUACU
>miRNA-uniq-135	Novel
UAAUAAACAAGUCUUUAGAUG
>miRNA-uniq-136	miR159
UUUGGAUUGAAGGGAGCUCUG
>miRNA-uniq-137	Novel
UGUUCCAUGACAGGUUGAGCAC
>miRNA-uniq-138	tae-miR9772
UGAGAUGAGAUUACCCCAUAC
>miRNA-uniq-139	Novel
UCACAAAUAUAAGAUGUUCUG
>miRNA-uniq-140	Novel
UUUUUGUUUCCGCCGUAGUUG
>miRNA-uniq-141	Novel
UUUGAGACGAACACUGACCAA
>miRNA-uniq-142	Novel
AGCGCACCGCCGUCGAGGGAC
>miRNA-uniq-143	Novel
UUACAGGGCCUCGUGAGACUC
>miRNA-uniq-144	Novel
AUUGUUCAGUGUUUCGAAGGA
>miRNA-uniq-145	Novel
UACGGCCUGAUGACAUCCACG
>miRNA-uniq-146	Novel
GUAGGAUGGCUGGUGCUAUGG
>miRNA-uniq-147	miR171
UGAUUGAGCCGUGCCAAUAUC
>miRNA-uniq-148	Novel
CCUCAGACCAGUAGUUUCCAACUC
>miRNA-uniq-149	Novel
UUUUGUUGGUUGUCAUCUAACC
>miRNA-uniq-150	Novel
AUCAUGCGAUCCUUUUGGAAG
>miRNA-uniq-151	Novel
AGGGUCGAACUGAGAACACA
>miRNA-uniq-152	miR167
UGAAGCUGCCAGCAUGAUCUG
>miRNA-uniq-153	Novel
AGAAAGCAAUGUCAGAGGAGU
>miRNA-uniq-154	miR408-3p
UGCACUGCCUCUUCCCUGGC
>miRNA-uniq-155	tae-miR169
UGGGCAAGUCACCCUGGCUACC
>miRNA-uniq-156	Novel
CACAGCAGAGGAACAAAUCUUG
>miRNA-uniq-157	Novel
AGGUGGGAGGUUGUUGGCUGG
>miRNA-uniq-158	miR169
UAGCCAAGGAUGAUUUGCCUGUG
>siRNA1
AGAGGAUUACAUUGCUGAGCU
>siRNA2
UAAUAAACAUGUCUUCAGAUG
>siRNA3
UCUGAAGACUAGUUUAUUACA
>siRNA4
AGCACCUUUUGUAACCCCACA
>siRNA5
GAAUUUUUCUGAAUCGCCGGUGCC
>siRNA6
UAGGGAUCCGGAUUAUGUGCC
>siRNA7
ACCCGUUGACUGAUGAACAGU
>siRNA8
AAGGCGCCUGUAGCUCAGUGGA
>siRNA9
UAAUCCUGAGGUCGAGAGUUCG
>siRNA10
ACACGUAAAACAUGAAAGCCU
>siRNA11
UGAGAAGGCAGAUCAUAAUAGC
>siRNA12
UGAGAAGGCAGAUCAUAAUAGG
>siRNA13
AUCCAGAAGAUCGCGAGAUUA
>siRNA14
AGUUUGGAUUUGUAUGAAGGU
>siRNA15
CUUGUUUGUCAUUAAGCUUCUG
>siRNA16
UGUUAUGAUCUGCUUCUCAUC
>siRNA17
ACACGAAGAACUGGGAAAGCC
>siRNA18
AUUUGCUACCUAGAAUUCCUGAUU
>siRNA19
AUGUACGGACCGAAAUGAGUGAAC
>siRNA20
UUGUACUAACUCUGUGUGCCU
>siRNA21
AUUUACGAAGUCGACGUAGGCACC
>siRNA22
GAGAUACGAUCUAUUAGGAGGUU
>siRNA23
CUUCUAAAGGGACUUGACCCU
>siRNA24
AAAAAAAAGUAUAGCGGUUCCUCU
>siRNA25
AGCACGGAGCCAAUUGAACUG
>siRNA26
UACACGUGCAUAGAACUCUGCA
>siRNA27
UUCCAAUCGUCUUAGCAUAAGU
>siRNA28
AAUGAGAUCAACUGCUGCGGA
>siRNA29
CACCGACGCCGAUCAGAUGGG
>siRNA30
AACACAGAUCUUCAAGAGCACG
>siRNA31
ACGACUGGGUUGUUUGCUCGU
>siRNA32
AUCAUUCGUGCUCUGGAUAGCA
>siRNA33
UUGAAUAUUUCAUCAAAGGCU
>siRNA34
UUCGGUACAGAGGUACUCCCUC
>siRNA35
UAGGGUACUGAGAAUUAGGAG
>siRNA36
CUGGCUCCGAUGAACCUGACU
>siRNA37
CGGCAAGCUAGAGACAGCAAC
>siRNA38
UGUUGUCUCAAGCUUGCUGCC
>siRNA39
ACCAGAUGAUGAGGGUUGCCUG
>siRNA40
UAGCCAAGGAUGACCUGCCUG
>siRNA41
AACAAGAUAUUGGGUAUUUCUGU
>siRNA42
GUACGCGAUUACCACUCGGAUCG
>siRNA43
UCCGAUCCUUAUGGACUAAC
>siRNA44
CGGUCCCCGGCAACGGCGCCA
>siRNA45
AUGUUAUAUAAUCUUUGGGCC
>siRNA46
UUGGAGAACUCAAACAACAAUU
>siRNA47
AAAUUUGGCCCGAAUGUCCGGACU
>siRNA48
CCAACGAUCGGUGACAGAGAA
>siRNA49
CAGAACCAGAAUGAGUAGCUC
>siRNA50
ACCAGAUGAUGAGGAUUGCCUA
>siRNA51
CGAAUUGUUUGUCAAGCUCCGCCU
>siRNA52
AAACAAGGACAGAGGCGGAGC
>siRNA53
UUGAUGUCGCCUGGAAGGACU
>siRNA54
UAUACUGGUUUCGUAUGGUACU
>siRNA55
UACCGUGAGAUGGAUUAUGUC
>siRNA56
CAAAUUCACAACACUCUGCCU
>siRNA57
AACACACCGUCGGCGAGAAGC
>siRNA58
UUUUUCGAUCUAGACGAACGCCU
>siRNA59
GUGCAUCUGGACUGUAACCCU
>siRNA60
AUCCGGCUGGGCCUGCGAGAA
>siRNA61
AAUAACUGUGGGACCAUUACAAGA
>siRNA62
AAUAUCAUUGUAGACACAUGGCCC
>siRNA63
ACAAAACCUUCAGCUAUCCAUC
>siRNA64
UCAAGCAUCAUGUCAUGGACACC
>siRNA65
UCAAGCAUCAUAUCAUGGACA
>siRNA66
UAGAAGAUUAGAAGAUUAAGC
>siRNA67
ACUGGUUGGAUCAUGCUUCUG
>siRNA68
UAUGGUGACUGCAGUACGAGU
>siRNA69
UUUGUCGUCAGACCCACCUGAU
>siRNA70
UGACAUGUGCGUAGUAGUAUU
>siRNA71
UGAGAAAUGAUUGCUGUUGAU
>siRNA72
GGAUUGCACCGAUGACUCGGA
>siRNA73
AGAGAAACCGUAGUUCGAGCG
>siRNA74
UCAGAAAGAACUUGUUGGCAUC
>siRNA75
AGAGUCUGUAUUACUUCGGUGGUC
>siRNA76
AAUGGCACUAAGGCGUCGGCC
>siRNA77
CGAGGGCUUGUGAUCAUGGACACU
>siRNA78
AUUAUUUGUUGUCAGAGCCAC
>siRNA79
UUUCGUAUGGUACUUGAGGAU
>siRNA80
AAGACCCGACAGAGACUGAAAACU
>siRNA81
ACACUUAUUUCCGAUCGGAGGG
>siRNA82
UUAAUUUUGUAAUCUUCUGG
>siRNA83
UACAUGAUAUGGUGAUUGAUC
>siRNA84
UUCAGCAUAAGAUCCGUAGGC
>siRNA85
CUAGGAGGAUUUGAAAGGCAUUA
>siRNA86
UUCGCCGGUCGCGCGUUCCCCU
>siRNA87
UUAGACCUUAGACCUGCAAAC
>siRNA88
AAAUCUGCAAUUUUUGGCACC
>siRNA89
AAGGAGACAUCAACUGAACGGCGA
>siRNA90
UUUAGGCACUCGUCAGUGACC
>siRNA91
UUAGGAUUGUGCGAACUAGCU
>siRNA92
UUAGACCUGCAAACAUAUUUC
>siRNA93
CGUAACCUGGCUCUGAUACCA
>siRNA94
AACGAGCGGCGUCGCAGCACU
>siRNA95
AAGCAUCGCCGGUUGCUGCCA
>siRNA96
AAAAAUGGCCCGGCCUGUAAA
>siRNA97
UUUAUUUCAAGCUAUUUCGGAUC
>siRNA98
UUUGCAUUUCAUGAAAGCACC
>siRNA99
UACCGGCUUGAUAUCUACAGU
>siRNA100
GUGCACAAACUUUGACCCGGC
>siRNA101
UUGGAGAAAUAUGGCAAACCU
>siRNA102
GCGAGCAUCCGUGUGGCCUGGU
>siRNA103
AGAUCCUGACUGCGAACUCUGCCU
>siRNA104
AUUGCGGAUUUUUGUUUCUCA
>siRNA105
CGGGACCUGUAUGGGCCACCA
>siRNA106
AUAAGACUGCAGCUCACCCGC
>siRNA107
CACCGGGCAUAGUAAGAACUC
>siRNA108
GGUAAAGAGGAACUUGUCAUU
>siRNA109
CUCGCCGGUCGCGCGUCCUCCCU
>siRNA110
AACAAAUUGAUCGAACUGUCACUU
>siRNA111
AUUUAUUUCAAGCUAUUUCGGAU
>siRNA112
UCUAGGAUGAAAGGAAUGGCC
>siRNA113
CGGUGAACCUCGUUAACAAAA
>siRNA114
AUGCCAAAAAUUCUGAACUUUU
>siRNA115
AAGUCUGUAAUUUUUGGCACCG
>siRNA116
ACCUGCAGUUGGGCCAAUGAC
>siRNA117
AUGGACAGUGGUACCGAGGCACCC
>siRNA118
AUAAUGAGAAUCUGCUAGGGC
>siRNA119
AAUGACUGAGAACACGCCAAGUGG
>siRNA120
ACAAAAGACAAGUACUGCGCC
>siRNA121
UAAUUUUCAAAACAUUUGGACU
>siRNA122
AUAGAGAUAAACUGAUAUGGA
>siRNA123
AGUUGUGUGACUCAAUAAUUGCCU
>siRNA124
AUCGUAACCUGGCUCUGAUACCA
>siRNA125
CUUGACCAAACUGAGAAGCCU
>siRNA126
AUAUUUGCGAUAUGAUGGUCU
>siRNA127
ACACCAAGGGAAGAACUCACU
>siRNA128
ACCAGAACUUUUGGAAGGGGA
>siRNA129
AGUCCGAGAUUUGAGCUCUAAUGG
>siRNA130
AGAAUAAUUCCAGUCGGCAGC
>siRNA131
AUACCGGGAUUUGUAGUAUACC
>siRNA132
AUCGAGUCGACAAGAAACAGU
>siRNA133
CUGAUGAACUACUAUUUGCCU
>siRNA134
UAUUAGAAGUAAUAGUUUGGC
>siRNA135
GUAGACAAUGGCUGCUGACCU
>siRNA136
AAGCGAAUCGGAUAAUGAGCCACU
>siRNA137
AAAAAUGGUGUAUUGAUAGAUAUC
>siRNA138
AUAAAAGACAAGUACUGCGCC
>siRNA139
UCACAGGUUGGAUCAAACUCC
>siRNA140
UAUUCCAGGAUAAGGUCGGCC
>siRNA141
CGGGACACACUUUUGAAACAG
>siRNA142
ACAACUCGGACAUAUAUAGUC
>siRNA143
UGAUUGUGACAUUCUUGGGCC
>siRNA144
ACCAACGGUCUGUAGAAAAUGGGC
>siRNA145
AAUCGGAGACGUAAAAUUUGGACC
>siRNA146
AUAUAUUUAGUAAUACGUUGAACU
>siRNA147
AUAUCGAUGGACAACAAUAUGU
>siRNA148
AUCAUGAAGACUCCCUUUAGG
>siRNA149
AUGUCUGACUUGAAUGUGAGU
>siRNA150
CAUAUUGUUCAUUUGGACCU
>siRNA151
UCGACAAGCUAGCUAGGACCC
>siRNA152
UGAUCUUCUUAGUAACAUGCC
>siRNA153
AGGGGACUGUAUCUGUACCAGCCU
>siRNA154
UUGAUGGUUCAAGAAAGUCCU
>siRNA155
UUUGAGAGACUUAAUCGGCCU
>siRNA156
GAAUUCUACGGUGGAAAACUC
>siRNA157
CAUAUUGUUCACUUGGACCUA
>siRNA158
AUGGAGAUGAACAAAGUGGCC
>siRNA159
UUUGGACUUUGGAAUCGAGAA
>siRNA160
AGUAUGAUCCAGUCAGUAGAA
>siRNA161
AUACCUUCUCGAUCUAGGACA
>siRNA162
ACAGUAAGUCCGUAGAAGCCU
>siRNA163
UAGGUAGUAGUCUUGAGCAUC
>siRNA164
ACAAUGCAUGGACUUGAACCC
>siRNA165
AGUACCGGAGACGUUAGAUCAAUC
>siRNA166
CGAAAAAAGAAAGUAGGAGCACCU
>siRNA167
UGCAGUUGCUGCCUCAAGCUU
>siRNA168
AGAGAAAUAAGAUUUAAAAUGGAU
>siRNA169
AUUGUAUCCUUAACCAUUUCUUU
>siRNA170
CCAUGGAUUUCAGUAGGAAGC
>siRNA171
AAAGUCAGUUAUUUUAGGAAC
>siRNA172
UCGAGUGAGAGGCUGAAUGUU
>siRNA173
UUAAAGGAAUUUGUGAGGGCU
>siRNA174
UCUGACUUGAAUGUGACCGGU
>siRNA175
UUCCACAGCUUUCUUGAACUU
>siRNA176
AACUGGCCAGAGGAUUGAGUUCUC
>siRNA177
UCAAGCAUCAUAUCAUGGACU
>siRNA178
AUUCGUGGACAGGUUACUUGU
>siRNA179
UUGGCACCAACUCUUUUAGAC
>siRNA180
UUUUCCACCGUAGAAUUCUGG
>siRNA181
ACCUUGGACUCUGCAUAAAAACUG
>siRNA182
UUGAGGCACUCGUCAGUGACG
>siRNA183
UGUAGAUACUCCCUAGGGCUU
>siRNA184
UGCAGUUGCUGUCUCAAGCUU
>siRNA185
ACAAAAACAGUUUAGAGAGAC
>siRNA186
UUUACACUGGCGUUGUGAACU
>siRNA187
AUGGAUUGAUCAUCGUGUGCU
>siRNA188
UACCAAGUAACUAUCGUGGCU
>siRNA189
UCACUGACAUGUGGACCAGCCACU
>siRNA190
ACUUCCAUCAAAUACUUCCUC
>siRNA191
UAUAUUUGCAGGUUUUAGGUCU
>siRNA192
CCCUAGAAUAAAUUCUUCCU
>siRNA193
UGAUAGAUGAUAUGUGGCAUU
>siRNA194
UAUAUUGGCUGAUUUGACAUC
>siRNA195
GAAGGAACUGAUGGUAUUGCA
>siRNA196
AAGGACCCUUGCCUCUUCCGG
>siRNA197
UGCCUGGCUCCCUGAAUGCCA
>siRNA198
UUUAUGAUCACUCUCGUUUUG
>siRNA199
UUAGACCUAGACAUGCAAGU
>siRNA200
UUGAGGAUGUUGGAAUAGGUU
>siRNA201
CGAUCCCCGGCAACGGCGCCA
>siRNA202
AGGAUUGGAGAAAGCCCCUGGCCC
>siRNA203
UCUGACAAAAUGGAAGACCAGGCU
>siRNA204
CGACCGAUAGAAUUCUGAUCCAGC
>siRNA205
AUUGUCAGAAUUGGAACACCU
>siRNA206
UAAUAAACAAGUCUUCAGAUG
>siRNA207
ACAAAACAGACAGCGGACGGACGC
>siRNA208
ACAACAAGGCUUAAUGGAGUA
>siRNA209
CUUGGAGGAAAAACAAAGCCA
>siRNA210
UAGAUUGAUUGGCAAAGUACG
>siRNA211
AAUGCUGUCAGAGUUGGAACC
>siRNA212
AUUGUAUUCUUUAAUUAUUUCUCU
>siRNA213
AUCCUCGUCGUAUUCUUUAUA
>siRNA214
UCAUGUGUUGAUAUAGUGACU
>siRNA215
UUAGAUCUGAAACCCGAGAAU
>siRNA216
AUGUUGUAUUAAUCUGACCCGUGU
>siRNA217
CCCACGGCCAGGUUGUAGAGC
>siRNA218
GCGACACCAGGUCAGGCGGGACU
>siRNA219
AGGACUAAGAAUUCCUCGCC
>siRNA220
UGCGACCCCAGGUCAGGCGGGACU
>siRNA221
UGAUAUGCCUUGGUUGGACCA
>siRNA222
UUAACCAACGAGAUCAACUAUGAC
>siRNA223
UUUGAAGACUAGUUUAUUAUA
>siRNA224
AGCAUUUGUCGGAACAGCAAA
>siRNA225
AAUUUAAAUGGACACAAUAAAAUG
>siRNA226
AAAAAAGCAAUUGGGUCCCUG
>siRNA227
CAUGCGCAGUAGAACAGCACCCGU
>siRNA228
AAGGGACGCCCUCUAUCUGGCACC
>siRNA229
CCGUUGACUGAUGAACAGUAA
>siRNA230
AUCUACUAUCACUAUAAAAGGAAG
>siRNA231
AUAUACCUUUUUACGGAUCCGUUU
>siRNA232
GACACCUGACGAAUGGCUGAGAGC
>siRNA233
ACGUGAAUUUCCAUAUAGGAUUGU
>siRNA234
AAACGGAUGAAAAGUGAACAAAGC
>siRNA235
GUCGAAAAAACAGUCCAGUCGCGC
>siRNA236
GAAUCGACUGAGACAUAACGAAGU
>siRNA237
UUCCGUCUCAUAAUAUAAGAA
>siRNA238
UCUGUUUUGGCAACUCGAGU
>siRNA239
AUGUGAGGAUUGACUGAGCGUGCU
>siRNA240
UGAUUUGCUUCUCAUCUGAAG
>siRNA241
UAAUGAUGGCUAAUGGUACACC
>siRNA242
CGAAUGACUUACUCACCGAGA
>siRNA243
AUAGAUGCCGGUGUCAACUAC
>siRNA244
UUUUACUCGCCGACGCUCAAAAAG
>siRNA245
AUUCCGAACGAAGGAAGUACCUGU
>siRNA246
UUGGAACAAAAUAAGGUCUGGCCU
>siRNA247
ACUCGGUCAAACUUUGAAAUAGUU
>siRNA248
UUACAGACAGCAAAGUGAACUCUU
>siRNA249
ACCUCAAACGGACAGACCCGAAUG
>siRNA250
UACAAUGUCGAGAAAAGCCGAGCC
>siRNA251
AGAAGUCGUAGGCAGAACCAGGCC
>siRNA252
AAGUUUGACCAUAUUUAUAUA
>siRNA253
AUGUAGUAUCUGUCAAAACCGAGA
>siRNA254
AGGAAAACGAACGAGAACCCAAAC
>siRNA255
CAGGAAUUCUAGGUAGCAAAUAUG
>siRNA256
UGACAUUGGCAUGGUACCCAA
>siRNA257
ACUUCUAAAGACGCGACUGGACCG
>siRNA258
GAGAUACGAUCUAUUAGGAGGUUG
>siRNA259
UAGGAUUGUAAAACAAACAAGGCC
>siRNA260
UAAUAAACAUGUCUUCAGAU
>siRNA261
AGAAGAAACACAUCACGCGGAUUG
>siRNA262
AAUUUCGGAAUUAGAAUAGUUAUU
>siRNA263
CGACGAUGAUCAUAUGGACAU
>siRNA264
UAGGAUGAUACGGUUGAUGCCU
>siRNA265
UUAUGCUAAGACGAUUGGAACC
>siRNA266
AACUACAUCUAACAUUCGGGUG
>siRNA267
CUUUUUCGCAAAAAAUGUAAGGCU
>siRNA268
CUCAGGAGAGAUGACACCGAC
>siRNA269
UCUUCAAGAGCACGGACGAGUC
>siRNA270
UUAGGGUACUUAGAAUUAGGA
>siRNA271
ACACAGAUCUUCAAGAGUACG
>siRNA272
UUCUGUAUUUGUAAAAACGUCU
>siRNA273
AUAACUGUCACACAUGAUGUAGA
>siRNA274
UAUCUUUCUAGAUGCAAAGUCGCU
>siRNA275
CACCCAUUGUCAUCUCAAACGGAC
>siRNA276
ACUUAAUCUGUAGCGGAACCGAGC
>siRNA277
ACACCGAGGCGAGAACAAAAGGCC
>siRNA278
GACUAGGGUUUUUGUUCGGCACCG
>siRNA279
UAAUGUGUUUGAACUUGGAAUUU
>siRNA280
AUUGGACCGCACUGAAAAUAACAU
>siRNA281
AACAAGAUAUUGGGUAUUUCUG
>siRNA282
GAAAUUACAAAUAAUUGUGGGACC
>siRNA283
AAUCUACGAUCAAAAUUUGACACG
>siRNA284
AUGGACGCCAGCGCUGUAACAGCC
>siRNA285
AUUAGAUCUUAUAGACGGAUGGAU
>siRNA286
UGAGCCGAACCAAUAUCACUC
>siRNA287
UUGUCCUUGGCUACACCUAGU
>siRNA288
AAAUUCAAGGUUUAAAAUGGACUU
>siRNA289
AAGAACCAAUUGUCGGUCGGGAAU
>siRNA290
UUGUUUUGUUUGGCACGUAGAAAC
>siRNA291
UUGACGUCGAUGAUCCCGACC
>siRNA292
AAAACGGACAAAAGACGGCACCCA
>siRNA293
ACGAGAUUAAAUGUUUUGCCGGUC
>siRNA294
ACUGGAUUUUUCUGAAACAUCGGU
>siRNA295
ACCCUUGAUGUAAUAUAGACUGUU
>siRNA296
ACAAAACGGACAGCAGACGAACGC
>siRNA297
UGAACAAUUACCUCAUCAGAU
>siRNA298
AUGUCCGGACUGACCAGCAACCCU
>siRNA299
UCCAGAACAGUAGACAGACGGCGC
>siRNA300
AUGUACACUCUUCAUCGGACGGAG
>siRNA301
AAUCUUAAAAUGAUAUGCCGGCUC
>siRNA302
AAGACGGCAAAAUGAGCUCUUUGC
>siRNA303
UUAUUUGUAGUAGAAGCAUAACCU
>siRNA304
ACUUGUAGUACCAAAGUGAACAUU
>siRNA305
ACACAUCCGAUAGUUUUAGAACUU
>siRNA306
AAAUGGACGAAAAACAGACAAAGC
>siRNA307
ACGACGAGAUCUUUGAAACUAGAU
>siRNA308
GUUGAGAUGCGUCAUCAAUG
>siRNA309
UUGUCGAGAAAUGAAUGUAUC
>siRNA310
AUUAUUUGUCGUCAGAGCCAC
>siRNA311
UUUGGACGUACCGUGAGAUGG
>siRNA312
UUGCGGUACCAGUUCUGUGAC
>siRNA313
GUGCUAUGGAUAAAUUCAACC
>siRNA314
ACAUCAAUGUUGAUAAAGGCAUG
>siRNA315
UCGAGCAUCAUGUCAUGUACA
>siRNA316
AGAAGAUUAGAAGAUUAAGCA
>siRNA317
UCAAUGAGAUCCUAAAUAGAA
>siRNA318
AUAUGCGGACUGGCGCGGGCGAGG
>siRNA319
UUUUCAGUGGAUUUUAGAACC
>siRNA320
GAUUGACUUUGCACUGCCCGGGCA
>siRNA321
AAUUACCCCCAGUACAUCGGACGA
>siRNA322
AAUUUGAUUUGAUCGGAGGGUCCU
>siRNA323
ACACGGAACUUCGAAAGAGAA
>siRNA324
UUAUUAAAAAAUGUAACGGAGUCU
>siRNA325
AUAAAACACUGAUCGGCGGAUCGG
>siRNA326
AUUAACAUUUUCUGGAUCGCC
>siRNA327
AAGACAAAGGAUUACUACGCC
>siRNA328
UUGUUGGCCCAGUGUAUGACC
>siRNA329
ACAGUUCUCGUAUUCUGGAGC
>siRNA330
UCUGUCACCACAAUCCGAGGA
>siRNA331
UACAAAGAUCAGAAAGAACUU
>siRNA332
CAGGCACUAGUAGAAAACAAGGCU
>siRNA333
AAUGAAAUGGACGAAAUUCGGAAU
>siRNA334
AAAUAAACCCGGAAUGGAGACUAC
>siRNA335
GCGCCUUAGUGCCAUUGGACU
>siRNA336
UAUGCCUACACCGAGCUCUGAUUU
>siRNA337
CAGCCAAGGAUGACUUGCCGA
>siRNA338
CACAGUUUAUAGUUCGGCAAACUG
>siRNA339
CCAAAUAAUAUUCGAGGAGCU
>siRNA340
AGACAGACCCUGCAAAACGGACUC
>siRNA341
CUCGGAUCCGUAUGUAGACACAUU
>siRNA342
AUAAACCCUGAGAUUGUAGAGACC
>siRNA343
AUUCCCAGCGAAGUCGAACUUUU
>siRNA344
AUGGAUCCGAGCAGACAUAAAAUG
>siRNA345
AGAACGGACGCCGAACAAACAGUC
>siRNA346
AUAGAAUUGUUUGGAUCUCCGCCU
>siRNA347
CAAUAUCACGUUUUCUCCCAC
>siRNA348
CAGCCUAGAGCCUUGAGCAUU
>siRNA349
UUUAGUUUGAUUGAUCUAACGUCU
>siRNA350
AAACCCGGACGGAGAGAGUAUACC
>siRNA351
ACCGGAGCGUAGGCUAAACUACUC
>siRNA352
CAUCGGAGAUCCGUUGGAUUCAGA
>siRNA353
AUGAUGGACAGGUUGGCCUUG
>siRNA354
UUAGAACUAUUUGUAUGCACC
>siRNA355
GUUAAACACAGAAAGACCAUGGAC
>siRNA356
UUGAGGGAACUCACAGAGGCC
>siRNA357
CUUAGGAAUCUGUGACCUGUC
>siRNA358
AAAGAAAAACAUUGAUCGCAUCUA
>siRNA359
UAAUUCAUGAUCUGGCAUGUAAA
>siRNA360
UUCUGAAAGAAACUGCCACCC
>siRNA361
AUUACCAGAGACGUUAGAUCAACC
>siRNA362
AUACACUUGUAGAUUAAAUCCGGG
>siRNA363
AUCGAGUCUACUAAUUAUAUG
>siRNA364
UUGAUGCAGUUUAUUCAGAAC
>siRNA365
CGAAAAUAAAACCCAGAACGCGAC
>siRNA366
ACCAUCAUAUUGUGAGCAAGCUGU
>siRNA367
AACAUGGACAAAGACUAGAACCCU
>siRNA368
AGAGCGCACCGCCGUCGAGGG
>siRNA369
ACGAAUGAUGUGGGACUAAUCUCU
>siRNA370
UGUGUUUACUUUGAAUGCACU
>siRNA371
AAUUCAUCCCUUAUGCCUGCCU
>siRNA372
AUGAUAAAGACACCGAGCGGACGG
>siRNA373
UUUUGGUUUUUGGCUGAGAUU
>siRNA374
AUCCUAUAGAAUUCAACUGAGCAU
>siRNA375
AUAUCUCGACGGAUAUCUCCU
>siRNA376
AUCCAGAUCGCUUUGUGUACCGAU
>siRNA377
AAACGGACAUCUGUUUUAUUCGGA
>siRNA378
AACCGCAGUGCACUGAAAGGUCUG
>siRNA379
AGAUUUGUUCAGUAGUUUGGAAUC
>siRNA380
AAGUUAGAUGAACCGAGCACCUGG
>siRNA381
AAGAAUUACUCGUCGCAGAAAUGA
>siRNA382
AGAGGACCCAGAACAAAAGAGAGU
>siRNA383
AUGAGGAUUUGGAAAGCUGCU
>siRNA384
AUAAAAGAGUGACGUAUGAAAAAC
>siRNA385
AUUUAUGAAGACACUGUAGGCGCC
>siRNA386
ACGCCGAAAAUCGUCGAUUCUGAC
>siRNA387
UUUAUCACCGCCUCUUUCUC
>siRNA388
UUGGCUGAGAGCUGCACAUAAG
>siRNA389
ACGUUGUUGGAUGGUAGUCCAAAU
>siRNA390
UUCUGAGAUUGACAACUGGAACAU
>siRNA391
UUCCAAACUCCUGAGCAAACC
>siRNA392
AAAGUAUCUCAGAACAAAAAUCCU
>siRNA393
AACGUUUAUCGAACUAGUAGGAGA
>siRNA394
GUUGGGACUUGAAUUCGGAUGGGC
>siRNA395
AGUCCAGCCACGGCUGCAGAGCUU
>siRNA396
AUAACUAGUGCUCUAGACAGACCU
>siRNA397
AACACAAUUGGUUGUCUACACAUG
>siRNA398
UUCCAAAGUAGAAUUUGUACU
>siRNA399
AAAUUCGCAGAACUCAGGGCCC
>siRNA400
UGAUUUUCGCCUGUCUAGAUG
>siRNA401
AGAAGAAUUGUUUAGUAUGAC
>siRNA402
GUGCAUAGAAUUCUGGCGCCA
>siRNA403
ACGUGUACUGCGUUCUGAUUGGUC
>siRNA404
AUUCCAAAAUUAGAAUAGUGCUGU
>siRNA405
UUAUAGGAAAAUUCUGCGAGCACC
>siRNA406
UUAGGUACAUACUCAAAGCAGA
>siRNA407
UAUUUUCGGUAAUAGCUUGGC
>siRNA408
AUGAUUGUGACAUUCUUGGGCC
>siRNA409
AAGAAGUCGGACAUAUAUAGU
>siRNA410
AUCGGAUUCAGCUGUUAACGGGCU
>siRNA411
CGGAUUCUCUAACAUUAUGAAGGA
>siRNA412
UGAAAGGAUGUAGAUCAUUAGAUC
>siRNA413
AACCAGACUGAACAAAUAUGACCC
>siRNA414
AGAUAGAGAACCCGUCGUCACGCG
>siRNA415
CAGAAUUGGCUGUUGGCGCUUAUC
>siRNA416
AUUGACCCAACUGCAGGUGCA
>siRNA417
AAUAACUAUUAUGAUCACGGCGCC
>siRNA418
UAUGUCUGACUUGAAUGUGAGU
>siRNA419
CAUAUUGUUCAUUUGGACCUA
>siRNA420
AAUUGACCGACGGAGACUACCAAC
>siRNA421
CAUGUGCCUGAGAAGAUCAUC
>siRNA422
UUUUAUUAUGAUCCAUUUCGC
>siRNA423
AAAAGUUAGAUGAACCGAGCACCU
>siRNA424
ACUCGGAUUACAAAGAAAUAAGCC
>siRNA425
ACGAGGGACAUUAAUUCUAUAGAC
>siRNA426
UACAUGGGAUUAGAUCAUUUGGCC
>siRNA427
AUUAGAAUAAGGUCUUAAGGGGUC
>siRNA428
AUUGUAUCCUUAACCAUUUCUU
>siRNA429
AAUUUGAUUUGAUCGGAGGUCCU
>siRNA430
ACGAAACGGACAGCGGACGGACGC
>siRNA431
AUAUCAAGCACUCAUCGACAG
>siRNA432
UAUUUGUCGGUUUUAAGUCGA
>siRNA433
UUCAUGGUAGUGAAUUCUAGU
>siRNA434
AUGGAACAACUCUUGCUAGCC
>siRNA435
UAUUUUCAGUCGUGAGAAACU
>siRNA436
AGGACAGAAUGAACGAAUAGCGCG
>siRNA437
UUUUUGGAUGUGCUCCUCUAG
>siRNA438
AAAGGCACAAUUAUGAUGGGC
>siRNA439
AACGAGACUGUAGAAAGCAACA
>siRNA440
UUGGUCGGUACCGUAAUCGUC
>siRNA441
ACACGUCGCAUGAUUAGAUCA
>siRNA442
UUGAUGAAGAAAAUUACGGCC
>siRNA443
AAGACGGGUUUAAGAGGUUCGGCU
>siRNA444
CUUUUUAAGGUAGAACAGACGAGU
>siRNA445
UCAUCCAAUGAGCUCUUGCCC
>siRNA446
UCUCCUGUAGAUAUAGGCACC
>siRNA447
AAUGUGAGAAUGUAGUUACAAA
>siRNA448
ACCAACUUGAUAGCUUUGACCGGU
>siRNA449
AGAUGUCACUGUCCAACUAACCAU
>siRNA450
AGUGACCGUAGAAUCAUUUCAAGU
>siRNA451
UAUCGGUGGACAACAAUAUGU
>siRNA452
CUUCGAGACUCUGAACAGCGG
>siRNA453
UGCGUCUGUUUAAGGUAGAACGGA
>siRNA454
AACCGGACCUACAGGAGAAAC
>siRNA455
AUAAAGAUUUUGUAGAGGCCC
>siRNA456
AAAAAGAUAGUUUGAUAUGGA
>siRNA457
CAUACCAAGGCCGUUGGAGCC
>siRNA458
AUAACGUGACAGAAUCUGAACUGU
>siRNA459
AUUCUAAUAACACUUCGGCCUUAU
>siRNA460
AAGAGAGAGGUUGGAUUUUUCAUC
>siRNA461
AACUGAGACAUUAGGAGUAGAGCC
>siRNA462
AAAAACUGGCACUGAACUCUAGGU
>siRNA463
GUUCUGGCAGGCUGCGUGGGACU
>siRNA464
AGUUCGAGGACCUAGGAUGCACUU
>siRNA465
AUUGAUUUGUAUUGGCUUAAC
>siRNA466
AAGGACCCUUGCCUCUUCUGG
>siRNA467
GGCGUCCAGGGGUCACGGACCG
>siRNA468
AACGGACAAACGAGACGACUCAGU
>siRNA469
AACCGGCCAAAAUUCAACCCU
>siRNA470
UCUAAUGAGAAGCUCCACAAG
>siRNA471
CUUGCUUUUCAUGGGAUGAUCA
>siRNA472
UCAUUUGGCAUUGCUUUCCCU
>siRNA473
ACCGACACUGUAAACUCGCGGUCU
>siRNA474
UCAUCCGUGUUUGUUCUUGAC
>siRNA475
AAACCACACGUCGGAAUUCAGAUC
>siRNA476
UCCUUGGUCGACGAUCUGCAC
>siRNA477
AAAGCGAGGACUCUAUAUAUUUUU
>siRNA478
ACACGAAAGGAUUAUAGGCCAUU
>siRNA479
AAAUGAACGCACCCGGACAAGAUG
>siRNA480
UAAAAAUUGCGGAUUUUUGGCU
>siRNA481
AUAUGUGCGUAUGUAUGAGUGUCU
>siRNA482
UGGCCAAGAACAAACCCGAUU
>siRNA483
UGAGAAAGGACUGCAUCAUCU
>siRNA484
AUCACACGGAUUGAUGACUUGGCA
>siRNA485
AUCCAAAUCGGUGCACAGGCUCAU
>siRNA486
AUGAGAUACUCGACAAGAACCU
>siRNA487
AGACCGGCUGUAUAUACAUACACA
>siRNA488
GACACUUAGUCGACUGAGACCUAG
>siRNA489
ACCUGAAAGCGAAACUACUAACUG
>siRNA490
ACAAAGUAGAAUUUCAAGAAGCAU
>siRNA491
AAAAUUAACGAACAUGGACGGCCU
>siRNA492
AAACGGACAGAAUCCGGACGGCCU
>siRNA493
AUUUCAGGUGUGUCAUGUAGAUCC
>siRNA494
ACAUUGGACCAGUAGUAUUAUC
>siRNA495
CGAGGACAGAAACAAAAGGCC
>siRNA496
UAUAAAAAUAUUGGCUGGGGC
>siRNA497
AGACACCAAACUAACGUCGGUUGG
>siRNA498
GAAAACGUUUCGCGGGCUUGGGCC
>siRNA499
AUUUUUCGAUCAGACGGACGCCU
>siRNA500
ACGGCCAGGUUGUAGAGCACU
>siRNA501
GUAACACUUUUAGUGCGCCGGACC
>siRNA502
CGAUGACAGCGCAUGAACAUGCCU
>siRNA503
ACACCGAACGGAUUUCUGAGC
>siRNA504
GACCCGUUGACUGAUGAACAG
>siRNA505
UUGUCGGGAAUAACAGUAAUG
>siRNA506
UUUGAAGAAAAACUAGGGACC
>siRNA507
AAACGGGCUAAAAAAUGCAAUC
>siRNA508
ACAAUCUGGACGUAAUCUGGU
>siRNA509
CAAGGCGCCUGUAGCUCAGUGGA
>siRNA510
AACCUUGACAGGGCUGGCAUG
>siRNA511
ACUGAAUAUGUCAAACCUGGU
>siRNA512
AUGAACGAUCCUGGACGAACA
>siRNA513
UCCUAGCCUGUAGUAAAAGCU
>siRNA514
UUCUUGAUCUUUGUUCGGCCU
>siRNA515
AGAUUCUGGCAAAAGAACUGGCCU
>siRNA516
UGCAAGAUUUUUUCUGGGCGCC
>siRNA517
ACACGUGCAUAGAACUCUGCA
>siRNA518
AGGAGUCGGUCCUGCUGGCCU
>siRNA519
UCAUCAAAGGCUGACUAACUU
>siRNA520
UGGCUCCGAUGAACCUGACUC
>siRNA521
CCAAUCCAUUGUCGUCCAGCGGU
>siRNA522
UGAAGGACCUGGCCAGCUGGACGC
>siRNA523
AGAGAUCGAGAGCUAGCUAGC
>siRNA524
UUGCAGAUUCUCUUGAUUGGA
>siRNA525
UCUGAGCUGAAUAUUCAAGCU
>siRNA526
AGUUAACUUUGUCACUUGGUC
>siRNA527
UUCGGUGUUUUGAUGAUCCCU
>siRNA528
UAAUGAGAACAUGUGACAAA
>siRNA529
CUAACAGCAGGACUAAAAGCC
>siRNA530
AAUGGACCAAUUCAAAAGAAU
>siRNA531
AAGAACAAUAGUGGUGGCUGU
>siRNA532
UGACCCAACUUUGUGCUAAA
>siRNA533
UUUUGACAGGAACUUGCAUCC
>siRNA534
AGGAGCGAGAUCAGUGACUGC
>siRNA535
CGCCCUGAUAGAUGACACGUG
>siRNA536
UGCACUCGGCAUGAAACGACU
>siRNA537
UUAAAGAUGCGGCUGAUAGGC
>siRNA538
AGAGAUCGAGAAAUUGGAGCU
>siRNA539
AGGAGGAUUUGAAAGGCAUUA
>siRNA540
AGAAUGUUUAGAUCACUACU
>siRNA541
UUGUGCGAACUAGCUGAGCCU
>siRNA542
CGCGGCUCCGUCGACUGGUGC
>siRNA543
UCGUAACCUGGCUCUGAUACCA
>siRNA544
UCGCUUGAUGUCUGGAUCAAG
>siRNA545
CGGGAGCCCGUAGGUCAGCUC
>siRNA546
CUCGGACAAGCCAAGGAUGUC
>siRNA547
AGCGCCUGUAGCUCAGUGGA
>siRNA548
UGGCUGUGAUGACAAUAAGAUA
>siRNA549
ACGGACAAGGAGCGAACGCCGCCU
>siRNA550
AUGCACUCCAAUCUGACAGAC
>siRNA551
UUGGCUGAGAUUUUUUUGCGG
>siRNA552
CAUACUGUAAUUGGGACGCCU
>siRNA553
CGAGGACGAGCCCUUUGUUGGUA
>siRNA554
AAGCUGGAAUAGCUCAGUUGGC
>siRNA555
CUCGUCGGUCGCGCGUCCUCCCUA
>siRNA556
ACGAACACUGACCAACCGGAG
>siRNA557
CGGAACCUGGCUCUGAUACCA
>siRNA558
AACCGUUCAUGUACAAUAUCUGAU
>siRNA559
AUGAGUAGAGUAUAGUUGCCU
>siRNA560
AUUCGGAUGGGCUGUCAGCAACAU
>siRNA561
UCAGCGCCUGUAGCUCAGUGGA
>siRNA562
GUGCAUAGAAUUCUGGCGCC
>siRNA563
AUUGGCCUGCCAAGAAUGGGC
>siRNA564
CGAGGACGAGCCCUUCGUUGGUA
>siRNA565
UCUGACAUAGUAAAUAACUGU
>siRNA566
CUGUUCUAUAGGCUCGUACU
>siRNA567
AACGUGUGGUCGAGAUCUGCA
>siRNA568
UUUGAAGGUUUUGUGGAAAUC
>siRNA569
UCGUGAACAAGCCUCUUAGCU
>siRNA570
ACUGGCAACGAGACUGUAGAA
>siRNA571
AUGGCACAAGUUUGCGAGGAC
>siRNA572
UAGAGAUCGCUGUUGGAGAAG
>siRNA573
AAGAGAUUCAAGGUUGGCUGC
>siRNA574
AAGGACAUCAAGCAACAUGCU
>siRNA575
CAAGUUAUGCAGUUGCUGCCU
>siRNA576
AGAUGACCAAAUGAGCUGAAACUU
>siRNA577
AUACCAUGGUAGAACCCACCA
>siRNA578
UGACUUUGACUUUGCUAGCCU
>siRNA579
GUCAGGUCUCAAGGGCACCUA
>siRNA580
CGCCGGCUGCGCGUUCCCCUCU
>siRNA581
AGAGAGAAUGGUUGAUAUGGA
>siRNA582
UAUGAGACGAAGGGAGUACCU
>siRNA583
UCCGGUACUGAUCUCGAGUAU
>siRNA584
AUUGUAUUCUUUAAUUAUUUCUC
>siRNA585
UUGUAUCUGAGAGUUCUGGCC
>siRNA586
GGGUCCCACCGGGCGUGCCA
>siRNA587
UGUCGUGACGCUGUCGGCGCA
>siRNA588
UAUGGCUCCGUAGAAUUAGAA
>siRNA589
GAUGAUCGAUCCAUACAGGAU
>siRNA590
UACGUGCAGACUGUCUUGGUC
>siRNA591
CCGACUUGGCUCUUUUAAGCGCGU
>siRNA592
CGGCAAAUGACUCUGAUCAUAAGC
>siRNA593
AACGGAUGAAAAGUGAACAAAGCA
>siRNA594
GACUGGACUGUUUUUUCGACGCC
>siRNA595
AUACUAUAUCACUUGACUGAGACU
>siRNA596
UUAGAUGAGAAGGCAGAUCAUA
>siRNA597
AGGACCGUAUUAAAUGACAAAAUC
>siRNA598
UCUGGAUAGCAAUUACGUAGC
>siRNA599
UUCGGUACAGAGGUACUCCCU
>siRNA600
UUCUGUAUUUGUUGUUCUGUA
>siRNA601
AACGGACAGAAUCCAAACAAAACA
>siRNA602
AGAAUAACCCAGAUGUAGGGCUGG
>siRNA603
AAAAAUUGCAGUACAAUCGAACUG
>siRNA604
GAUGUCCAUUGAAGUCAUGAUAAG
>siRNA605
UUUGCUCUUUGUCGAGGCACC
>siRNA606
GACCCUUGAUGUAAUAUAGACUGU
>siRNA607
AGAAUACUCACCAUCGUUGUC
>siRNA608
UAGAUGGACCCAGUUUAGUGC
>siRNA609
AUUACUCUUCCCCCAAUCUAAAGC
>siRNA610
CUGCAGACAAUGAACAAGAAGACU
>siRNA611
AGCCCAUUGAUGUCGCCUGGAAGG
>siRNA612
AACAAGACUUCGUGUAUGAGU
>siRNA613
UAUAUCCAAAGUUAGUCAGCC
>siRNA614
GUUAUGAUAUGAUGAUUGAUC
>siRNA615
AUAAUGAUAAACAAGGGAUUAG
>siRNA616
CCGAGGAGCGAGAUCAGUGACUGC
>siRNA617
CCCUGAUAGAUGACACGUGAC
>siRNA618
AUUUUUGGACGUACCGUGAGA
>siRNA619
UAGCACUCACCGUUUCCUCGA
>siRNA620
AGAGGAAAAGGAAUCGUUGCC
>siRNA621
UACAUGAUAUGAUGAUUGAUC
>siRNA622
AUAAUAUCGCCGCAUGCAUCGAUC
>siRNA623
AGUGACUGUAUGCAUCUCCAGAUA
>siRNA624
UUAGUAGAAUAUUUGGUACCC
>siRNA625
UAUAUUACUAGGUUUGAGGUC
>siRNA626
ACCAAAAACAAUUUCGUCGAAAU
>siRNA627
AUCGGAGACGUUAGAUCAAUCAAA
>siRNA628
ACCCAUUUUCGAUAGUUUUAGGAC
>siRNA629
CAGCACCGUGGCCUCUGACUCGAA
>siRNA630
UGACGAUCUAUGUUCAGUUGAAUU
>siRNA631
ACAAAUCGGACAUUUUCUGUGGCC
>siRNA632
GACCCGGUCGUAGAUGCUCUUACU
>siRNA633
UCUGAAAUUUUGGAGUGCACC
>siRNA634
UUCGCCGGUCGCGCGUUCCCCUUG
>siRNA635
AGUCUCCGUCGGUCAAUUUUCGUC
>siRNA636
UGAUUUGCCUGUGAAACUCGCCU
>siRNA637
AUAGACAACUGCGUGUGGACUAGU
>siRNA638
GGUCUUUCUGUGUUUAACACUAGC
>siRNA639
UCUGAAAUUAUCAUGCCCGAGGGA
>siRNA640
AAUGAGAUUUAGUUGGGUUGAUCU
>siRNA641
AAAGGAAGGCUUAUGAUCAAAGGC
>siRNA642
GACAAGAAAUAGGAAUGAGUCUGU
>siRNA643
AAUGACUACAAAGCCUGGCCU
>siRNA644
AGUAGAGACAUGUAUUGAGCU
>siRNA645
UAUAUUCAGAUUUGCGAGAUUC
>siRNA646
AGCGGCCGCCAUAAUAAAAAGACC
>siRNA647
AAACCGGCUAGAAUUCAACUC
>siRNA648
UUUAGGUAUUAUAGAUAUAUGGGU
>siRNA649
AUGAGAAUCUGCUAGGGCAUG
>siRNA650
GAUGUUAGCUGUAGCUUUCUCCCU
>siRNA651
AUGGAUGCCUGUUGUAUAAAUACC
>siRNA652
UCUGAGAUACUUUUUUAAAGGGAG
>siRNA653
UAUUUUCCUCGUUUAAGAACCAAC
>siRNA654
UUCCCGGAAGGUAAUAACUGC
>siRNA655
AGCCCGGACACAAAACGAACCAGA
>siRNA656
AAUCUGGUUGUCGUAUUUGUUAAC
>siRNA657
UUAGAACUGUCAUCUGGCAUC
>siRNA658
UAGCUUGAACGUGAUCUGUCU
>siRNA659
UACGACCACAAUUAGCACUUGCCU
>siRNA660
AAAUGGGGGUGUAGCUCAUA
>siRNA661
AACGCCGACGGCUAAAAAACGCCU
>siRNA662
AAACGGACAGAAUUCAGAUAAAAC
>siRNA663
CAUAAUAAUUAUCGUUGCAUC
>siRNA664
UGAACACCUCCGAGAGACUAAGCU
>siRNA665
UCAAGCCGGCAAAUAUUCUGU
>siRNA666
AUUUAUUUCAAGCUAUUUCGGA
>siRNA667
CUCCCCCGUCGAACGUGGCCC
>siRNA668
AAACCCUGAUAGACUGAGAAUAUC
>siRNA669
AAAUACAAUGAUCAAAGUGAGCUU
>siRNA670
GUUACAUCUCUGUCGACUGGGACC
>siRNA671
AAGCGGAUGUUAGAGCAGAGC
>siRNA672
CUCCAGGUCUAUAGAAUUAAUGUC
>siRNA673
AAGACUUUAUUCUGCACACCCGGA
>siRNA674
UAAGGUAGAACAGACGAGUAGCGU
>siRNA675
AGAGAUGUCACUGUCCAACUAACC
>siRNA676
UAAAAAAUCUGUAGGCACUAC
>siRNA677
CUCUGGCCAGUUGGAUCAAAAGGC
>siRNA678
AAAGCGGGUGUAGACAGGGUC
>siRNA679
AUAGAAUAAUUCCCUCGAAAUGAU
>siRNA680
AUAAAAUCCGGAACGCAGACUACC
>siRNA681
GACACUUUUCAUAGUUUGAGGACC
>siRNA682
UACUAUUGAUUUGUAUUGGCU
>siRNA683
ACGUUUUUUUGUCGGUGGACGCCU
>siRNA684
GAUGAUCACGUUAGGAUUGCG
>siRNA685
AUAUUAUUUAAUCGAUCACGGCC
>siRNA686
UUAAACACGAAAGGAUUAUAGGCC
>siRNA687
GGAGGAUAUUUUACUGCCGGCGCC
>siRNA688
AAAUCCAAAUCGGUGCACAGGCUC
>siRNA689
CGCCGGCAUGAAAGAACUCAC
>siRNA690
AUCAGCCGAGCGGACGAGUGCGUC
>siRNA691
UGCACUUAGAUCUGAAACCCG
>siRNA692
UAAGGCUUACUCUUACGUGGC
>siRNA693
GAAGAAACACUGGAUAUACUC
>siRNA694
AUAGGAUUUAAUUUAGCUGAU
>siRNA695
UGCUCGUUUUUUUUCUCUGCCU
>siRNA696
AAACCGGUAAAAGAUCUGACU
>siRNA697
AGCGUCUGUAGUCCAACGGU
>siRNA698
AAAUACUGAUGUACUCCUACU
>siRNA699
CACCUGGUCAGAACGAAACCC
>siRNA700
AAAGGUAUCAUGAGCUCAGCU
>siRNA701
GGGGCGGUGGCGCAGUUGGC
>siRNA702
AAGUAUCAUCGUGCAAGCGGA
>siRNA703
UUCAACAACCUGAACUCCGGU
>siRNA704
CGGGACCUGCAUGGGCCACCA
>siRNA705
GUGUCCCACCGGGCGUGCCA
>siRNA706
UAUCAUGGACACCAUAAGACU
>siRNA707
AUGGCACUAAGGCGUCGGCCU
>siRNA708
GUGGCUGAUGAAGUUUUGAACC
>siRNA709
AUUACUAAGUCACUGUGCAGC
>siRNA710
CGAUUUCGGCAUAUCAAGGUG
>siRNA711
UGCACCUGGGACAAUCUAGAA
>siRNA712
UAUUGUCCUGUACACUGCACC
>siRNA713
AUGAUGACAAGACCUUUAACU
>siRNA714
ACGAUGAACAUUUUUAGGGCU
>siRNA715
CCUCGCCGGCUGCGCGUCCACCU
>siRNA716
CCCCUUGGCUGUCUGAGCUC
>siRNA717
UCAUAUUGUUCACUUGGACCU
>siRNA718
UUGAAUUUCCAGAUUACCGGG
>siRNA719
AGCAGAACUCGUGGUCGCCCGACA
>siRNA720
AAGACUGCUCUGCUUUGAGUA
>siRNA721
GAGAGUCUUGCGGAGCUGUA
>siRNA722
CGCCGGCAUGAAAGAACUCA
>siRNA723
UUAUCGGUGUUAUUUGUUAGC
>siRNA724
CAAGUGAUCCUCCCGUGCUA
>siRNA725
AGUCCCUAGAUCAAUAAGUCCAUG
>siRNA726
AACCAACGAGAUCAACUAUGACGG
>siRNA727
CGGCUCCCAGAACCGACUGAAGAA
>siRNA728
UCAGAUGAGAAGGCAGAUCAUA
>siRNA729
AAAAAUCGAGAUAGUUGGACCUCC
>siRNA730
ACGUUCCACUGAAAAACUAAGAGA
>siRNA731
UUUUAUUCGUUUGGAUUGGCCGCC
>siRNA732
GUUUGUAGAAUAAAAGCGCGCUGU
>siRNA733
ACGGAAGAACCAAAGACGUUAGAU
>siRNA734
UGCACCGGCGGUACUUGAACUUGC
>siRNA735
AAUUACGUUUAGAAUAUCUCUACU
>siRNA736
GAUGACCCAACUUUGUGCUAAA
>siRNA737
UCAGGCCACUUUUUUGGUAUCGGC
>siRNA738
AGAGAUGGGUAGAUUCAAAUAACC
>siRNA739
CUUCGUCAAGUCUUAGUCGACUGA
>siRNA740
CGGAUUGCACUUUUACCCAAUU
>siRNA741
AAGAAUUAGGACCCAGUCGACACU
>siRNA742
AGUUGGACCCCAAACGAAGGCACC
>siRNA743
AACCGGGACUAAAAGCUUGAACCC
>siRNA744
AAGAUGCUAUUAUAAAGUUGGACC
>siRNA745
GCUCCCCCGUCGAGCGUGGCC
>siRNA746
UAUCGGUGGGAGAUCUCUAUC
>siRNA747
CUAAAACUCUUUUACAUGAUGCCU
>siRNA748
AGGAACUGUGACUUCAUAUAUACU
>siRNA749
AACACGUCGACCCAAACGAACGGU
>siRNA750
AGUAUUCCUUCGUAUCUAAUGACU
>siRNA751
AGGACUUAUGAACCAAACAGGCCC
>siRNA752
AGUUUAGGAACUUGACUUGGCCCC
>siRNA753
UGAGGUAAAACGGACAUAUUAGAC
>siRNA754
AGAAAGACAGACUCUGUAAAAAGA
>siRNA755
UUCGCCGGUGACGCGUUUCCCG
>siRNA756
AACGAGCUAUAGAUCUGGCACCCC
>siRNA757
AUAGAGAUAGACUGAUAUGGA
>siRNA758
UUCUCCUGUAGGAUUCCUAGC
>siRNA759
UUUGAGAAAAGACAAUAGCCCGAC
>siRNA760
AAACGUGGGAUUGAGACUAAUAGU
>siRNA761
AUCCAUCGUCAAAAUCUAAUGACC
>siRNA762
AAUCCAUGAUAUCAAGUCGGUAUG
>siRNA763
AACGGAUACGCCGACUCAAACGGA
>siRNA764
ACGGAGACUACCAACUAAGACAUU
>siRNA765
AUGAGAUGAACAUGAACAGAU
>siRNA766
AUGUAGAUAAAAGAACAAGGU
>siRNA767
AGAGGACACGGAAAUAUGGGCGCC
>siRNA768
GAGACCAGUUUUUACCGUCGGUGC
>siRNA769
ACUAAAGAGUGAGGAUUAAAGGCC
>siRNA770
ACGAAACUGGAUAACUUGCACCCC
>siRNA771
AAUGUCUGAGUUGAUGAAUAGCCU
>siRNA772
UCCGAAUCCAACAAUGAUGACUGA
>siRNA773
AAACGUUCGAGCGGACAGCUCAGA
>siRNA774
GGAGUUUGUUUAGGCGAAAGUCGC
>siRNA775
AGAAUGAAUAGAUGACGUUGGCAC
>siRNA776
CACAUCAGUUUUUUUACCUACAUG
>siRNA777
UUGGACAUCUGAGUAACUCUC
>siRNA778
AGACGGACUGUAUGUAUAUAGGGU
>siRNA779
AAUCCACUGAGGUCGCCGUCACGG
>siRNA780
AAAGUUGGCACUGAAUUGGCAACC
>siRNA781
AACAUUGGUUAGGACUCUGAGA
>siRNA782
AUCAAUACGUGUCUUUGGGCC
>siRNA783
UUGCUAGAUCCAGUGUCAGAC
>siRNA784
AUGUAGUCACUUAUUGAAAUGCCU
>siRNA785
UGACCUGAUGAACACAUACAC
>siRNA786
UCAUUCGUGCUCUGGAUAGCA
>siRNA787
AUACUCGUCGUCGUGGCGACG
>siRNA788
AAUAAUAAAGCGCGGAUUGAGUCU
>siRNA789
UUUUGCUGGUUGUCAUCUAACC
>siRNA790
AGGACCAUUAGAUCUUAUUGAUGA
>siRNA791
AAGAGAUGACUCGUUGUAAACAUG
>siRNA792
AACAGACAGAAAACGGACGAAAUC
>siRNA793
AAAAAUAGAGUAUCGAGUAGCACU
>siRNA794
ACCCAUUGUCAUCUCAAACGGACA
>siRNA795
AAGCGUCUCUUCUGUAGAAAUAGA
>siRNA796
UUGAGAGUCGGUGUUGGAGACGCC
>siRNA797
CACCCGUUUGGAUCUGAGACGAGG
>siRNA798
ACUGACUUUUUGAAUGGCGCCCGA
>siRNA799
AAAAUCUGAGAUCGGAAUGGGUCU
>siRNA800
UAAUGUGUUUGAACUUGGAAUU
>siRNA801
UUCUUGGAGCCGUUGGAUAUCAGA
>siRNA802
UAUUGGAUCUCAUGAGUAGCG
>siRNA803
AAUUCAUAGAUGUAUAUAGCACUG
>siRNA804
ACAAGAUAUUGGGUAUUUCUGU
>siRNA805
UCUUUAAUAUGUCACUGGGGACCC
>siRNA806
AUGGAUCGCCCGCGGACGAAAAGC
>siRNA807
AAAAAAUCCCAGGACUAGAAAAAG
>siRNA808
AGUUGUGUGACUCAAUAGUUGCCU
>siRNA809
GAAUUCAUUUGAGGUCUACAUCUG
>siRNA810
AUCCAGGACAAGUUGUGGGACUCC
>siRNA811
AUGUAUUUAGCGGAUCUCUGCGCC
>siRNA812
AAGAAGGGAUGUCACAGACACUGU
>siRNA813
GCCAAUGAUGAUUCUGUCUGCA
>siRNA814
UUGUACUGCUAUAUAAGGAGC
>siRNA815
ACGGGACAACUACAAAACUAAGCU
>siRNA816
AUGAUCCCGUCGGUGACCGAUG
>siRNA817
UCGGACGCCGAAUUCCAGCGG
>siRNA818
AUGGAUUUAGCGUGCCUCUGCGCC
>siRNA819
AGUCCUGUAGAAAAAGUUCCUUCC
>siRNA820
GUAUUAAACUGUGGUUUUCGGCCU
>siRNA821
GAUGUAAUAUAGACUGUUAGAUGU
>siRNA822
AUGAACAUCUUCGAGAGACCGAGC
>siRNA823
AAUGGACGACUUGAUGAAUAGUCU
>siRNA824
AUGAACAUGAAUAACAAGAAUACU
>siRNA825
AAUGUCCGGACUGACCAGCAACCC
>siRNA826
AAAAUCGGGCUCCUGGGAACGCGA
>siRNA827
ACGAGAUGGCCUGUAACGGUGAGG
>siRNA828
CUCUUCUGUAGAAAUAGGCACCGG
>siRNA829
UUUUCGAGAUUCAACUUUGACCAU
>siRNA830
AAACUAGAAUCUAAGGCACAACUU
>siRNA831
AUUAGAUAUUGAUGAUGGAUGGAU
>siRNA832
AAAGGAACUCUAAAUUAAUGUGUU
>siRNA833
AUGUAGGAUUCAAGAUGACAUGCC
>siRNA834
AGACCAAACCGUGGCUGUAGACGG
>siRNA835
AUAGACAUGGACUGAUGAUUUGGG
>siRNA836
GACCACCCGCCGGAUUGAAAUGAC
>siRNA837
AUAUGCUUGCUUGUGUCACUUAGA
>siRNA838
ACAAAUAAUUCUGGACAAAAGACU
>siRNA839
ACGACCACCGUAUCUCAGAACAGG
>siRNA840
CUCCGGAUGAUUGACGGUAUGCCU
>siRNA841
UUGUUCUCAUACAAGAUGCGGCCU
[truncated: 558 more rows]
