# Supplementary material for: Small RNA Bidirectional Crosstalk During the Interaction Between Wheat and Zymoseptoria tritici
Source: Front Plant Sci. 2020 Jan 8;10:1669. doi: 10.3389/fpls.2019.01669 (PMC6960233; doi:10.3389/fpls.2019.01669)
Supplement: Supplementary file 6 [file Table_6.xlsx]

## Sheet: infection_Upregulated
Wheat upregulated sRNAs in the infections
miRNA-uniq-10	CCAUGGCCAAGGUCUCUUGAGGCU
miRNA-uniq-100	UCGGAUCGGAACCCGUCGAGGA
miRNA-uniq-102	UCGCCGGAGCAGCGUGCACA
miRNA-uniq-103	CUCGCCGGUCGCGCGACCUCCCU
miRNA-uniq-126	CCCGCCUUGCACCAAGUGAAU
miRNA-uniq-128	CUCGUCGGUCGCGCGUCCUCCCU
miRNA-uniq-133	UGCCUGGCUCCCUGUAUGCCA
miRNA-uniq-134	GCGAAGGAUUUGCAGAUACU
miRNA-uniq-136	UUUGGAUUGAAGGGAGCUCUG
miRNA-uniq-14	AAACUUGGCAAGAACUCUAAU
miRNA-uniq-142	AGCGCACCGCCGUCGAGGGAC
miRNA-uniq-143	UUACAGGGCCUCGUGAGACUC
miRNA-uniq-144	AUUGUUCAGUGUUUCGAAGGA
miRNA-uniq-15	AGAAUAUGUCUUGCUUUGGA
miRNA-uniq-150	AUCAUGCGAUCCUUUUGGAAG
miRNA-uniq-151	AGGGUCGAACUGAGAACACA
miRNA-uniq-152	UGAAGCUGCCAGCAUGAUCUG
miRNA-uniq-153	AGAAAGCAAUGUCAGAGGAGU
miRNA-uniq-154	UGCACUGCCUCUUCCCUGGC
miRNA-uniq-16	CAGUUUGGUCAUCCUGUAGA
miRNA-uniq-19	UUCGUCGGACGAGCGUGCCU
miRNA-uniq-20	UGGACGAGGAUGUGCAGCUGC
miRNA-uniq-26	CGGUAUUGGUGCGGUUCAAUC
miRNA-uniq-35	GUCCAGCGCGCUCCUCCGUCGAAC
miRNA-uniq-4	ACGGCAUAGAGGCACUGCAAA
miRNA-uniq-40	CUUCGCCGGCUGCGCGUUCGCCU
miRNA-uniq-46	UGACAGAAGAGAGUGAGCACC
miRNA-uniq-5	UGGAGAAGCAGGGCACGUGCA
miRNA-uniq-51	CCUCGCCGGUUGCGCGUCCACCU
miRNA-uniq-53	CUUGGAUUGAAGGGAGCUCU
miRNA-uniq-56	AACUGCUCCCUCCGUAAACUA
miRNA-uniq-6	CCGGCGCGCUCCUCCGGCGAGC
miRNA-uniq-83	UUGAGUGCAGCGUUGAUGAAC
miRNA-uniq-84	UCGCUUGGUGCAGAUCGGGAC
miRNA-uniq-86	UGGAGAAGCAGGGCACGUGCU
miRNA-uniq-89	CUCGUCGGUCGCGCGUCCUCCCUU
miRNA-uniq-9	UGAGAAGGUAGAUCAUAAUAGC
miRNA-uniq-95	AGCUUAUCGAUUUUGGAAGUA
miRNA-uniq-99	CGAGAUUUCUAGGAUUUAGAAUA
siRNA1	AGAGGAUUACAUUGCUGAGCU
siRNA10	ACACGUAAAACAUGAAAGCCU
siRNA1032	UUCAUCGUCAUCACUCUUGCC
siRNA105	CGGGACCUGUAUGGGCCACCA
siRNA107	CACCGGGCAUAGUAAGAACUC
siRNA1075	GGCCUUCCCGUUGGGCGGUGAAGC
siRNA108	GGUAAAGAGGAACUUGUCAUU
siRNA109	CUCGCCGGUCGCGCGUCCUCCCU
siRNA1094	AUUGAUCGGCAAGUCAGGCCU
siRNA114	AUGCCAAAAAUUCUGAACUUUU
siRNA115	AAGUCUGUAAUUUUUGGCACCG
siRNA124	AUCGUAACCUGGCUCUGAUACCA
siRNA125	CUUGACCAAACUGAGAAGCCU
siRNA127	ACACCAAGGGAAGAACUCACU
siRNA130	AGAAUAAUUCCAGUCGGCAGC
siRNA141	CGGGACACACUUUUGAAACAG
siRNA143	UGAUUGUGACAUUCUUGGGCC
siRNA15	CUUGUUUGUCAUUAAGCUUCUG
siRNA150	CAUAUUGUUCAUUUGGACCU
siRNA155	UUUGAGAGACUUAAUCGGCCU
siRNA156	GAAUUCUACGGUGGAAAACUC
siRNA159	UUUGGACUUUGGAAUCGAGAA
siRNA160	AGUAUGAUCCAGUCAGUAGAA
siRNA162	ACAGUAAGUCCGUAGAAGCCU
siRNA17	ACACGAAGAACUGGGAAAGCC
siRNA170	CCAUGGAUUUCAGUAGGAAGC
siRNA173	UUAAAGGAAUUUGUGAGGGCU
siRNA176	AACUGGCCAGAGGAUUGAGUUCUC
siRNA177	UCAAGCAUCAUAUCAUGGACU
siRNA179	UUGGCACCAACUCUUUUAGAC
siRNA18	AUUUGCUACCUAGAAUUCCUGAUU
siRNA180	UUUUCCACCGUAGAAUUCUGG
siRNA188	UACCAAGUAACUAUCGUGGCU
siRNA192	CCCUAGAAUAAAUUCUUCCU
siRNA195	GAAGGAACUGAUGGUAUUGCA
siRNA196	AAGGACCCUUGCCUCUUCCGG
siRNA197	UGCCUGGCUCCCUGAAUGCCA
siRNA201	CGAUCCCCGGCAACGGCGCCA
siRNA205	AUUGUCAGAAUUGGAACACCU
siRNA215	UUAGAUCUGAAACCCGAGAAU
siRNA217	CCCACGGCCAGGUUGUAGAGC
siRNA218	GCGACACCAGGUCAGGCGGGACU
siRNA224	AGCAUUUGUCGGAACAGCAAA
siRNA23	CUUCUAAAGGGACUUGACCCU
siRNA240	UGAUUUGCUUCUCAUCUGAAG
siRNA252	AAGUUUGACCAUAUUUAUAUA
siRNA261	AGAAGAAACACAUCACGCGGAUUG
siRNA28	AAUGAGAUCAACUGCUGCGGA
siRNA29	CACCGACGCCGAUCAGAUGGG
siRNA291	UUGACGUCGAUGAUCCCGACC
siRNA309	UUGUCGAGAAAUGAAUGUAUC
siRNA314	ACAUCAAUGUUGAUAAAGGCAUG
siRNA316	AGAAGAUUAGAAGAUUAAGCA
siRNA35	UAGGGUACUGAGAAUUAGGAG
siRNA383	AUGAGGAUUUGGAAAGCUGCU
siRNA419	CAUAUUGUUCAUUUGGACCUA
siRNA42	GUACGCGAUUACCACUCGGAUCG
siRNA43	UCCGAUCCUUAUGGACUAAC
siRNA44	CGGUCCCCGGCAACGGCGCCA
siRNA466	AAGGACCCUUGCCUCUUCUGG
siRNA47	AAAUUUGGCCCGAAUGUCCGGACU
siRNA49	CAGAACCAGAAUGAGUAGCUC
siRNA495	CGAGGACAGAAACAAAAGGCC
siRNA496	UAUAAAAAUAUUGGCUGGGGC
siRNA50	ACCAGAUGAUGAGGAUUGCCUA
siRNA500	ACGGCCAGGUUGUAGAGCACU
siRNA503	ACACCGAACGGAUUUCUGAGC
siRNA505	UUGUCGGGAAUAACAGUAAUG
siRNA506	UUUGAAGAAAAACUAGGGACC
siRNA507	AAACGGGCUAAAAAAUGCAAUC
siRNA508	ACAAUCUGGACGUAAUCUGGU
siRNA509	CAAGGCGCCUGUAGCUCAGUGGA
siRNA511	ACUGAAUAUGUCAAACCUGGU
siRNA512	AUGAACGAUCCUGGACGAACA
siRNA517	ACACGUGCAUAGAACUCUGCA
siRNA518	AGGAGUCGGUCCUGCUGGCCU
siRNA521	CCAAUCCAUUGUCGUCCAGCGGU
siRNA522	UGAAGGACCUGGCCAGCUGGACGC
siRNA523	AGAGAUCGAGAGCUAGCUAGC
siRNA527	UUCGGUGUUUUGAUGAUCCCU
siRNA529	CUAACAGCAGGACUAAAAGCC
siRNA53	UUGAUGUCGCCUGGAAGGACU
siRNA530	AAUGGACCAAUUCAAAAGAAU
siRNA531	AAGAACAAUAGUGGUGGCUGU
siRNA532	UGACCCAACUUUGUGCUAAA
siRNA535	CGCCCUGAUAGAUGACACGUG
siRNA539	AGGAGGAUUUGAAAGGCAUUA
siRNA540	AGAAUGUUUAGAUCACUACU
siRNA543	UCGUAACCUGGCUCUGAUACCA
siRNA545	CGGGAGCCCGUAGGUCAGCUC
siRNA546	CUCGGACAAGCCAAGGAUGUC
siRNA547	AGCGCCUGUAGCUCAGUGGA
siRNA548	UGGCUGUGAUGACAAUAAGAUA
siRNA553	CGAGGACGAGCCCUUUGUUGGUA
siRNA554	AAGCUGGAAUAGCUCAGUUGGC
siRNA555	CUCGUCGGUCGCGCGUCCUCCCUA
siRNA557	CGGAACCUGGCUCUGAUACCA
siRNA559	AUGAGUAGAGUAUAGUUGCCU
siRNA561	UCAGCGCCUGUAGCUCAGUGGA
siRNA562	GUGCAUAGAAUUCUGGCGCC
siRNA566	CUGUUCUAUAGGCUCGUACU
siRNA569	UCGUGAACAAGCCUCUUAGCU
siRNA570	ACUGGCAACGAGACUGUAGAA
siRNA571	AUGGCACAAGUUUGCGAGGAC
siRNA574	AAGGACAUCAAGCAACAUGCU
siRNA575	CAAGUUAUGCAGUUGCUGCCU
siRNA577	AUACCAUGGUAGAACCCACCA
siRNA578	UGACUUUGACUUUGCUAGCCU
siRNA579	GUCAGGUCUCAAGGGCACCUA
siRNA581	AGAGAGAAUGGUUGAUAUGGA
siRNA586	GGGUCCCACCGGGCGUGCCA
siRNA587	UGUCGUGACGCUGUCGGCGCA
siRNA588	UAUGGCUCCGUAGAAUUAGAA
siRNA589	GAUGAUCGAUCCAUACAGGAU
siRNA590	UACGUGCAGACUGUCUUGGUC
siRNA6	UAGGGAUCCGGAUUAUGUGCC
siRNA60	AUCCGGCUGGGCCUGCGAGAA
siRNA63	ACAAAACCUUCAGCUAUCCAUC
siRNA66	UAGAAGAUUAGAAGAUUAAGC
siRNA660	AAAUGGGGGUGUAGCUCAUA
siRNA67	ACUGGUUGGAUCAUGCUUCUG
siRNA689	CGCCGGCAUGAAAGAACUCAC
siRNA69	UUUGUCGUCAGACCCACCUGAU
siRNA697	AGCGUCUGUAGUCCAACGGU
siRNA701	GGGGCGGUGGCGCAGUUGGC
siRNA704	CGGGACCUGCAUGGGCCACCA
siRNA705	GUGUCCCACCGGGCGUGCCA
siRNA707	AUGGCACUAAGGCGUCGGCCU
siRNA708	GUGGCUGAUGAAGUUUUGAACC
siRNA709	AUUACUAAGUCACUGUGCAGC
siRNA711	UGCACCUGGGACAAUCUAGAA
siRNA712	UAUUGUCCUGUACACUGCACC
siRNA713	AUGAUGACAAGACCUUUAACU
siRNA715	CCUCGCCGGCUGCGCGUCCACCU
siRNA716	CCCCUUGGCUGUCUGAGCUC
siRNA717	UCAUAUUGUUCACUUGGACCU
siRNA719	AGCAGAACUCGUGGUCGCCCGACA
siRNA72	GGAUUGCACCGAUGACUCGGA
siRNA721	GAGAGUCUUGCGGAGCUGUA
siRNA722	CGCCGGCAUGAAAGAACUCA
siRNA724	CAAGUGAUCCUCCCGUGCUA
siRNA73	AGAGAAACCGUAGUUCGAGCG
siRNA736	GAUGACCCAACUUUGUGCUAAA
siRNA765	AUGAGAUGAACAUGAACAGAU
siRNA8	AAGGCGCCUGUAGCUCAGUGGA
siRNA81	ACACUUAUUUCCGAUCGGAGGG
siRNA85	CUAGGAGGAUUUGAAAGGCAUUA
siRNA86	UUCGCCGGUCGCGCGUUCCCCU
siRNA882	GCUCGAAGACAAAGAGAACUUCU
siRNA898	UUAAUUUUGUAAUCUUCUGGA
siRNA9	UAAUCCUGAGGUCGAGAGUUCG
siRNA93	CGUAACCUGGCUCUGAUACCA

## Sheet: infection_Downregulated
Wheat downregulated sRNAs in the infections
mirna112	AGUUACUAAUUCAUGAUCUGGA
mirna114	UUAGAUGACCAUCAGCAAACA
mirna116	AUAUCUCAUUUUCAACUAUCC
mirna118	UGAAUUUGUCCAUAGCAUCAG
mirna129	AUAGCAUCAUCCAUCCUACCC
mirna130	UGAAGCUGCCAGCAUGAUCUGC
mirna137	UGUUCCAUGACAGGUUGAGCAC
mirna139	UCACAAAUAUAAGAUGUUCUG
mirna146	GUAGGAUGGCUGGUGCUAUGG
mirna149	UUUUGUUGGUUGUCAUCUAACC
mirna156	CACAGCAGAGGAACAAAUCUUG
mirna157	AGGUGGGAGGUUGUUGGCUGG
mirna158	UAGCCAAGGAUGAUUUGCCUGUG
mirna18	AUCAGGAGAGAUGACACCGAC
mirna2	CGAAUGUAUUUUUUAUGGCUUG
mirna21	UUCCAAAGGGAUCGCAUUGAU
mirna31	GGCAAGUCCGUCCUUGGCUAC
mirna32	GGAACGUUGGCUGGCUCGAGG
mirna36	CUGCAUUUGCACCUGCACCUA
mirna43	UGUGCUCUUUCCUUCUUACCC
mirna57	UGAAUUUGUCCAUAGCAUCAU
mirna66	AUACCUCCCGGACCAGAACUUCU
mirna69	AUUUGUAGUGUUCGGAUUGAGUUU
mirna80	UGAACCUUAGGGAAAAGCCGCAU
mirna82	UUCUUCAAGUACUCCACUUUU
mirna87	UCGGACCAGGCUUCAUUCCUU
mirna94	CUUGCGAGCAACGGAUGAAUC
sirna1004	ACAUAUAUCCGUAUGUUGUAGACC
sirna1007	AGGACGUGCGGCUAAUAGAAACGC
sirna1008	AUGAGAAUCAUCGGAUGAAACUGC
sirna1017	GAGACGAAAAAACCCUGAAAGCGU
sirna1022	ACAUGGGAUUAGAUCAUUUGGCCC
sirna1023	AUUGUACACGAGAUUGUCAGAACC
sirna1030	ACUACAUACUACUAGUAGAACGCC
sirna1045	AAAGAUCCGGAUCGAUAUAGAACC
sirna1058	AACCGUCCAUAGUAGAUCAAAGGU
sirna1061	UCUAUCCGUCGGAUAUAAAUCGGA
sirna1065	AAAAUGGACUGUAGAUGACAUGAC
sirna1077	AUGUCAUGGUUACUGUAGCAACCA
sirna1080	UCGGUAAACUAAUAUAAGAGC
sirna1084	AUGAUUACAGUAAUUAAAAAGGGC
sirna1093	AGACCGGAUCUUAGAAUUAACUAG
sirna1103	UUUGGCACAAAACUGUAGAAUUGU
sirna1107	ACGUAUUGUGACAGUGAACCCGAC
sirna111	AUUUAUUUCAAGCUAUUUCGGAU
sirna1118	UAUGUUGUAUUAAUCUGACCCGUG
sirna134	UAUUAGAAGUAAUAGUUUGGC
sirna136	AAGCGAAUCGGAUAAUGAGCCACU
sirna137	AAAAAUGGUGUAUUGAUAGAUAUC
sirna145	AAUCGGAGACGUAAAAUUUGGACC
sirna151	UCGACAAGCUAGCUAGGACCC
sirna152	UGAUCUUCUUAGUAACAUGCC
sirna154	UUGAUGGUUCAAGAAAGUCCU
sirna165	AGUACCGGAGACGUUAGAUCAAUC
sirna167	UGCAGUUGCUGCCUCAAGCUU
sirna169	AUUGUAUCCUUAACCAUUUCUUU
sirna191	UAUAUUUGCAGGUUUUAGGUCU
sirna198	UUUAUGAUCACUCUCGUUUUG
sirna203	UCUGACAAAAUGGAAGACCAGGCU
sirna21	AUUUACGAAGUCGACGUAGGCACC
sirna212	AUUGUAUUCUUUAAUUAUUUCUCU
sirna213	AUCCUCGUCGUAUUCUUUAUA
sirna223	UUUGAAGACUAGUUUAUUAUA
sirna225	AAUUUAAAUGGACACAAUAAAAUG
sirna229	CCGUUGACUGAUGAACAGUAA
sirna231	AUAUACCUUUUUACGGAUCCGUUU
sirna233	ACGUGAAUUUCCAUAUAGGAUUGU
sirna234	AAACGGAUGAAAAGUGAACAAAGC
sirna237	UUCCGUCUCAUAAUAUAAGAA
sirna238	UCUGUUUUGGCAACUCGAGU
sirna253	AUGUAGUAUCUGUCAAAACCGAGA
sirna256	UGACAUUGGCAUGGUACCCAA
sirna262	AAUUUCGGAAUUAGAAUAGUUAUU
sirna272	UUCUGUAUUUGUAAAAACGUCU
sirna280	AUUGGACCGCACUGAAAAUAACAU
sirna283	AAUCUACGAUCAAAAUUUGACACG
sirna285	AUUAGAUCUUAUAGACGGAUGGAU
sirna290	UUGUUUUGUUUGGCACGUAGAAAC
sirna292	AAAACGGACAAAAGACGGCACCCA
sirna293	ACGAGAUUAAAUGUUUUGCCGGUC
sirna300	AUGUACACUCUUCAUCGGACGGAG
sirna304	ACUUGUAGUACCAAAGUGAACAUU
sirna308	GUUGAGAUGCGUCAUCAAUG
sirna313	GUGCUAUGGAUAAAUUCAACC
sirna317	UCAAUGAGAUCCUAAAUAGAA
sirna321	AAUUACCCCCAGUACAUCGGACGA
sirna322	AAUUUGAUUUGAUCGGAGGGUCCU
sirna324	UUAUUAAAAAAUGUAACGGAGUCU
sirna330	UCUGUCACCACAAUCCGAGGA
sirna335	GCGCCUUAGUGCCAUUGGACU
sirna336	UAUGCCUACACCGAGCUCUGAUUU
sirna339	CCAAAUAAUAUUCGAGGAGCU
sirna344	AUGGAUCCGAGCAGACAUAAAAUG
sirna348	CAGCCUAGAGCCUUGAGCAUU
sirna349	UUUAGUUUGAUUGAUCUAACGUCU
sirna350	AAACCCGGACGGAGAGAGUAUACC
sirna352	CAUCGGAGAUCCGUUGGAUUCAGA
sirna358	AAAGAAAAACAUUGAUCGCAUCUA
sirna359	UAAUUCAUGAUCUGGCAUGUAAA
sirna365	CGAAAAUAAAACCCAGAACGCGAC
sirna369	ACGAAUGAUGUGGGACUAAUCUCU
sirna374	AUCCUAUAGAAUUCAACUGAGCAU
sirna380	AAGUUAGAUGAACCGAGCACCUGG
sirna381	AAGAAUUACUCGUCGCAGAAAUGA
sirna385	AUUUAUGAAGACACUGUAGGCGCC
sirna386	ACGCCGAAAAUCGUCGAUUCUGAC
sirna387	UUUAUCACCGCCUCUUUCUC
sirna404	AUUCCAAAAUUAGAAUAGUGCUGU
sirna405	UUAUAGGAAAAUUCUGCGAGCACC
sirna41	AACAAGAUAUUGGGUAUUUCUGU
sirna412	UGAAAGGAUGUAGAUCAUUAGAUC
sirna416	AUUGACCCAACUGCAGGUGCA
sirna422	UUUUAUUAUGAUCCAUUUCGC
sirna423	AAAAGUUAGAUGAACCGAGCACCU
sirna424	ACUCGGAUUACAAAGAAAUAAGCC
sirna425	ACGAGGGACAUUAAUUCUAUAGAC
sirna426	UACAUGGGAUUAGAUCAUUUGGCC
sirna428	AUUGUAUCCUUAACCAUUUCUU
sirna433	UUCAUGGUAGUGAAUUCUAGU
sirna451	UAUCGGUGGACAACAAUAUGU
sirna452	CUUCGAGACUCUGAACAGCGG
sirna471	CUUGCUUUUCAUGGGAUGAUCA
sirna477	AAAGCGAGGACUCUAUAUAUUUUU
sirna479	AAAUGAACGCACCCGGACAAGAUG
sirna480	UAAAAAUUGCGGAUUUUUGGCU
sirna487	AGACCGGCUGUAUAUACAUACACA
sirna493	AUUUCAGGUGUGUCAUGUAGAUCC
sirna584	AUUGUAUUCUUUAAUUAUUUCUC
sirna597	AGGACCGUAUUAAAUGACAAAAUC
sirna601	AACGGACAGAAUCCAAACAAAACA
sirna61	AAUAACUGUGGGACCAUUACAAGA
sirna611	AGCCCAUUGAUGUCGCCUGGAAGG
sirna619	UAGCACUCACCGUUUCCUCGA
sirna62	AAUAUCAUUGUAGACACAUGGCCC
sirna630	UGACGAUCUAUGUUCAGUUGAAUU
sirna638	GGUCUUUCUGUGUUUAACACUAGC
sirna640	AAUGAGAUUUAGUUGGGUUGAUCU
sirna646	AGCGGCCGCCAUAAUAAAAAGACC
sirna648	UUUAGGUAUUAUAGAUAUAUGGGU
sirna650	GAUGUUAGCUGUAGCUUUCUCCCU
sirna652	UCUGAGAUACUUUUUUAAAGGGAG
sirna661	AACGCCGACGGCUAAAAAACGCCU
sirna663	CAUAAUAAUUAUCGUUGCAUC
sirna666	AUUUAUUUCAAGCUAUUUCGGA
sirna668	AAACCCUGAUAGACUGAGAAUAUC
sirna679	AUAGAAUAAUUCCCUCGAAAUGAU
sirna685	AUAUUAUUUAAUCGAUCACGGCC
sirna686	UUAAACACGAAAGGAUUAUAGGCC
sirna693	GAAGAAACACUGGAUAUACUC
sirna731	UUUUAUUCGUUUGGAUUGGCCGCC
sirna735	AAUUACGUUUAGAAUAUCUCUACU
sirna740	CGGAUUGCACUUUUACCCAAUU
sirna75	AGAGUCUGUAUUACUUCGGUGGUC
sirna760	AAACGUGGGAUUGAGACUAAUAGU
sirna762	AAUCCAUGAUAUCAAGUCGGUAUG
sirna768	GAGACCAGUUUUUACCGUCGGUGC
sirna769	ACUAAAGAGUGAGGAUUAAAGGCC
sirna777	UUGGACAUCUGAGUAACUCUC
sirna790	AGGACCAUUAGAUCUUAUUGAUGA
sirna792	AACAGACAGAAAACGGACGAAAUC
sirna797	CACCCGUUUGGAUCUGAGACGAGG
sirna807	AAAAAAUCCCAGGACUAGAAAAAG
sirna820	GUAUUAAACUGUGGUUUUCGGCCU
sirna823	AAUGGACGACUUGAUGAAUAGUCU
sirna833	AUGUAGGAUUCAAGAUGACAUGCC
sirna854	ACGCAGAUCUAAGAACUUGAGGUC
sirna860	AGAGAUUCGUCCAUUAGGAGUAGA
sirna863	AGAAUCCGGUCAAAUAGAACGUCC
sirna876	GAUAAACACUUGAAAUAGACACUG
sirna892	AUGAACAGUAAACAUUUUAUCGAC
sirna899	GGCGCGACUGAGACGUUUUUUGAC
sirna901	AGAAAUGACCCGGUCGUAGAUGCU
sirna905	AUGGACGAAUUGGUUGAAUAGUCU
sirna910	AUGGAUUAUCUGGAAUUGCAGAAA
sirna911	AAAUCAUUACAUUCUGGACAAGUU
sirna915	AAGCAGAUUGAUAUUAAGAUUGGU
sirna916	GUGGCUGGACCGAAUCAAUGAAGU
sirna919	AUACGAGCACCGAUGUCAAAUCUG
sirna92	UUAGACCUGCAAACAUAUUUC
sirna928	AGGACGACGGACAAGUAUUUGUGU
sirna950	AUUUACAGACAGCAAAGAACUCGC
sirna953	ACGGACGAAAUUUAGACAUUUAUC
sirna955	UUUUAUUAUGAUCCAUUUCGCG
sirna964	AAUUAUGUCGCAUCUAGAUGUGUC
sirna968	AAACUGUAGAAUUGUGAUUUCUGC
sirna97	UUUAUUUCAAGCUAUUUCGGAUC
sirna972	GGACAGAAUCCGGAUAAAACGGAC
sirna98	UUUGCAUUUCAUGAAAGCACC
sirna990	GAAAAUUGACCGACGGAGACUAUC
sirna997	AAUUCUGGCUCCGUCGUUGAUGUC
sirna999	AUUUCGUCAGGUUGAAAUACGACU
