# Supplementary material for: Small RNA Bidirectional Crosstalk During the Interaction Between Wheat and Zymoseptoria tritici
Source: Front Plant Sci. 2020 Jan 8;10:1669. doi: 10.3389/fpls.2019.01669 (PMC6960233; doi:10.3389/fpls.2019.01669)
Supplement: Supplementary file 7 [file Table_7.xlsx]

## Sheet: wheat_srna_up_wheat_gene_down_i
Induced or highly expressed wheat sRNAs target and downregulate wheat genes in the infections
wheat_sRNA	wheat_gene	expectatioin	MFE_ratio	annotation	pfam	interpro	wheat_sRNA_7dpi	wheat_sRNA_12dpi	wheat_sRNA_14dpi	mock_sRNA_7dpi	mock_sRNA_12dpi	mock_sRNA_14dpi	wheat_gene_7dpi	wheat_gene_12dpi	wheat_gene_14dpi	wheat_mock_7dpi	wheat_mock_12dpi
miRNA23	TraesCS2B01G458400.1	0	0.946524	Growth-regulating factor	PF08880: QLQ; PF08879: WRC	IPR014977: WRC domain; IPR014978: Glutamine-Leucine-Glutamine, QLQ	2104.49	1831.26	1531.97	1667.49	1182.48	1085.06	0.362	0.199	0	1.188	0.284
miRNA133	TraesCS6A01G222300.1	0	1	Auxin response factor	PF02362: B3 DNA binding domain; PF06507: Auxin response factor	IPR003340: B3 DNA binding domain; IPR010525: Auxin response factor; IPR015300: DNA-binding pseudobarrel domain	138.612	72.005	51.78	38.495	21.669	20.684	0.573	0.167	0.018	1.047	1.142
miRNA18	TraesCS3D01G093300.1	0.5	0.925373	Tryptophan aminotransferase	PF04864: Allinase	IPR006947: EGF-like, alliinase; IPR006948: Alliinase, C-terminal; IPR015421: Pyridoxal phosphate-dependent transferase, major region, subdomain 1; IPR015422: Pyridoxal phosphate-dependent transferase, subdomain 2; IPR015424: Pyridoxal phosphate-dependent transferase	89.122	157.762	111.369	228.55	156.901	117.538	0.761	0.393	0.145	0.906	1.191
siRNA177	TraesCS1A01G409200.1	0.5	1	NBS-LRR-like resistance protein		IPR011991: Winged helix-turn-helix DNA-binding domain; IPR032675: Leucine-rich repeat domain, L domain-like	126.121	218.368	194.129	34.276	39.581	37.734	2.993	1.57	1.854	4.086	4.558
miRNA1	TraesCS5B01G378000.1	1	0.85941	Homeobox leucine-zipper protein	PF00046: Homeobox domain; PF01852: START domain; PF08670: MEKHLA domain	IPR001356: Homeobox domain; IPR002913: START domain; IPR009057: Homeobox domain-like; IPR013978: MEKHLA; IPR023393: START-like domain	3360.68	4614.81	2676.62	2901.95	3088.22	2909.09	1.472	0.771	0.354	1.58	1.834
miRNA6	TraesCS7A01G232900.1	1	0.887067	Terpene cyclase/mutase family member	PF13249: Squalene-hopene cyclase N-terminal domain; PF13243: Squalene-hopene cyclase C-terminal domain	IPR002365: Terpene synthase, conserved site; IPR008930: Terpenoid cyclases/protein prenyltransferase alpha-alpha toroid; IPR018333: Squalene cyclase; IPR032696: Squalene cyclase, C-terminal; IPR032697: Squalene cyclase, N-terminal	1.768	2.458	2.953	0.383	0.825	0.319	0.429	0.284	0.566	2.079	0.937
miRNA6	TraesCS7D01G233100.2	1	0.887067	Terpene cyclase/mutase family member	PF13249: Squalene-hopene cyclase N-terminal domain; PF13243: Squalene-hopene cyclase C-terminal domain	IPR002365: Terpene synthase, conserved site; IPR008930: Terpenoid cyclases/protein prenyltransferase alpha-alpha toroid; IPR018333: Squalene cyclase; IPR032696: Squalene cyclase, C-terminal; IPR032697: Squalene cyclase, N-terminal	1.768	2.458	2.953	0.383	0.825	0.319	4.103	2.993	1.497	10.63	5.377
miRNA60	TraesCS5B01G378000.1	1	0.92823	Homeobox leucine-zipper protein	PF00046: Homeobox domain; PF01852: START domain; PF08670: MEKHLA domain	IPR001356: Homeobox domain; IPR002913: START domain; IPR009057: Homeobox domain-like; IPR013978: MEKHLA; IPR023393: START-like domain	4946.17	4751.28	3178.69	4387.36	4445.88	4634.15	1.472	0.771	0.354	1.58	1.834
miRNA88	TraesCS5B01G378000.1	1	0.916667	Homeobox leucine-zipper protein	PF00046: Homeobox domain; PF01852: START domain; PF08670: MEKHLA domain	IPR001356: Homeobox domain; IPR002913: START domain; IPR009057: Homeobox domain-like; IPR013978: MEKHLA; IPR023393: START-like domain	92.829	118.606	93.283	82.946	92.16	88.285	1.472	0.771	0.354	1.58	1.834
miRNA113	TraesCS6D01G098500.1	1	0.852151	Squamosa promoter-binding-like protein	PF03110: SBP domain	IPR004333: Transcription factor, SBP-box	1777.77	2161.96	1343.98	912.143	841.27	710.5	12.951	8.3	2.212	16.92	17.836
miRNA113	TraesCS6A01G110100.2	1	0.852151	Squamosa promoter-binding-like protein	PF03110: SBP domain	IPR004333: Transcription factor, SBP-box	1777.77	2161.96	1343.98	912.143	841.27	710.5	17.711	9.264	2.36	26.961	22.227
miRNA127	TraesCS6D01G098500.1	1	0.853403	Squamosa promoter-binding-like protein	PF03110: SBP domain	IPR004333: Transcription factor, SBP-box	697.332	950.204	578.902	352.024	360.347	302.663	12.951	8.3	2.212	16.92	17.836
miRNA127	TraesCS6A01G110100.2	1	0.853403	Squamosa promoter-binding-like protein	PF03110: SBP domain	IPR004333: Transcription factor, SBP-box	697.332	950.204	578.902	352.024	360.347	302.663	17.711	9.264	2.36	26.961	22.227
miRNA81	TraesCS6B01G082700.1	1.5	0.716346	Mitochondrial transcription termination factor-like	PF02536: mTERF	IPR003690: Transcription termination factor, mitochondrial/chloroplastic	382.089	439.54	510.772	375.171	458.093	337.306	0.381	0.132	0.158	1.122	0.17
siRNA67	TraesCS1B01G108500.4	1.5	0.854497	Disease resistance protein (TIR-NBS-LRR class) family	PF00931: NB-ARC domain	IPR002182: NB-ARC; IPR011991: Winged helix-turn-helix DNA-binding domain; IPR027417: P-loop containing nucleoside triphosphate hydrolase; IPR032675: Leucine-rich repeat domain, L domain-like	1959.36	2139.39	3499.08	873.607	951.808	757.107	1.048	2.218	2.814	2.189	1.088
siRNA115	TraesCS7D01G422100.1	1.5	NA	Serine/threonine-protein kinase	PF01453: D-mannose binding lectin; PF00954: S-locus glycoprotein domain; PF08276: PAN-like domain; PF00069: Protein kinase domain	IPR000719: Protein kinase domain; IPR000858: S-locus glycoprotein domain; IPR001480: Bulb-type lectin domain; IPR003609: PAN/Apple domain; IPR008271: Serine/threonine-protein kinase, active site; IPR011009: Protein kinase-like domain; IPR017441: Protein kinase, ATP binding site; IPR024171: S-receptor-like serine/threonine-protein kinase	104.28	220.299	262.805	53.743	64.034	89.917	0.56	0.248	0.092	1.227	1.127
siRNA115	TraesCS7A01G447800.1	1.5	NA	Serine/threonine-protein kinase	PF01453: D-mannose binding lectin; PF00954: S-locus glycoprotein domain; PF08276: PAN-like domain; PF00069: Protein kinase domain	IPR000719: Protein kinase domain; IPR000858: S-locus glycoprotein domain; IPR001480: Bulb-type lectin domain; IPR003609: PAN/Apple domain; IPR008271: Serine/threonine-protein kinase, active site; IPR011009: Protein kinase-like domain; IPR017441: Protein kinase, ATP binding site; IPR024171: S-receptor-like serine/threonine-protein kinase	104.28	220.299	262.805	53.743	64.034	89.917	0.583	0.396	0.683	0.722	1.411
siRNA115	TraesCS7B01G348000.1	1.5	NA	Serine/threonine-protein kinase	PF01453: D-mannose binding lectin; PF00954: S-locus glycoprotein domain; PF08276: PAN-like domain; PF00069: Protein kinase domain	IPR000719: Protein kinase domain; IPR000858: S-locus glycoprotein domain; IPR001480: Bulb-type lectin domain; IPR003609: PAN/Apple domain; IPR008271: Serine/threonine-protein kinase, active site; IPR011009: Protein kinase-like domain; IPR017441: Protein kinase, ATP binding site; IPR024171: S-receptor-like serine/threonine-protein kinase	104.28	220.299	262.805	53.743	64.034	89.917	0.349	0.303	0.451	0.908	1.094
siRNA115	TraesCS7D01G437500.1	1.5	NA	Serine/threonine-protein kinase	PF01453: D-mannose binding lectin; PF00954: S-locus glycoprotein domain; PF08276: PAN-like domain; PF00069: Protein kinase domain	IPR000719: Protein kinase domain; IPR000858: S-locus glycoprotein domain; IPR001480: Bulb-type lectin domain; IPR003609: PAN/Apple domain; IPR008271: Serine/threonine-protein kinase, active site; IPR011009: Protein kinase-like domain; IPR017441: Protein kinase, ATP binding site; IPR024171: S-receptor-like serine/threonine-protein kinase	104.28	220.299	262.805	53.743	64.034	89.917	0.564	0.343	0.083	1.274	0.754
siRNA177	TraesCS5D01G098800.2	1.5	0.81268	Disease resistance protein RPM1	PF00931: NB-ARC domain	IPR002182: NB-ARC; IPR011991: Winged helix-turn-helix DNA-binding domain; IPR027417: P-loop containing nucleoside triphosphate hydrolase; IPR032675: Leucine-rich repeat domain, L domain-like	126.121	218.368	194.129	34.276	39.581	37.734	4.696	3.214	0.593	8.064	7.962
miRNA21	TraesCS6B01G289200.1	2	0.823034	Pentatricopeptide repeat-containing protein	PF13041: PPR repeat family; PF01535: PPR repeat	IPR002885: Pentatricopeptide repeat; IPR011990: Tetratricopeptide-like helical domain	156.898	116.7	72.328	254.468	232.335	180.377	0.349	0.099	0	1.7	0.544
miRNA21	TraesCS6D01G242600.1	2	0.823034	Pentatricopeptide repeat-containing protein	PF13041: PPR repeat family; PF01535: PPR repeat	IPR002885: Pentatricopeptide repeat; IPR011990: Tetratricopeptide-like helical domain	156.898	116.7	72.328	254.468	232.335	180.377	0.673	0.214	0.03	1.705	0.897
miRNA68	TraesCS5B01G378000.1	2	0.870283	Homeobox leucine-zipper protein	PF00046: Homeobox domain; PF01852: START domain; PF08670: MEKHLA domain	IPR001356: Homeobox domain; IPR002913: START domain; IPR009057: Homeobox domain-like; IPR013978: MEKHLA; IPR023393: START-like domain	963.61	869.634	632.283	804.912	798.246	646.111	1.472	0.771	0.354	1.58	1.834
siRNA2	TraesCSU01G085300.2	2	0.890034	Disease resistance protein RPM1	PF00931: NB-ARC domain	IPR002182: NB-ARC; IPR011991: Winged helix-turn-helix DNA-binding domain; IPR027417: P-loop containing nucleoside triphosphate hydrolase; IPR032675: Leucine-rich repeat domain, L domain-like	198.088	281.273	252.795	253.48	233.923	276.015	0.232	0.174	0.655	1.304	0.975
siRNA63	TraesCSU01G085300.2	2	0.817439	Disease resistance protein RPM1	PF00931: NB-ARC domain	IPR002182: NB-ARC; IPR011991: Winged helix-turn-helix DNA-binding domain; IPR027417: P-loop containing nucleoside triphosphate hydrolase; IPR032675: Leucine-rich repeat domain, L domain-like	1637.11	1720.63	2894.09	1293.63	1077.41	1018.19	0.232	0.174	0.655	1.304	0.975
siRNA115	TraesCS7B01G330100.1	2	NA	Serine/threonine-protein kinase	PF00954: S-locus glycoprotein domain; PF08276: PAN-like domain; PF00069: Protein kinase domain	IPR000719: Protein kinase domain; IPR000858: S-locus glycoprotein domain; IPR003609: PAN/Apple domain; IPR008271: Serine/threonine-protein kinase, active site; IPR011009: Protein kinase-like domain; IPR017441: Protein kinase, ATP binding site	104.28	220.299	262.805	53.743	64.034	89.917	0.155	0.104	0.051	0.576	1.169
siRNA527	TraesCS5D01G264700.1	2	0.760563	Hexosyltransferase	PF01501: Glycosyl transferase family 8	IPR002495: Glycosyl transferase, family 8; IPR029044: Nucleotide-diphospho-sugar transferases	3034.8	1464.36	1265.19	485.112	431.18	284.999	4.179	1.319	0.237	9.423	3.091
siRNA701	TraesCS4D01G285400.1	2	0.811715	Glycerol-3-phosphate dehydrogenase [NAD(P)+]	PF01210: NAD-dependent glycerol-3-phosphate dehydrogenase N-terminus; PF07479: NAD-dependent glycerol-3-phosphate dehydrogenase C-terminus	IPR006109: Glycerol-3-phosphate dehydrogenase, NAD-dependent, C-terminal; IPR006168: Glycerol-3-phosphate dehydrogenase, NAD-dependent; IPR008927: 6-phosphogluconate dehydrogenase C-terminal domain-like; IPR011128: Glycerol-3-phosphate dehydrogenase, NAD-dependent, N-terminal; IPR013328: 6-phosphogluconate dehydrogenase, domain 2; IPR016040: NAD(P)-binding domain	6.425	66.075	282.684	0.119	1.569	0.361	6.509	3.527	1.385	10.28	11.117
siRNA701	TraesCS4B01G286700.1	2	0.807531	Glycerol-3-phosphate dehydrogenase [NAD(P)+]	PF01210: NAD-dependent glycerol-3-phosphate dehydrogenase N-terminus; PF07479: NAD-dependent glycerol-3-phosphate dehydrogenase C-terminus	IPR006109: Glycerol-3-phosphate dehydrogenase, NAD-dependent, C-terminal; IPR006168: Glycerol-3-phosphate dehydrogenase, NAD-dependent; IPR008927: 6-phosphogluconate dehydrogenase C-terminal domain-like; IPR011128: Glycerol-3-phosphate dehydrogenase, NAD-dependent, N-terminal; IPR013328: 6-phosphogluconate dehydrogenase, domain 2; IPR016040: NAD(P)-binding domain	6.425	66.075	282.684	0.119	1.569	0.361	16.494	8.538	2.754	26.599	29.849
miRNA18	TraesCS3B01G176600.2	2.5	NA	Mitochondrial carrier protein, putative	PF00153: Mitochondrial carrier protein	IPR018108: Mitochondrial substrate/solute carrier; IPR023395: Mitochondrial carrier domain	89.122	157.762	111.369	228.55	156.901	117.538	14.182	8.615	30.213	29.843	18.381
miRNA20	TraesCS3B01G600200.1	2.5	0.845805	Dual-specificity RNA methyltransferase RlmN	PF04055: Radical SAM superfamily	IPR004383: Ribosomal RNA large subunit methyltransferase RlmN/Cfr; IPR006638: Elongator protein 3/MiaB/NifB; IPR007197: Radical SAM; IPR013785: Aldolase-type TIM barrel; IPR027492: Dual-specificity RNA methyltransferase RlmN	100.725	119.732	186.099	36.812	74.152	55.114	8.613	6.535	2.378	13.795	22.189
miRNA20	TraesCS3A01G530100.1	2.5	0.845805	Dual-specificity RNA methyltransferase RlmN	PF04055: Radical SAM superfamily	IPR004383: Ribosomal RNA large subunit methyltransferase RlmN/Cfr; IPR006638: Elongator protein 3/MiaB/NifB; IPR007197: Radical SAM; IPR013785: Aldolase-type TIM barrel; IPR027492: Dual-specificity RNA methyltransferase RlmN	100.725	119.732	186.099	36.812	74.152	55.114	9.031	7.994	1.299	13.845	18.964
miRNA20	TraesCS3D01G535600.1	2.5	0.845805	Dual-specificity RNA methyltransferase RlmN	PF04055: Radical SAM superfamily	IPR004383: Ribosomal RNA large subunit methyltransferase RlmN/Cfr; IPR006638: Elongator protein 3/MiaB/NifB; IPR007197: Radical SAM; IPR013785: Aldolase-type TIM barrel; IPR027492: Dual-specificity RNA methyltransferase RlmN	100.725	119.732	186.099	36.812	74.152	55.114	10.451	9.813	1.378	16.589	22.217
miRNA20	TraesCS1D01G338100.1	2.5	0.709751	O-methyltransferase-like protein	PF08100: Dimerisation domain; PF00891: O-methyltransferase	IPR001077: O-methyltransferase, family 2; IPR011991: Winged helix-turn-helix DNA-binding domain; IPR012967: Plant methyltransferase dimerisation; IPR016461: O-methyltransferase COMT-type; IPR029063: S-adenosyl-L-methionine-dependent methyltransferase	100.725	119.732	186.099	36.812	74.152	55.114	41.204	3.718	0	121.009	21.843
miRNA82	TraesCS6B01G082700.1	2.5	0.783439	Mitochondrial transcription termination factor-like	PF02536: mTERF	IPR003690: Transcription termination factor, mitochondrial/chloroplastic	135.558	107.223	69.374	166.848	143.874	149.54	0.381	0.132	0.158	1.122	0.17
miRNA82	TraesCS3D01G391800.1	2.5	0.707006	Formin-like protein	PF02181: Formin Homology 2 Domain	IPR015425: Formin, FH2 domain	135.558	107.223	69.374	166.848	143.874	149.54	0.654	0.809	0.315	1.613	0.79
miRNA82	TraesCS6A01G292800.2	2.5	0.780255	Protein curvature thylakoid chloroplastic-like	PF14159: CAAD domains of cyanobacterial aminoacyl-tRNA synthetase	IPR025564: Cyanobacterial aminoacyl-tRNA synthetase, CAAD domain	135.558	107.223	69.374	166.848	143.874	149.54	0.584	0.083	0	21.052	1.488
miRNA95	TraesCS5D01G223200.1	2.5	0.755627	Serine protease HtrA-like	PF13180: PDZ domain	IPR001478: PDZ domain; IPR009003: Peptidase S1, PA clan	1.243	4	11.47	0	0.345	0.166	6.664	6.302	10.565	10.637	15.45
siRNA2	TraesCS5D01G098800.2	2.5	0.831615	Disease resistance protein RPM1	PF00931: NB-ARC domain	IPR002182: NB-ARC; IPR011991: Winged helix-turn-helix DNA-binding domain; IPR027417: P-loop containing nucleoside triphosphate hydrolase; IPR032675: Leucine-rich repeat domain, L domain-like	198.088	281.273	252.795	253.48	233.923	276.015	4.696	3.214	0.593	8.064	7.962
siRNA2	TraesCS5A01G111700.2	2.5	0.797251	WD40 repeat-containing protein	PF00400: WD domain, G-beta repeat	IPR001680: WD40 repeat; IPR015943: WD40/YVTN repeat-like-containing domain; IPR017986: WD40-repeat-containing domain	198.088	281.273	252.795	253.48	233.923	276.015	2.938	3.431	7.598	4.736	7.374
siRNA11	TraesCS1D01G200000.1	2.5	NA	Antiholin-like protein lrgB	PF04172: LrgB-like family	IPR007300: CidB/LrgB family	126.191	131.839	118.953	140.005	130.23	110.703	28.862	13.942	3.246	69.49	33.576
siRNA11	TraesCS1B01G211100.1	2.5	NA	Antiholin-like protein lrgB	PF04172: LrgB-like family	IPR007300: CidB/LrgB family	126.191	131.839	118.953	140.005	130.23	110.703	25.069	11.589	1.487	55.74	23.172
siRNA11	TraesCS1A01G196500.1	2.5	NA	Antiholin-like protein lrgB	PF04172: LrgB-like family	IPR007300: CidB/LrgB family	126.191	131.839	118.953	140.005	130.23	110.703	22.754	11.497	1.391	54.351	21.831
siRNA38	TraesCS1D01G239200.1	2.5	NA	cytochrome C oxidase subunit		IPR011990: Tetratricopeptide-like helical domain	105.528	94.921	96.242	69.864	86.177	57.274	13.921	5.88	2.164	23.032	15.07
siRNA38	TraesCS1A01G239000.1	2.5	NA	cytochrome C oxidase subunit		IPR011990: Tetratricopeptide-like helical domain	105.528	94.921	96.242	69.864	86.177	57.274	26.92	10.401	4.936	39.554	28.078
siRNA38	TraesCS1B01G251200.1	2.5	NA	cytochrome C oxidase subunit		IPR011990: Tetratricopeptide-like helical domain	105.528	94.921	96.242	69.864	86.177	57.274	12.509	4.941	2.631	21.199	12.603
siRNA38	TraesCS2A01G404700.1	2.5	NA	Niemann-Pick C1 protein	PF16414: Niemann-Pick C1 N terminus; PF02460: Patched family	IPR000731: Sterol-sensing domain; IPR003392: Protein patched/dispatched; IPR004765: Niemann-Pick C type protein; IPR032190: Niemann-Pick C1, N-terminal	105.528	94.921	96.242	69.864	86.177	57.274	8.582	4.157	1.336	12.475	11.623
siRNA38	TraesCS2D01G401600.2	2.5	NA	Niemann-Pick C1 protein	PF16414: Niemann-Pick C1 N terminus; PF02460: Patched family	IPR000731: Sterol-sensing domain; IPR003392: Protein patched/dispatched; IPR004765: Niemann-Pick C type protein; IPR032190: Niemann-Pick C1, N-terminal	105.528	94.921	96.242	69.864	86.177	57.274	5.607	2.913	1.013	9.197	9.662
siRNA38	TraesCS2B01G422700.1	2.5	NA	Niemann-Pick C1 protein	PF16414: Niemann-Pick C1 N terminus; PF02460: Patched family	IPR000731: Sterol-sensing domain; IPR003392: Protein patched/dispatched; IPR004765: Niemann-Pick C type protein; IPR032190: Niemann-Pick C1, N-terminal	105.528	94.921	96.242	69.864	86.177	57.274	2.204	0.817	0.579	4.517	4.036
siRNA60	TraesCS3B01G377300.1	2.5	0.874459	Potassium transporter			3.957	8.885	11.545	1.242	3.674	4.646	369.607	103.703	8.197	1076.67	288.089
siRNA60	TraesCS3A01G345200.1	2.5	0.874459	Potassium transporter			3.957	8.885	11.545	1.242	3.674	4.646	409.007	113.285	3.487	1116.55	274.507
siRNA60	TraesCS3D01G339300.1	2.5	0.874459	Potassium transporter			3.957	8.885	11.545	1.242	3.674	4.646	420.28	157.575	9.91	1206.59	332.322
siRNA63	TraesCS2B01G608800.2	2.5	0.825613	Disease resistance protein (TIR-NBS-LRR class) family	PF00931: NB-ARC domain	IPR002182: NB-ARC; IPR011991: Winged helix-turn-helix DNA-binding domain; IPR027417: P-loop containing nucleoside triphosphate hydrolase; IPR032675: Leucine-rich repeat domain, L domain-like	1637.11	1720.63	2894.09	1293.63	1077.41	1018.19	6.189	3.941	1.045	5.704	7.978
siRNA63	TraesCS1D01G379600.1	2.5	0.771117	CC-NBS-LRR disease resistance protein	PF00931: NB-ARC domain	IPR002182: NB-ARC; IPR011991: Winged helix-turn-helix DNA-binding domain; IPR027417: P-loop containing nucleoside triphosphate hydrolase; IPR032675: Leucine-rich repeat domain, L domain-like	1637.11	1720.63	2894.09	1293.63	1077.41	1018.19	2.58	1.091	0.412	5.346	3.71
siRNA88	TraesCS4A01G223600.1	2.5	NA	receptor kinase 1	PF00069: Protein kinase domain	IPR000719: Protein kinase domain; IPR008271: Serine/threonine-protein kinase, active site; IPR011009: Protein kinase-like domain; IPR017441: Protein kinase, ATP binding site	1304.85	1141.19	1366.94	795.198	568.271	895.337	0.587	2.429	33.432	2.609	0.09
siRNA115	TraesCS3B01G327500.1	2.5	NA	Callose synthase-like protein	PF14288: 1,3-beta-glucan synthase subunit FKS1, domain-1; PF02364: 1,3-beta-glucan synthase component	IPR003440: Glycosyl transferase, family 48; IPR026899: 1,3-beta-glucan synthase subunit FKS1-like, domain-1	104.28	220.299	262.805	53.743	64.034	89.917	1.731	1.047	0.42	1.726	2.712
siRNA159	TraesCS6D01G317100.1	2.5	0.768072	Isoleucine--tRNA ligase	PF00133: tRNA synthetases class I (I, L, M and V); PF08264: Anticodon-binding domain of tRNA; PF06827: Zinc finger found in FPG and IleRS	IPR001412: Aminoacyl-tRNA synthetase, class I, conserved site; IPR002300: Aminoacyl-tRNA synthetase, class Ia; IPR002301: Isoleucine-tRNA ligase; IPR009008: Valyl/Leucyl/Isoleucyl-tRNA synthetase, editing domain; IPR009080: Aminoacyl-tRNA synthetase, class Ia, anticodon-binding; IPR010663: Zinc finger, FPG/IleRS-type; IPR013155: Methionyl/Valyl/Leucyl/Isoleucyl-tRNA synthetase, anticodon-binding;…	0.881	0.691	0.877	0.042	0.17	0.357	6.997	5.93	1.988	14.123	12.121
siRNA175	TraesCS3A01G012300.1	2.5	0.850299	Tetratricopeptide repeat protein, tpr, putative	PF13432: Tetratricopeptide repeat	IPR011990: Tetratricopeptide-like helical domain; IPR013026: Tetratricopeptide repeat-containing domain; IPR019734: Tetratricopeptide repeat	219.17	298.515	317.287	272.764	213.068	146.593	17.157	12.273	2.271	34.823	33.419
siRNA182	TraesCS7A01G525400.1	2.5	0.719512	UPF0047 protein YjbQ	PF01894: Uncharacterised protein family UPF0047	IPR001602: Uncharacterised protein family UPF0047	187.635	249.63	371.652	122.908	221.785	291.613	108.19	47.407	28.495	278.89	213.232
siRNA182	TraesCS7B01G443200.1	2.5	0.719512	UPF0047 protein YjbQ	PF01894: Uncharacterised protein family UPF0047	IPR001602: Uncharacterised protein family UPF0047	187.635	249.63	371.652	122.908	221.785	291.613	30.263	18.299	11.081	68.752	51.142
siRNA199	TraesCS2A01G157100.3	2.5	0.756757	Cellulose synthase-like protein	PF13641: Glycosyltransferase like family 2	IPR029044: Nucleotide-diphospho-sugar transferases	79.864	101.702	54.499	73.923	86.71	81.925	8.386	3.669	0.776	11.134	9.638
siRNA199	TraesCS2D01G163000.2	2.5	0.756757	Cellulose synthase-like protein	PF13641: Glycosyltransferase like family 2	IPR029044: Nucleotide-diphospho-sugar transferases	79.864	101.702	54.499	73.923	86.71	81.925	2.202	1.55	2.357	3.536	5.902
siRNA199	TraesCS2B01G182700.3	2.5	0.756757	Cellulose synthase-like protein	PF13641: Glycosyltransferase like family 2	IPR029044: Nucleotide-diphospho-sugar transferases	79.864	101.702	54.499	73.923	86.71	81.925	5.779	1.701	0.288	8.533	5.841
siRNA314	TraesCS2D01G291000.1	2.5	NA	Histone deacetylase	PF00850: Histone deacetylase domain	IPR000286: Histone deacetylase superfamily; IPR003084: Histone deacetylase; IPR023801: Histone deacetylase domain	15.136	49.019	49.541	19.914	15.557	17.916	5.4	4.752	5.526	7.036	10.463
siRNA314	TraesCS2B01G309700.1	2.5	NA	Histone deacetylase	PF00850: Histone deacetylase domain	IPR000286: Histone deacetylase superfamily; IPR003084: Histone deacetylase; IPR023801: Histone deacetylase domain	15.136	49.019	49.541	19.914	15.557	17.916	6.296	5.166	8.834	10.637	13.682
siRNA553	TraesCS7B01G199700.1	2.5	0.83592	2-oxoglutarate/malate translocator, chloroplastic	PF00939: Sodium:sulfate symporter transmembrane region	IPR001898: Solute carrier family 13	1.309	3.175	0.53	0.179	0.175	0.195	14.107	10.753	3.35	28.899	25.46
siRNA553	TraesCS7D01G283000.1	2.5	0.83592	2-oxoglutarate/malate translocator, chloroplastic	PF00939: Sodium:sulfate symporter transmembrane region	IPR001898: Solute carrier family 13	1.309	3.175	0.53	0.179	0.175	0.195	8.956	6.453	1.781	16.81	14.085
siRNA701	TraesCS6D01G231500.1	2.5	0.874477	F-box protein-like	PF12937: F-box-like	IPR001810: F-box domain; IPR032675: Leucine-rich repeat domain, L domain-like	6.425	66.075	282.684	0.119	1.569	0.361	4.317	1.152	0.022	7.058	3.156
siRNA708	TraesCS5A01G035300.1	2.5	0.725594	Receptor-like protein kinase	PF13947: Wall-associated receptor kinase galacturonan-binding; PF00069: Protein kinase domain	IPR000719: Protein kinase domain; IPR001881: EGF-like calcium-binding domain; IPR008271: Serine/threonine-protein kinase, active site; IPR011009: Protein kinase-like domain; IPR017441: Protein kinase, ATP binding site; IPR018097: EGF-like calcium-binding, conserved site; IPR025287: Wall-associated receptor kinase, galacturonan-binding domain	5.003	5.185	13.666	0.28	0.083	0.247	3.662	1.289	1.055	7.85	4.153
miRNA20	TraesCS7D01G231300.1	3	0.868481	Phosphate transporter PHO1-like protein	PF03105: SPX domain; PF03124: EXS family	IPR004331: SPX domain; IPR004342: EXS, C-terminal	100.725	119.732	186.099	36.812	74.152	55.114	2.649	0.184	0.026	2.4	1.021
miRNA40	TraesCS5A01G533300.1	3	0.805825	basic helix-loop-helix (bHLH) DNA-binding superfamily protein		IPR011598: Myc-type, basic helix-loop-helix (bHLH) domain	76.425	93.391	153.742	8.386	21.051	9.928	1.613	0.099	0.814	22.663	2.847
miRNA40	TraesCS4B01G365600.1	3	0.805825	basic helix-loop-helix (bHLH) DNA-binding superfamily protein		IPR011598: Myc-type, basic helix-loop-helix (bHLH) domain	76.425	93.391	153.742	8.386	21.051	9.928	11.386	14.984	0	43.741	114.741
miRNA95	TraesCS4A01G493300.1	3	0.826367	Disease resistance protein	PF00931: NB-ARC domain	IPR002182: NB-ARC; IPR011991: Winged helix-turn-helix DNA-binding domain; IPR027417: P-loop containing nucleoside triphosphate hydrolase; IPR032675: Leucine-rich repeat domain, L domain-like	1.243	4	11.47	0	0.345	0.166	0.062	0.029	0	0.34	0.355
miRNA99	TraesCS1A01G195500.2	3	0.753012	Shikimate kinase	PF01202: Shikimate kinase	IPR007052: CS domain; IPR008978: HSP20-like chaperone; IPR031322: Shikimate kinase/gluconokinase	0.532	1.288	1.903	0	0.249	0.045	8.893	3.571	0.627	33.091	14.538
miRNA100	TraesCS7A01G549100.2	3	NA	1,4-alpha-glucan branching enzyme	PF02922: Carbohydrate-binding module 48 (Isoamylase N-terminal domain); PF00128: Alpha amylase, catalytic domain; PF02806: Alpha amylase, C-terminal all-beta domain	IPR004193: Glycoside hydrolase, family 13, N-terminal; IPR006047: Glycosyl hydrolase, family 13, catalytic domain; IPR006048: Alpha-amylase/branching enzyme, C-terminal all beta; IPR006407: 1,4-alpha-glucan-branching enzyme, GlgB; IPR013783: Immunoglobulin-like fold; IPR014756: Immunoglobulin E-set; IPR017853: Glycoside hydrolase superfamily	5.527	8.447	16.773	0.94	2.242	1.533	0.625	0.51	0.013	1.782	0.703
miRNA100	TraesCS2D01G308600.1	3	NA	1,4-alpha-glucan-branching enzyme	PF02922: Carbohydrate-binding module 48 (Isoamylase N-terminal domain); PF00128: Alpha amylase, catalytic domain; PF02806: Alpha amylase, C-terminal all-beta domain	IPR004193: Glycoside hydrolase, family 13, N-terminal; IPR006047: Glycosyl hydrolase, family 13, catalytic domain; IPR006048: Alpha-amylase/branching enzyme, C-terminal all beta; IPR006407: 1,4-alpha-glucan-branching enzyme, GlgB; IPR013783: Immunoglobulin-like fold; IPR014756: Immunoglobulin E-set; IPR017853: Glycoside hydrolase superfamily	5.527	8.447	16.773	0.94	2.242	1.533	2.258	1.362	0.339	3.397	3.308
miRNA127	TraesCS5A01G092900.1	3	NA	Kinesin-related protein	PF00307: Calponin homology (CH) domain; PF00225: Kinesin motor domain	IPR001715: Calponin homology domain; IPR001752: Kinesin motor domain; IPR027417: P-loop containing nucleoside triphosphate hydrolase	697.332	950.204	578.902	352.024	360.347	302.663	0.045	0.016	0.596	0.383	0.135
miRNA134	TraesCS2D01G585500.1	3	NA	Receptor kinase-like protein	PF08263: Leucine rich repeat N-terminal domain; PF13855: Leucine rich repeat; PF00069: Protein kinase domain	IPR000719: Protein kinase domain; IPR001611: Leucine-rich repeat; IPR003591: Leucine-rich repeat, typical subtype; IPR008271: Serine/threonine-protein kinase, active site; IPR011009: Protein kinase-like domain; IPR013210: Leucine-rich repeat-containing N-terminal, plant-type; IPR017441: Protein kinase, ATP binding site; IPR032675: Leucine-rich repeat domain, L domain-like	15.093	12.038	9.732	3.718	4.228	3.649	2.725	2.81	0.657	6.844	0.685
miRNA142	TraesCS6B01G138200.1	3	0.769072	Myb family transcription factor-like	PF00249: Myb-like DNA-binding domain	IPR001005: SANT/Myb domain; IPR006447: Myb domain, plants; IPR009057: Homeobox domain-like; IPR017930: Myb domain	21.711	43.972	33.119	8.889	8.674	9.766	1.835	1.489	1.384	3.325	4.976
miRNA142	TraesCS6D01G098200.1	3	0.769072	Myb family transcription factor-like	PF00249: Myb-like DNA-binding domain	IPR001005: SANT/Myb domain; IPR006447: Myb domain, plants; IPR009057: Homeobox domain-like; IPR017930: Myb domain	21.711	43.972	33.119	8.889	8.674	9.766	1.34	0.888	1.167	2.189	3.097
siRNA2	TraesCS1A01G409200.1	3	NA	NBS-LRR-like resistance protein		IPR011991: Winged helix-turn-helix DNA-binding domain; IPR032675: Leucine-rich repeat domain, L domain-like	198.088	281.273	252.795	253.48	233.923	276.015	2.993	1.57	1.854	4.086	4.558
siRNA17	TraesCS3B01G265100.1	3	NA	WD repeat protein	PF04003: Dip2/Utp12 Family	IPR001680: WD40 repeat; IPR007148: Small-subunit processome, Utp12; IPR015943: WD40/YVTN repeat-like-containing domain; IPR017986: WD40-repeat-containing domain	5.823	11.45	15.231	2.307	1.607	1.672	2.128	1.988	3.271	2.4	4.949
siRNA29	TraesCS2A01G416900.2	3	0.75395	Nudix hydrolase	PF00293: NUDIX domain	IPR000086: NUDIX hydrolase domain; IPR003293: Nudix hydrolase 6-like; IPR015797: NUDIX hydrolase domain-like; IPR020084: NUDIX hydrolase, conserved site	11.559	10.957	6.824	5.063	3.612	5.438	2.662	4.211	20.126	3.395	9.423
siRNA38	TraesCS4D01G166500.1	3	NA	Aberrant pollen transmission 1, putative, expressed	PF10351: Golgi-body localisation protein domain	IPR019441: FMP27, GFWDK domain; IPR019443: FMP27, C-terminal	105.528	94.921	96.242	69.864	86.177	57.274	0.314	0.338	0.603	0.734	0.55
siRNA38	TraesCS4B01G164900.1	3	NA	Aberrant pollen transmission 1, putative, expressed	PF10351: Golgi-body localisation protein domain	IPR019441: FMP27, GFWDK domain; IPR019443: FMP27, C-terminal	105.528	94.921	96.242	69.864	86.177	57.274	1.425	0.818	1.482	2.289	1.875
siRNA38	TraesCS4D01G162100.1	3	NA	Aberrant pollen transmission 1, putative, expressed	PF10351: Golgi-body localisation protein domain	IPR019441: FMP27, GFWDK domain; IPR019443: FMP27, C-terminal	105.528	94.921	96.242	69.864	86.177	57.274	0.138	0.086	0.474	0.252	0.32
siRNA51	TraesCS5B01G135000.2	3	NA	Saccharopine dehydrogenase family protein, expressed	PF03435: Saccharopine dehydrogenase NADP binding domain	IPR005097: Saccharopine dehydrogenase, NADP binding domain; IPR016040: NAD(P)-binding domain	325.783	354.362	451.945	171.767	281.207	257.888	16.414	10.601	1.233	48.46	32.959
siRNA51	TraesCS5A01G136000.1	3	NA	Saccharopine dehydrogenase family protein, expressed	PF03435: Saccharopine dehydrogenase NADP binding domain	IPR005097: Saccharopine dehydrogenase, NADP binding domain; IPR016040: NAD(P)-binding domain	325.783	354.362	451.945	171.767	281.207	257.888	11.294	9.333	2.494	33.728	24.659
siRNA67	TraesCS5D01G098800.2	3	0.783069	Disease resistance protein RPM1	PF00931: NB-ARC domain	IPR002182: NB-ARC; IPR011991: Winged helix-turn-helix DNA-binding domain; IPR027417: P-loop containing nucleoside triphosphate hydrolase; IPR032675: Leucine-rich repeat domain, L domain-like	1959.36	2139.39	3499.08	873.607	951.808	757.107	4.696	3.214	0.593	8.064	7.962
siRNA67	TraesCS6B01G272700.2	3	0.73545	Mechanosensitive ion channel	PF00924: Mechanosensitive ion channel	IPR006685: Mechanosensitive ion channel MscS; IPR010920: LSM domain; IPR016688: Mechanosensitive ion channel MscS-like, plants/fungi	1959.36	2139.39	3499.08	873.607	951.808	757.107	3.72	1.358	0.07	8.573	5.754
siRNA67	TraesCS6D01G234100.1	3	0.73545	Mechanosensitive ion channel	PF00924: Mechanosensitive ion channel	IPR006685: Mechanosensitive ion channel MscS; IPR010920: LSM domain; IPR016688: Mechanosensitive ion channel MscS-like, plants/fungi	1959.36	2139.39	3499.08	873.607	951.808	757.107	5.014	2.715	1.245	11.221	7.585
siRNA67	TraesCS6A01G252600.2	3	0.73545	Mechanosensitive ion channel	PF00924: Mechanosensitive ion channel	IPR006685: Mechanosensitive ion channel MscS; IPR010920: LSM domain; IPR016688: Mechanosensitive ion channel MscS-like, plants/fungi	1959.36	2139.39	3499.08	873.607	951.808	757.107	6.132	2.244	0.98	12.644	12.32
siRNA85	TraesCS7B01G156600.1	3	0.714286				254.95	47.248	11.079	13.643	15.537	18.724	5.366	1.91	2.687	9.457	12.671
siRNA88	TraesCS6B01G096400.1	3	0.814815	Protein kinase, putative	PF07714: Protein tyrosine kinase	IPR000719: Protein kinase domain; IPR001245: Serine-threonine/tyrosine-protein kinase, catalytic domain; IPR002912: ACT domain; IPR008271: Serine/threonine-protein kinase, active site; IPR011009: Protein kinase-like domain	1304.85	1141.19	1366.94	795.198	568.271	895.337	1.275	0.902	2.921	1.999	2.845
siRNA88	TraesCS6A01G036300.1	3	NA	Protein kinase family protein	PF00069: Protein kinase domain; PF07714: Protein tyrosine kinase	IPR000719: Protein kinase domain; IPR001245: Serine-threonine/tyrosine-protein kinase, catalytic domain; IPR008271: Serine/threonine-protein kinase, active site; IPR011009: Protein kinase-like domain	1304.85	1141.19	1366.94	795.198	568.271	895.337	14.015	5.7	0.419	33.812	14.785
siRNA88	TraesCS7B01G430300.1	3	NA	Receptor-like protein kinase	PF00069: Protein kinase domain	IPR000719: Protein kinase domain; IPR002035: von Willebrand factor, type A; IPR008271: Serine/threonine-protein kinase, active site; IPR011009: Protein kinase-like domain; IPR017441: Protein kinase, ATP binding site	1304.85	1141.19	1366.94	795.198	568.271	895.337	0.203	0.092	0.017	0.615	0.672
siRNA127	TraesCSU01G023100.1	3	0.790052	Amino acid transporter family protein	PF01490: Transmembrane amino acid transporter protein	IPR013057: Amino acid transporter, transmembrane domain	2.158	3.153	3.934	0.662	1.176	0.687	6.525	1.993	0	14.092	8.8
siRNA130	TraesCS3D01G544800.2	3	NA	Protein N-methyltransferase	PF00856: SET domain; PF09273: Rubisco LSMT substrate-binding	IPR001214: SET domain; IPR015353: Rubisco LSMT, substrate-binding domain	6.379	8.479	10.94	2.752	2.911	4.013	2.886	0.354	0.024	3.32	2.046
siRNA143	TraesCS3B01G340600.1	3	0.756614	ATP-binding ABC transporter	PF00005: ABC transporter	IPR003439: ABC transporter-like; IPR003593: AAA+ ATPase domain; IPR017871: ABC transporter, conserved site; IPR027417: P-loop containing nucleoside triphosphate hydrolase	1.995	2.916	1.552	0.557	1.235	0.956	2.449	2.49	1.45	4.892	6.364
siRNA173	TraesCS2D01G244500.3	3	NA	Pentatricopeptide repeat-containing protein	PF12854: PPR repeat; PF13041: PPR repeat family; PF01535: PPR repeat; PF13812: Pentatricopeptide repeat domain	IPR002885: Pentatricopeptide repeat; IPR011990: Tetratricopeptide-like helical domain	43.738	54.239	55.309	8.055	10.869	6.455	7.739	4.266	1.077	15.019	13.939
siRNA173	TraesCS5A01G187100.1	3	0.731548	CST complex subunit CTC1	PF15491: CST, telomere maintenance, complex subunit CTC1	IPR028262: CST complex subunit CTC1, plant	43.738	54.239	55.309	8.055	10.869	6.455	0.859	0.112	0.009	1.556	1.104
siRNA173	TraesCS4A01G437200.1	3	NA	Protein ENHANCED DISEASE RESISTANCE 2-like	PF01852: START domain; PF07059: Protein of unknown function (DUF1336)	IPR001849: Pleckstrin homology domain; IPR002913: START domain; IPR009769: Protein ENHANCED DISEASE RESISTANCE 2, C-terminal; IPR011993: PH domain-like; IPR023393: START-like domain	43.738	54.239	55.309	8.055	10.869	6.455	6.302	3.936	1.088	8.596	9.572
siRNA175	TraesCS2B01G458400.1	3	0.874251	Growth-regulating factor	PF08880: QLQ; PF08879: WRC	IPR014977: WRC domain; IPR014978: Glutamine-Leucine-Glutamine, QLQ	219.17	298.515	317.287	272.764	213.068	146.593	0.362	0.199	0	1.188	0.284
siRNA177	TraesCS7A01G039300.1	3	0.731988	NBS-LRR disease resistance protein	PF00931: NB-ARC domain	IPR002182: NB-ARC; IPR011991: Winged helix-turn-helix DNA-binding domain; IPR027417: P-loop containing nucleoside triphosphate hydrolase; IPR032675: Leucine-rich repeat domain, L domain-like	126.121	218.368	194.129	34.276	39.581	37.734	0.337	0.27	0.621	0.645	0.877
siRNA180	TraesCS3D01G131000.1	3	0.789625	DUF4050 family protein	PF13259: Protein of unknown function (DUF4050)	IPR025124: Domain of unknown function DUF4050	121.643	161.796	193.836	27.548	39.373	36.259	31.768	30.233	67.735	25.22	64.118
siRNA180	TraesCS3D01G195100.1	3	0.778098	F-box protein	PF00646: F-box domain	IPR001810: F-box domain	121.643	161.796	193.836	27.548	39.373	36.259	68.112	22.161	8.823	142.614	110.549
siRNA180	TraesCS3B01G220900.1	3	0.772334	F-box protein	PF00646: F-box domain	IPR001810: F-box domain	121.643	161.796	193.836	27.548	39.373	36.259	65.415	18.452	2.704	148.185	94.563
siRNA180	TraesCS3A01G192000.1	3	0.778098	F-box protein	PF00646: F-box domain	IPR001810: F-box domain	121.643	161.796	193.836	27.548	39.373	36.259	58.656	23.849	9.54	117.044	103.384
siRNA182	TraesCS5D01G089400.1	3	0.731707	Cysteine protease	PF08246: Cathepsin propeptide inhibitor domain (I29)	IPR013201: Cathepsin propeptide inhibitor domain (I29)	187.635	249.63	371.652	122.908	221.785	291.613	3.069	2.078	2.541	6.296	4.176
siRNA191	TraesCS7B01G095400.1	3	NA	pfkB-like carbohydrate kinase family protein	PF00294: pfkB family carbohydrate kinase	IPR002173: Carbohydrate/puine kinase, PfkB, conserved site; IPR011611: Carbohydrate kinase PfkB; IPR029056: Ribokinase-like	1856.28	1315.24	861.947	2663.31	2082.57	2403.75	9.886	9.755	6.449	22.255	18.129
siRNA191	TraesCS2A01G375900.1	3	0.85061	mRNA cap guanine-N7 methyltransferase	PF03291: mRNA capping enzyme	IPR004971: mRNA (guanine-N(7))-methyltransferase domain; IPR029063: S-adenosyl-L-methionine-dependent methyltransferase	1856.28	1315.24	861.947	2663.31	2082.57	2403.75	1.38	1.445	0.545	1.177	3.498
siRNA213	TraesCS7D01G318800.4	3	NA	gamma-irradiation and mitomycin c induced 1	PF13589: Histidine kinase-, DNA gyrase B-, and HSP90-like ATPase	IPR003594: Histidine kinase-like ATPase, C-terminal domain	436.108	170.909	34.584	425.567	206.688	130.713	3.71	2.621	3.626	4.915	5.802
siRNA213	TraesCS7B01G222800.1	3	NA	gamma-irradiation and mitomycin c induced 1	PF13589: Histidine kinase-, DNA gyrase B-, and HSP90-like ATPase	IPR003594: Histidine kinase-like ATPase, C-terminal domain	436.108	170.909	34.584	425.567	206.688	130.713	0.032	0.042	0.049	0.214	0.032
siRNA213	TraesCS3D01G297900.1	3	0.717042	Clustered mitochondria protein	PF15044: Mitochondrial function, CLU-N-term; PF12807: Translation initiation factor eIF3 subunit 135; PF13424: Tetratricopeptide repeat	IPR011990: Tetratricopeptide-like helical domain; IPR011991: Winged helix-turn-helix DNA-binding domain; IPR013026: Tetratricopeptide repeat-containing domain; IPR019734: Tetratricopeptide repeat; IPR023231: GSKIP domain; IPR028275: Clustered mitochondria protein, N-terminal; IPR033646: CLU central domain	436.108	170.909	34.584	425.567	206.688	130.713	4.385	2.24	0.674	6.612	5.345
siRNA217	TraesCS3B01G181300.1	3	0.839207	5'-methylthioadenosine/S-adenosylhomocysteine nucleosidase	PF01048: Phosphorylase superfamily	IPR000845: Nucleoside phosphorylase domain	4.271	6.852	5.472	1.224	1.497	1.951	57.756	5.219	1.539	121.748	34.488
siRNA224	TraesCS1B01G199700.1	3	0.707736	Aldo/keto reductase family protein, putative, expressed	PF00248: Aldo/keto reductase family	IPR018170: Aldo/keto reductase, conserved site; IPR020471: Aldo/keto reductase; IPR023210: NADP-dependent oxidoreductase domain	1.815	12.567	24.765	1.629	1.837	1.239	5.766	2.852	1.085	18.655	12.185
siRNA224	TraesCS1A01G180800.1	3	0.707736	Aldo/keto reductase family protein, putative, expressed	PF00248: Aldo/keto reductase family	IPR018170: Aldo/keto reductase, conserved site; IPR020471: Aldo/keto reductase; IPR023210: NADP-dependent oxidoreductase domain	1.815	12.567	24.765	1.629	1.837	1.239	21.408	10.861	2.831	48.082	41.135
siRNA224	TraesCS1D01G184400.1	3	0.707736	Aldo/keto reductase family protein, putative, expressed	PF00248: Aldo/keto reductase family	IPR018170: Aldo/keto reductase, conserved site; IPR020471: Aldo/keto reductase; IPR023210: NADP-dependent oxidoreductase domain	1.815	12.567	24.765	1.629	1.837	1.239	7.646	4.283	2.927	20.311	13.402
siRNA224	TraesCS5A01G030400.1	3	NA	Glutathione-regulated potassium-efflux system protein	PF00999: Sodium/hydrogen exchanger family; PF02254: TrkA-N domain	IPR003148: Regulator of K+ conductance, N-terminal; IPR006153: Cation/H+ exchanger; IPR016040: NAD(P)-binding domain	1.815	12.567	24.765	1.629	1.837	1.239	60.026	25.978	6.3	127.031	76.361
siRNA422	TraesCS1B01G119300.1	3	0.75	Starch synthase family protein	PF16760: Starch/carbohydrate-binding module (family 53); PF08323: Starch synthase catalytic domain; PF00534: Glycosyl transferases group 1	IPR001296: Glycosyl transferase, family 1; IPR005085: Carbohydrate binding module family 25; IPR011835: Bacterial/plant glycogen synthase; IPR013534: Starch synthase, catalytic domain; IPR013783: Immunoglobulin-like fold	120.764	55.321	48.14	233.379	188.09	215.854	0.564	0.482	0.015	1.453	0.68
siRNA500	TraesCS2B01G426000.1	3	NA	transportin 1		IPR011989: Armadillo-like helical; IPR016024: Armadillo-type fold	4.429	8.64	7.439	2.213	2.696	3.154	10.717	8.781	10.594	15.086	18.678
siRNA518	TraesCS3B01G565900.1	3	NA	Leucine-rich repeat receptor-like protein kinase family protein	PF08263: Leucine rich repeat N-terminal domain; PF13855: Leucine rich repeat	IPR001611: Leucine-rich repeat; IPR003591: Leucine-rich repeat, typical subtype; IPR013210: Leucine-rich repeat-containing N-terminal, plant-type; IPR032675: Leucine-rich repeat domain, L domain-like	1.114	2.981	1.369	0.839	0.681	0.4	127.825	45.936	5.34	118.544	97.07
siRNA522	TraesCS5A01G505800.1	3	NA	translation initiation factor	PF13301: Protein of unknown function (DUF4079)	IPR025067: Protein of unknown function DUF4079	1.296	2.396	4.933	0.155	1.404	1.057	0.526	0.276	0.231	2.07	0.712
siRNA523	TraesCS7A01G380900.1	3	0.725926	ABC transporter B family protein	PF00664: ABC transporter transmembrane region; PF00005: ABC transporter	IPR003439: ABC transporter-like; IPR003593: AAA+ ATPase domain; IPR011527: ABC transporter type 1, transmembrane domain; IPR017871: ABC transporter, conserved site; IPR027417: P-loop containing nucleoside triphosphate hydrolase	1.418	4.249	5.841	0.22	0.255	0.37	6.856	3.08	0.697	16.371	7.288
siRNA523	TraesCS7D01G377200.1	3	0.725926	ABC transporter B family protein	PF00664: ABC transporter transmembrane region; PF00005: ABC transporter	IPR003439: ABC transporter-like; IPR003593: AAA+ ATPase domain; IPR011527: ABC transporter type 1, transmembrane domain; IPR017871: ABC transporter, conserved site; IPR027417: P-loop containing nucleoside triphosphate hydrolase	1.418	4.249	5.841	0.22	0.255	0.37	10.726	6.946	6.044	22.24	15.854
siRNA523	TraesCS7B01G282800.1	3	0.725926	ABC transporter B family protein	PF00664: ABC transporter transmembrane region; PF00005: ABC transporter	IPR003439: ABC transporter-like; IPR003593: AAA+ ATPase domain; IPR011527: ABC transporter type 1, transmembrane domain; IPR017871: ABC transporter, conserved site; IPR027417: P-loop containing nucleoside triphosphate hydrolase	1.418	4.249	5.841	0.22	0.255	0.37	9.123	4.663	0.914	21.676	11.278
siRNA527	TraesCS4B01G110200.1	3	NA	Filament-like plant protein	PF05911: Filament-like plant protein, long coiled-coil	IPR008587: Filament-like plant protein	3034.8	1464.36	1265.19	485.112	431.18	284.999	0.258	0.193	0.096	0.229	0.654
siRNA527	TraesCS5A01G256400.1	3	NA	Hexosyltransferase	PF01501: Glycosyl transferase family 8	IPR002495: Glycosyl transferase, family 8; IPR029044: Nucleotide-diphospho-sugar transferases	3034.8	1464.36	1265.19	485.112	431.18	284.999	4.413	1.187	0.548	11.284	2.352
siRNA530	TraesCS1A01G005200.1	3	NA	Receptor protein kinase, putative	PF08263: Leucine rich repeat N-terminal domain; PF13855: Leucine rich repeat; PF00069: Protein kinase domain	IPR000719: Protein kinase domain; IPR001611: Leucine-rich repeat; IPR003591: Leucine-rich repeat, typical subtype; IPR008266: Tyrosine-protein kinase, active site; IPR011009: Protein kinase-like domain; IPR013210: Leucine-rich repeat-containing N-terminal, plant-type; IPR032675: Leucine-rich repeat domain, L domain-like	3.4	7.137	8.959	0.996	0.336	0.68	3.205	2.568	1.612	4.601	5.613
siRNA531	TraesCS5D01G269700.1	3	NA	F-box protein	PF00646: F-box domain; PF08387: FBD	IPR001810: F-box domain; IPR006566: FBD domain; IPR032675: Leucine-rich repeat domain, L domain-like	26.839	25.849	30.645	8.419	6.836	7.369	11.231	10.396	20.709	17.03	21.162
siRNA539	TraesCS4B01G061000.1	3	NA	Serine carboxypeptidase family protein, expressed	PF00450: Serine carboxypeptidase	IPR001563: Peptidase S10, serine carboxypeptidase; IPR029058: Alpha/Beta hydrolase fold	240.827	58.852	11.311	13.035	12.236	15.011	0.645	0.573	15.123	3.022	2.182
siRNA539	TraesCS6D01G137000.1	3	0.772861	Nucleoid-associated protein	PF02575: YbaB/EbfC DNA-binding family	IPR004401: Nucleoid-associated protein YbaB/EbfC family	240.827	58.852	11.311	13.035	12.236	15.011	25.955	21.69	11.796	49.723	47.687
siRNA539	TraesCS6A01G147700.1	3	0.772861	Nucleoid-associated protein	PF02575: YbaB/EbfC DNA-binding family	IPR004401: Nucleoid-associated protein YbaB/EbfC family	240.827	58.852	11.311	13.035	12.236	15.011	21.629	20.215	5.383	47.044	51.667
siRNA546	TraesCS7A01G291900.2	3	NA	Golgin candidate 4			0.693	10.159	15.507	0.166	0.504	0.312	28.956	19.638	26.074	29.66	45.388
siRNA547	TraesCS3B01G041900.1	3	0.71256	Tryptophan synthase alpha chain	PF00290: Tryptophan synthase alpha chain	IPR002028: Tryptophan synthase, alpha chain; IPR011060: Ribulose-phosphate binding barrel; IPR013785: Aldolase-type TIM barrel	22.541	74.493	79.959	1.979	12.545	2.532	34.347	12.304	4.154	106.525	62.438
siRNA554	TraesCS4D01G047300.1	3	NA	Phosphoglucosamine mutase	PF02878: Phosphoglucomutase/phosphomannomutase, alpha/beta/alpha domain I; PF02879: Phosphoglucomutase/phosphomannomutase, alpha/beta/alpha domain II; PF02880: Phosphoglucomutase/phosphomannomutase, alpha/beta/alpha domain III; PF00408: Phosphoglucomutase/phosphomannomutase, C-terminal domain	IPR005841: Alpha-D-phosphohexomutase superfamily; IPR005843: Alpha-D-phosphohexomutase, C-terminal; IPR005844: Alpha-D-phosphohexomutase, alpha/beta/alpha domain I; IPR005845: Alpha-D-phosphohexomutase, alpha/beta/alpha domain II; IPR005846: Alpha-D-phosphohexomutase, alpha/beta/alpha domain III; IPR016055: Alpha-D-phosphohexomutase, alpha/beta/alpha I/II/III; IPR016066: Alpha-D-phosphohexomutase…	3.06	28.224	54.505	0.552	5.772	0.541	64.02	46.362	16.804	151.92	71.944
siRNA577	TraesCS5D01G157000.2	3	0.706186	Protein DETOXIFICATION	PF01554: MatE	IPR002528: Multi antimicrobial extrusion protein	3.575	3.886	6.442	1.083	1.654	1.316	9.31	6.27	2.811	18.668	10.934
siRNA588	TraesCS2A01G540200.1	3	NA	Thiol-disulfide oxidoreductase DCC	PF04134: Protein of unknown function, DUF393	IPR007263: Protein of unknown function DUF393	24.781	21.863	24.177	9.272	9.688	13.14	27.337	20.316	21.267	60.847	32.586
siRNA588	TraesCS2D01G541900.1	3	NA	Thiol-disulfide oxidoreductase DCC	PF04134: Protein of unknown function, DUF393	IPR007263: Protein of unknown function DUF393	24.781	21.863	24.177	9.272	9.688	13.14	33.23	25.773	5.795	74.923	41.712
siRNA701	TraesCS1B01G255100.1	3	0.803347	GTPase Der	PF02581: Thiamine monophosphate synthase/TENI; PF01926: 50S ribosome-binding GTPase	IPR003733: Thiamine monophosphate synthase/TenI; IPR005225: Small GTP-binding protein domain; IPR006073: GTP binding domain; IPR013785: Aldolase-type TIM barrel; IPR022998: Thiamin phosphate synthase superfamily; IPR027417: P-loop containing nucleoside triphosphate hydrolase	6.425	66.075	282.684	0.119	1.569	0.361	6.398	3.32	0.29	9.347	7.849
siRNA701	TraesCS4A01G342300.2	3	0.82636	Thiopurine S-methyltransferase family protein, expressed	PF05724: Thiopurine S-methyltransferase (TPMT)	IPR008854: TPMT family; IPR029063: S-adenosyl-L-methionine-dependent methyltransferase	6.425	66.075	282.684	0.119	1.569	0.361	16.512	0.927	0	19.917	12.608
siRNA704	TraesCS2D01G252000.1	3	0.759336	Receptor-like kinase	PF08263: Leucine rich repeat N-terminal domain; PF13855: Leucine rich repeat; PF00069: Protein kinase domain	IPR000719: Protein kinase domain; IPR001611: Leucine-rich repeat; IPR003591: Leucine-rich repeat, typical subtype; IPR008271: Serine/threonine-protein kinase, active site; IPR011009: Protein kinase-like domain; IPR013210: Leucine-rich repeat-containing N-terminal, plant-type; IPR017441: Protein kinase, ATP binding site; IPR032675: Leucine-rich repeat domain, L domain-like	12.248	13.734	17.942	0	0.081	0.101	0.131	0.074	0.184	0.368	0.132
siRNA713	TraesCS3A01G258400.3	3	0.858044	ABC transporter B family protein	PF00664: ABC transporter transmembrane region; PF00005: ABC transporter	IPR003439: ABC transporter-like; IPR003593: AAA+ ATPase domain; IPR011527: ABC transporter type 1, transmembrane domain; IPR017871: ABC transporter, conserved site; IPR027417: P-loop containing nucleoside triphosphate hydrolase	1.275	2.645	2.2	0.347	0.504	1.05	0.57	0.402	0.527	0.539	1.425
siRNA955	TraesCS1B01G119300.1	3	0.704545	Starch synthase family protein	PF16760: Starch/carbohydrate-binding module (family 53); PF08323: Starch synthase catalytic domain; PF00534: Glycosyl transferases group 1	IPR001296: Glycosyl transferase, family 1; IPR005085: Carbohydrate binding module family 25; IPR011835: Bacterial/plant glycogen synthase; IPR013534: Starch synthase, catalytic domain; IPR013783: Immunoglobulin-like fold	3782.59	1666.49	1340.64	7462.2	5199.42	6158.15	0.564	0.482	0.015	1.453	0.68
miRNA1	TraesCS2D01G410600.1	3.5	0.741497	O-fucosyltransferase family protein	PF10250: GDP-fucose protein O-fucosyltransferase	IPR019378: GDP-fucose protein O-fucosyltransferase; IPR024709: O-fucosyltransferase, plant	3360.68	4614.81	2676.62	2901.95	3088.22	2909.09	1.121	0.602	0.022	1.355	1.837
miRNA1	TraesCS3D01G359300.1	3.5	NA	Alpha-1,4 glucan phosphorylase	PF00343: Carbohydrate phosphorylase	IPR000811: Glycosyl transferase, family 35; IPR011833: Glycogen/starch/alpha-glucan phosphorylase	3360.68	4614.81	2676.62	2901.95	3088.22	2909.09	5.899	6.164	0.735	13.746	4.838
miRNA4	TraesCS6B01G122100.1	3.5	0.729323	Nucellin-like aspartic protease	PF14543: Xylanase inhibitor N-terminal; PF14541: Xylanase inhibitor C-terminal	IPR001969: Aspartic peptidase, active site; IPR021109: Aspartic peptidase domain; IPR032799: Xylanase inhibitor, C-terminal; IPR032861: Xylanase inhibitor, N-terminal; IPR033121: Peptidase family A1 domain	5.349	41.236	8.886	4.63	3.554	2.266	1.676	1.453	2.572	2.572	4.614
miRNA4	TraesCS5B01G038800.1	3.5	0.729323	Nucellin-like aspartic protease	PF14543: Xylanase inhibitor N-terminal; PF14541: Xylanase inhibitor C-terminal	IPR001969: Aspartic peptidase, active site; IPR021109: Aspartic peptidase domain; IPR032799: Xylanase inhibitor, C-terminal; IPR032861: Xylanase inhibitor, N-terminal; IPR033121: Peptidase family A1 domain	5.349	41.236	8.886	4.63	3.554	2.266	2.023	1.88	2.858	2.78	4.56
miRNA9	TraesCS2B01G497200.1	3.5	NA	NBS-LRR disease resistance protein-like protein	PF00931: NB-ARC domain	IPR002182: NB-ARC; IPR011991: Winged helix-turn-helix DNA-binding domain; IPR027417: P-loop containing nucleoside triphosphate hydrolase; IPR032675: Leucine-rich repeat domain, L domain-like	2434.63	3158.13	3307.82	1561.09	1542.25	1328.57	0.2	0.157	0.13	0.44	0.304
miRNA14	TraesCS2B01G030000.1	3.5	0.871795	NBS-LRR resistance-like protein		IPR032675: Leucine-rich repeat domain, L domain-like	5.313	6.679	3.586	2.945	2.266	3.065	2.056	1.49	0	2.459	6.587
miRNA14	TraesCS3B01G050500.1	3.5	0.804487	Adp,atp carrier protein, mitochondrial	PF00153: Mitochondrial carrier protein	IPR002067: Mitochondrial carrier protein; IPR002113: Adenine nucleotide translocator 1; IPR018108: Mitochondrial substrate/solute carrier; IPR023395: Mitochondrial carrier domain	5.313	6.679	3.586	2.945	2.266	3.065	15.758	7.972	3.128	27.547	20.598
miRNA14	TraesCS3D01G030800.1	3.5	0.804487	Adp,atp carrier protein, mitochondrial	PF00153: Mitochondrial carrier protein	IPR002067: Mitochondrial carrier protein; IPR002113: Adenine nucleotide translocator 1; IPR018108: Mitochondrial substrate/solute carrier; IPR023395: Mitochondrial carrier domain	5.313	6.679	3.586	2.945	2.266	3.065	13.84	5.341	1.934	27.343	15.359
miRNA14	TraesCS3B01G033100.1	3.5	0.804487	Adp,atp carrier protein, mitochondrial	PF00153: Mitochondrial carrier protein	IPR002067: Mitochondrial carrier protein; IPR002113: Adenine nucleotide translocator 1; IPR018108: Mitochondrial substrate/solute carrier; IPR023395: Mitochondrial carrier domain	5.313	6.679	3.586	2.945	2.266	3.065	13.044	6.124	0.604	23.692	13.522
miRNA16	TraesCS3D01G176600.1	3.5	NA	Cytosolic purine 5'-nucleotidase	PF05761: 5' nucleotidase family	IPR008380: HAD-superfamily hydrolase, subfamily IG, 5'-nucleotidase; IPR023214: HAD-like domain	0.622	2.434	2.636	0.06	0.581	0.045	3.268	2.555	8.285	8.23	8.637
miRNA17	TraesCS6A01G230700.1	3.5	NA	Leucine-rich repeat (LRR) family protein	PF13855: Leucine rich repeat; PF13516: Leucine Rich repeat	IPR001611: Leucine-rich repeat; IPR006553: Leucine-rich repeat, cysteine-containing subtype; IPR032675: Leucine-rich repeat domain, L domain-like	424.417	313.279	237.239	362.306	379.488	287.085	12.841	10.858	11.072	16.55	22.261
miRNA18	TraesCS7B01G190200.1	3.5	NA	Membrane protein	PF09991: Predicted membrane protein (DUF2232)	IPR018710: Protein of unknown function DUF2232	89.122	157.762	111.369	228.55	156.901	117.538	1.666	0.725	0.168	3.657	4.519
miRNA18	TraesCS4D01G234900.2	3.5	NA	Flap endonuclease 1	PF02739: 5'-3' exonuclease, N-terminal resolvase-like domain; PF01367: 5'-3' exonuclease, C-terminal SAM fold	IPR002421: 5'-3' exonuclease, N-terminal; IPR008918: Helix-hairpin-helix motif, class 2; IPR020045: 5'-3' exonuclease, C-terminal domain; IPR020046: 5'-3' exonuclease, alpha-helical arch, N-terminal; IPR029060: PIN domain-like	89.122	157.762	111.369	228.55	156.901	117.538	4.571	3.41	1.569	10.892	7.486
miRNA19	TraesCS4D01G065700.1	3.5	0.700483	Methyltransferase	PF03602: Conserved hypothetical protein 95	IPR029063: S-adenosyl-L-methionine-dependent methyltransferase	177.101	208.122	208.747	48.602	53.811	44.673	5.362	5.215	0.14	7.461	14.481
miRNA20	TraesCS3B01G565900.1	3.5	0.736961	Leucine-rich repeat receptor-like protein kinase family protein	PF08263: Leucine rich repeat N-terminal domain; PF13855: Leucine rich repeat	IPR001611: Leucine-rich repeat; IPR003591: Leucine-rich repeat, typical subtype; IPR013210: Leucine-rich repeat-containing N-terminal, plant-type; IPR032675: Leucine-rich repeat domain, L domain-like	100.725	119.732	186.099	36.812	74.152	55.114	127.825	45.936	5.34	118.544	97.07
miRNA20	TraesCS5A01G159300.2	3.5	0.739229	Lipase	PF04083: Partial alpha/beta-hydrolase lipase region	IPR006693: Partial AB-hydrolase lipase domain; IPR025483: Lipase, eukaryotic; IPR029058: Alpha/Beta hydrolase fold	100.725	119.732	186.099	36.812	74.152	55.114	12.38	8.007	24.009	22.918	21.614
miRNA20	TraesCS6D01G364600.1	3.5	0.814059	Phosphate transporter PHO1-like protein	PF03105: SPX domain; PF03124: EXS family	IPR004331: SPX domain; IPR004342: EXS, C-terminal	100.725	119.732	186.099	36.812	74.152	55.114	4.149	2.275	0.98	4.358	5.444
miRNA20	TraesCS6B01G418600.1	3.5	0.814059	Phosphate transporter PHO1-like protein	PF03105: SPX domain; PF03124: EXS family	IPR004331: SPX domain; IPR004342: EXS, C-terminal	100.725	119.732	186.099	36.812	74.152	55.114	8.132	4.927	0.982	11.404	12.041
miRNA21	TraesCS6A01G261900.1	3.5	0.705056	Pentatricopeptide repeat-containing protein	PF13041: PPR repeat family; PF01535: PPR repeat	IPR002885: Pentatricopeptide repeat; IPR011990: Tetratricopeptide-like helical domain	156.898	116.7	72.328	254.468	232.335	180.377	0.284	0.148	0	0.843	0.178
miRNA21	TraesCS5B01G320700.2	3.5	NA	Alpha/beta hydrolase, putative	PF00875: DNA photolyase; PF12697: Alpha/beta hydrolase family	IPR000073: Alpha/beta hydrolase fold-1; IPR006050: DNA photolyase, N-terminal; IPR014729: Rossmann-like alpha/beta/alpha sandwich fold; IPR029058: Alpha/Beta hydrolase fold	156.898	116.7	72.328	254.468	232.335	180.377	11.484	6.108	1.652	23.204	13.555
miRNA21	TraesCS5D01G326500.1	3.5	NA	Alpha/beta hydrolase, putative	PF00875: DNA photolyase; PF12697: Alpha/beta hydrolase family	IPR000073: Alpha/beta hydrolase fold-1; IPR006050: DNA photolyase, N-terminal; IPR014729: Rossmann-like alpha/beta/alpha sandwich fold; IPR029058: Alpha/Beta hydrolase fold	156.898	116.7	72.328	254.468	232.335	180.377	31.158	14.906	3.72	58.462	34.172
miRNA21	TraesCS2B01G328100.1	3.5	NA	12-oxophytodienoate reductase-like protein	PF00724: NADH:flavin oxidoreductase / NADH oxidase family	IPR001155: NADH:flavin oxidoreductase/NADH oxidase, N-terminal; IPR013785: Aldolase-type TIM barrel	156.898	116.7	72.328	254.468	232.335	180.377	6.78	7.888	5.26	21.896	15.171
miRNA53	TraesCS3D01G418400.4	3.5	NA	Zinc finger CCCH domain protein	PF00642: Zinc finger C-x8-C-x5-C-x3-H type (and similar)	IPR000571: Zinc finger, CCCH-type	489.959	544.294	398.17	29.382	166.84	85.433	51.353	25.645	12.002	111.205	47.083
miRNA53	TraesCS4B01G247400.2	3.5	NA	Protein RIK-like protein		IPR004088: K Homology domain, type 1	489.959	544.294	398.17	29.382	166.84	85.433	11.379	7.037	7.033	15.295	19.656
miRNA53	TraesCS1B01G318600.1	3.5	0.76087	dentin sialophosphoprotein			489.959	544.294	398.17	29.382	166.84	85.433	0.275	0.257	1.128	0.896	0.309
miRNA65	TraesCS7D01G449900.2	3.5	0.741093	Auxin response factor	PF02362: B3 DNA binding domain; PF06507: Auxin response factor; PF02309: AUX/IAA family	IPR000270: PB1 domain; IPR003340: B3 DNA binding domain; IPR010525: Auxin response factor; IPR015300: DNA-binding pseudobarrel domain; IPR033389: AUX/IAA domain	1070.61	2253.27	2263.53	671.422	1767.36	1493.21	5.727	3.306	1.824	7.657	7.939
miRNA65	TraesCS7B01G363100.1	3.5	0.741093	Auxin response factor	PF02362: B3 DNA binding domain; PF06507: Auxin response factor; PF02309: AUX/IAA family	IPR000270: PB1 domain; IPR003340: B3 DNA binding domain; IPR010525: Auxin response factor; IPR015300: DNA-binding pseudobarrel domain; IPR015943: WD40/YVTN repeat-like-containing domain; IPR033389: AUX/IAA domain	1070.61	2253.27	2263.53	671.422	1767.36	1493.21	13.463	3.882	1.045	24.205	10.292
miRNA65	TraesCS7A01G461700.1	3.5	0.741093	Auxin response factor	PF02362: B3 DNA binding domain; PF06507: Auxin response factor; PF02309: AUX/IAA family	IPR000270: PB1 domain; IPR003340: B3 DNA binding domain; IPR010525: Auxin response factor; IPR015300: DNA-binding pseudobarrel domain; IPR015943: WD40/YVTN repeat-like-containing domain; IPR033389: AUX/IAA domain	1070.61	2253.27	2263.53	671.422	1767.36	1493.21	6.76	3.55	0.919	12.613	7.955
miRNA65	TraesCS6A01G138600.4	3.5	0.736342	Auxin response factor	PF02362: B3 DNA binding domain; PF06507: Auxin response factor; PF02309: AUX/IAA family	IPR000270: PB1 domain; IPR003340: B3 DNA binding domain; IPR010525: Auxin response factor; IPR015300: DNA-binding pseudobarrel domain; IPR033389: AUX/IAA domain	1070.61	2253.27	2263.53	671.422	1767.36	1493.21	1.712	1.073	1.657	3.672	1.912
miRNA84	TraesCS2A01G403100.4	3.5	0.771889	Argonaute	PF12764: Glycine-rich region of argonaut; PF16486: N-terminal domain of argonaute; PF08699: Argonaute linker 1 domain; PF02170: PAZ domain; PF16488: Argonaute linker 2 domain; PF16487: Mid domain of argonaute; PF02171: Piwi domain	IPR003100: PAZ domain; IPR003165: Piwi domain; IPR012337: Ribonuclease H-like domain; IPR014811: Argonaute, linker 1 domain; IPR024357: Argonaut, glycine-rich domain; IPR032472: Argonaute linker 2 domain; IPR032473: Protein argonaute, Mid domain; IPR032474: Protein argonaute, N-terminal	7742.46	8130.36	7037.75	1892.86	2213.6	1608.05	2.522	1.47	1.093	4.945	3.024
miRNA84	TraesCS2D01G400200.1	3.5	0.771889	Argonaute	PF12764: Glycine-rich region of argonaut; PF16486: N-terminal domain of argonaute; PF08699: Argonaute linker 1 domain; PF02170: PAZ domain; PF16488: Argonaute linker 2 domain; PF16487: Mid domain of argonaute; PF02171: Piwi domain	IPR003100: PAZ domain; IPR003165: Piwi domain; IPR012337: Ribonuclease H-like domain; IPR014811: Argonaute, linker 1 domain; IPR024357: Argonaut, glycine-rich domain; IPR032472: Argonaute linker 2 domain; IPR032473: Protein argonaute, Mid domain; IPR032474: Protein argonaute, N-terminal	7742.46	8130.36	7037.75	1892.86	2213.6	1608.05	2.368	1.682	1.004	4.056	3.38
miRNA84	TraesCS6B01G270900.1	3.5	0.778802	Argonaute	PF12764: Glycine-rich region of argonaut; PF16486: N-terminal domain of argonaute; PF08699: Argonaute linker 1 domain; PF02170: PAZ domain; PF16488: Argonaute linker 2 domain; PF16487: Mid domain of argonaute; PF02171: Piwi domain	IPR003100: PAZ domain; IPR003165: Piwi domain; IPR012337: Ribonuclease H-like domain; IPR014811: Argonaute, linker 1 domain; IPR024357: Argonaut, glycine-rich domain; IPR032472: Argonaute linker 2 domain; IPR032473: Protein argonaute, Mid domain; IPR032474: Protein argonaute, N-terminal	7742.46	8130.36	7037.75	1892.86	2213.6	1608.05	10.136	6.852	2.507	11.018	16.338
miRNA84	TraesCS4A01G422700.1	3.5	NA	Receptor protein kinase	PF08263: Leucine rich repeat N-terminal domain; PF13855: Leucine rich repeat; PF00069: Protein kinase domain	IPR000719: Protein kinase domain; IPR001611: Leucine-rich repeat; IPR003591: Leucine-rich repeat, typical subtype; IPR008271: Serine/threonine-protein kinase, active site; IPR011009: Protein kinase-like domain; IPR013210: Leucine-rich repeat-containing N-terminal, plant-type; IPR017441: Protein kinase, ATP binding site; IPR032675: Leucine-rich repeat domain, L domain-like	7742.46	8130.36	7037.75	1892.86	2213.6	1608.05	0.578	0.102	0	1.356	0.504
miRNA84	TraesCS7A01G066200.1	3.5	NA	Receptor protein kinase	PF08263: Leucine rich repeat N-terminal domain; PF13855: Leucine rich repeat; PF00069: Protein kinase domain	IPR000719: Protein kinase domain; IPR001611: Leucine-rich repeat; IPR003591: Leucine-rich repeat, typical subtype; IPR008271: Serine/threonine-protein kinase, active site; IPR011009: Protein kinase-like domain; IPR013210: Leucine-rich repeat-containing N-terminal, plant-type; IPR017441: Protein kinase, ATP binding site; IPR032675: Leucine-rich repeat domain, L domain-like	7742.46	8130.36	7037.75	1892.86	2213.6	1608.05	0.069	0.036	0.011	0.428	0.133
miRNA84	TraesCS3A01G385600.1	3.5	NA	Serine hydroxymethyltransferase	PF00464: Serine hydroxymethyltransferase	IPR001085: Serine hydroxymethyltransferase; IPR001680: WD40 repeat; IPR015421: Pyridoxal phosphate-dependent transferase, major region, subdomain 1; IPR015422: Pyridoxal phosphate-dependent transferase, subdomain 2; IPR015424: Pyridoxal phosphate-dependent transferase; IPR019775: WD40 repeat, conserved site	7742.46	8130.36	7037.75	1892.86	2213.6	1608.05	25.509	26.827	35.686	71.236	39.31
miRNA84	TraesCS3D01G378700.1	3.5	NA	Serine hydroxymethyltransferase	PF00464: Serine hydroxymethyltransferase	IPR001085: Serine hydroxymethyltransferase; IPR001680: WD40 repeat; IPR015421: Pyridoxal phosphate-dependent transferase, major region, subdomain 1; IPR015422: Pyridoxal phosphate-dependent transferase, subdomain 2; IPR015424: Pyridoxal phosphate-dependent transferase; IPR019775: WD40 repeat, conserved site	7742.46	8130.36	7037.75	1892.86	2213.6	1608.05	20.202	23.655	22.847	52.908	37.752
miRNA88	TraesCS2D01G410600.1	3.5	0.727941	O-fucosyltransferase family protein	PF10250: GDP-fucose protein O-fucosyltransferase	IPR019378: GDP-fucose protein O-fucosyltransferase; IPR024709: O-fucosyltransferase, plant	92.829	118.606	93.283	82.946	92.16	88.285	1.121	0.602	0.022	1.355	1.837
miRNA88	TraesCS3D01G359300.1	3.5	0.718137	Alpha-1,4 glucan phosphorylase	PF00343: Carbohydrate phosphorylase	IPR000811: Glycosyl transferase, family 35; IPR011833: Glycogen/starch/alpha-glucan phosphorylase	92.829	118.606	93.283	82.946	92.16	88.285	5.899	6.164	0.735	13.746	4.838
miRNA92	TraesCS2A01G177000.1	3.5	NA	SNF1-related protein kinase regulatory subunit gamma 1	PF00571: CBS domain	IPR000644: CBS domain	111.369	62.065	85.035	59.466	58.581	46.617	14.827	9.32	15.301	30.402	16.332
miRNA95	TraesCS5A01G395200.1	3.5	NA	Alpha-1,4 glucan phosphorylase	PF00343: Carbohydrate phosphorylase	IPR000811: Glycosyl transferase, family 35; IPR011833: Glycogen/starch/alpha-glucan phosphorylase	1.243	4	11.47	0	0.345	0.166	0.948	1.896	1.152	3.095	2.268
miRNA95	TraesCS5D01G404500.1	3.5	NA	Alpha-1,4 glucan phosphorylase	PF00343: Carbohydrate phosphorylase	IPR000811: Glycosyl transferase, family 35; IPR011833: Glycogen/starch/alpha-glucan phosphorylase	1.243	4	11.47	0	0.345	0.166	1.456	2.746	0.915	4.996	4.179
miRNA95	TraesCS5B01G400000.1	3.5	NA	Alpha-1,4 glucan phosphorylase	PF00343: Carbohydrate phosphorylase	IPR000811: Glycosyl transferase, family 35; IPR011833: Glycogen/starch/alpha-glucan phosphorylase	1.243	4	11.47	0	0.345	0.166	1.482	3.163	1.779	4.278	4.194
miRNA99	TraesCS6D01G378500.1	3.5	NA	Riboflavin biosynthesis protein RibD	PF00383: Cytidine and deoxycytidylate deaminase zinc-binding region; PF01872: RibD C-terminal domain; PF08719: Domain of unknown function (DUF1768)	IPR002125: Cytidine and deoxycytidylate deaminases, zinc-binding; IPR002734: Bacterial bifunctional deaminase-reductase, C-terminal; IPR004794: Riboflavin biosynthesis protein RibD; IPR011549: Riboflavin-specific deaminase, C-terminal; IPR012816: NADAR; IPR016193: Cytidine deaminase-like; IPR024072: Dihydrofolate reductase-like domain	0.532	1.288	1.903	0	0.249	0.045	1.3	0.92	0.2	2.909	1.497
miRNA100	TraesCS7D01G535400.2	3.5	NA	1,4-alpha-glucan branching enzyme	PF02922: Carbohydrate-binding module 48 (Isoamylase N-terminal domain); PF00128: Alpha amylase, catalytic domain; PF02806: Alpha amylase, C-terminal all-beta domain	IPR004193: Glycoside hydrolase, family 13, N-terminal; IPR006047: Glycosyl hydrolase, family 13, catalytic domain; IPR006048: Alpha-amylase/branching enzyme, C-terminal all beta; IPR006407: 1,4-alpha-glucan-branching enzyme, GlgB; IPR013783: Immunoglobulin-like fold; IPR014756: Immunoglobulin E-set; IPR017853: Glycoside hydrolase superfamily	5.527	8.447	16.773	0.94	2.242	1.533	1.231	0.964	0.914	3.402	1.724
miRNA100	TraesCS7B01G472500.1	3.5	NA	1,4-alpha-glucan branching enzyme	PF02922: Carbohydrate-binding module 48 (Isoamylase N-terminal domain); PF00128: Alpha amylase, catalytic domain; PF02806: Alpha amylase, C-terminal all-beta domain	IPR004193: Glycoside hydrolase, family 13, N-terminal; IPR006047: Glycosyl hydrolase, family 13, catalytic domain; IPR006048: Alpha-amylase/branching enzyme, C-terminal all beta; IPR006407: 1,4-alpha-glucan-branching enzyme, GlgB; IPR013783: Immunoglobulin-like fold; IPR014756: Immunoglobulin E-set; IPR017853: Glycoside hydrolase superfamily	5.527	8.447	16.773	0.94	2.242	1.533	4.143	2.587	1.492	12.144	6.766
miRNA102	TraesCS7B01G269700.1	3.5	0.793651	ABC transporter-like family-protein	PF00664: ABC transporter transmembrane region; PF00005: ABC transporter	IPR003439: ABC transporter-like; IPR003593: AAA+ ATPase domain; IPR011527: ABC transporter type 1, transmembrane domain; IPR017871: ABC transporter, conserved site; IPR027417: P-loop containing nucleoside triphosphate hydrolase	5.517	8.914	7.519	0.817	4.054	2.31	0.391	0.249	0.37	1.873	0.516
miRNA102	TraesCS1D01G319200.1	3.5	0.705215	ATP synthase subunit delta	PF09353: Domain of unknown function (DUF1995)	IPR018962: Domain of unknown function DUF1995	5.517	8.914	7.519	0.817	4.054	2.31	2.319	1.241	0.393	5.206	2.608
miRNA123	TraesCS7B01G222800.1	3.5	NA	gamma-irradiation and mitomycin c induced 1	PF13589: Histidine kinase-, DNA gyrase B-, and HSP90-like ATPase	IPR003594: Histidine kinase-like ATPase, C-terminal domain	736.854	706.305	514.741	877.682	874.855	743.023	0.032	0.042	0.049	0.214	0.032
miRNA126	TraesCS3A01G258400.3	3.5	0.75122	ABC transporter B family protein	PF00664: ABC transporter transmembrane region; PF00005: ABC transporter	IPR003439: ABC transporter-like; IPR003593: AAA+ ATPase domain; IPR011527: ABC transporter type 1, transmembrane domain; IPR017871: ABC transporter, conserved site; IPR027417: P-loop containing nucleoside triphosphate hydrolase	3526.97	3682.55	3503.88	1581.37	1871.58	1903.79	0.57	0.402	0.527	0.539	1.425
miRNA126	TraesCS6A01G197800.1	3.5	0.763415	Lipase class 3-like	PF01764: Lipase (class 3)	IPR002921: Fungal lipase-like domain; IPR027417: P-loop containing nucleoside triphosphate hydrolase; IPR029058: Alpha/Beta hydrolase fold	3526.97	3682.55	3503.88	1581.37	1871.58	1903.79	6.224	3.54	11.485	9.847	9.9
miRNA126	TraesCS6D01G179300.1	3.5	0.763415	Lipase class 3-like	PF01764: Lipase (class 3)	IPR002921: Fungal lipase-like domain; IPR027417: P-loop containing nucleoside triphosphate hydrolase; IPR029058: Alpha/Beta hydrolase fold	3526.97	3682.55	3503.88	1581.37	1871.58	1903.79	2.79	2.479	13.691	8.688	16.369
miRNA130	TraesCS7D01G449900.2	3.5	0.713303	Auxin response factor	PF02362: B3 DNA binding domain; PF06507: Auxin response factor; PF02309: AUX/IAA family	IPR000270: PB1 domain; IPR003340: B3 DNA binding domain; IPR010525: Auxin response factor; IPR015300: DNA-binding pseudobarrel domain; IPR033389: AUX/IAA domain	178.26	128.518	90.956	191.874	185.075	182.55	5.727	3.306	1.824	7.657	7.939
miRNA130	TraesCS7A01G461700.1	3.5	0.713303	Auxin response factor	PF02362: B3 DNA binding domain; PF06507: Auxin response factor; PF02309: AUX/IAA family	IPR000270: PB1 domain; IPR003340: B3 DNA binding domain; IPR010525: Auxin response factor; IPR015300: DNA-binding pseudobarrel domain; IPR015943: WD40/YVTN repeat-like-containing domain; IPR033389: AUX/IAA domain	178.26	128.518	90.956	191.874	185.075	182.55	6.76	3.55	0.919	12.613	7.955
miRNA130	TraesCS7B01G363100.1	3.5	0.713303	Auxin response factor	PF02362: B3 DNA binding domain; PF06507: Auxin response factor; PF02309: AUX/IAA family	IPR000270: PB1 domain; IPR003340: B3 DNA binding domain; IPR010525: Auxin response factor; IPR015300: DNA-binding pseudobarrel domain; IPR015943: WD40/YVTN repeat-like-containing domain; IPR033389: AUX/IAA domain	178.26	128.518	90.956	191.874	185.075	182.55	13.463	3.882	1.045	24.205	10.292
miRNA130	TraesCS6A01G138600.4	3.5	0.754587	Auxin response factor	PF02362: B3 DNA binding domain; PF06507: Auxin response factor; PF02309: AUX/IAA family	IPR000270: PB1 domain; IPR003340: B3 DNA binding domain; IPR010525: Auxin response factor; IPR015300: DNA-binding pseudobarrel domain; IPR033389: AUX/IAA domain	178.26	128.518	90.956	191.874	185.075	182.55	1.712	1.073	1.657	3.672	1.912
miRNA131	TraesCS2D01G385000.1	3.5	NA	Kinesin-like protein	PF00225: Kinesin motor domain; PF11995: Domain of unknown function (DUF3490)	IPR001752: Kinesin motor domain; IPR019821: Kinesin motor domain, conserved site; IPR021881: NPK1-activating kinesin-like protein, C-terminal; IPR027417: P-loop containing nucleoside triphosphate hydrolase	112.593	178.498	113.173	87.999	104.659	90.81	1.06	0.144	0.036	1.59	0.904
miRNA134	TraesCS3D01G262600.1	3.5	NA	Zinc finger protein-like	PF01814: Hemerythrin HHE cation binding domain; PF05495: CHY zinc finger; PF14599: Zinc-ribbon	IPR001841: Zinc finger, RING-type; IPR008913: Zinc finger, CHY-type; IPR012312: Haemerythrin-like; IPR013083: Zinc finger, RING/FYVE/PHD-type; IPR017921: Zinc finger, CTCHY-type	15.093	12.038	9.732	3.718	4.228	3.649	8.498	5.964	10.023	24.19	13.387
miRNA134	TraesCS3B01G296100.8	3.5	NA	Zinc finger protein-like	PF01814: Hemerythrin HHE cation binding domain; PF05495: CHY zinc finger; PF14599: Zinc-ribbon	IPR001841: Zinc finger, RING-type; IPR008913: Zinc finger, CHY-type; IPR012312: Haemerythrin-like; IPR013083: Zinc finger, RING/FYVE/PHD-type; IPR017921: Zinc finger, CTCHY-type	15.093	12.038	9.732	3.718	4.228	3.649	4.239	3.167	2.476	13.426	6.743
miRNA136	TraesCS3A01G523700.1	3.5	NA	Pentatricopeptide repeat-containing protein	PF01535: PPR repeat; PF13041: PPR repeat family; PF13812: Pentatricopeptide repeat domain	IPR002885: Pentatricopeptide repeat; IPR011990: Tetratricopeptide-like helical domain	4199.86	4951.27	5071.04	1032.52	1107.17	878.434	4.642	5.06	0.738	9.091	18.617
miRNA136	TraesCS3D01G529200.1	3.5	NA	Pentatricopeptide repeat-containing protein	PF01535: PPR repeat; PF13041: PPR repeat family; PF13812: Pentatricopeptide repeat domain	IPR002885: Pentatricopeptide repeat; IPR011990: Tetratricopeptide-like helical domain	4199.86	4951.27	5071.04	1032.52	1107.17	878.434	10.738	6.782	1.506	14.994	21.002
miRNA136	TraesCSU01G054500.1	3.5	NA	Pentatricopeptide repeat-containing protein	PF01535: PPR repeat; PF13041: PPR repeat family; PF13812: Pentatricopeptide repeat domain	IPR002885: Pentatricopeptide repeat; IPR011990: Tetratricopeptide-like helical domain	4199.86	4951.27	5071.04	1032.52	1107.17	878.434	5.977	6.386	0.603	10.579	19.352
miRNA136	TraesCS1B01G318600.1	3.5	0.740741	dentin sialophosphoprotein			4199.86	4951.27	5071.04	1032.52	1107.17	878.434	0.275	0.257	1.128	0.896	0.309
miRNA142	TraesCS2D01G126100.1	3.5	0.793814	Cellulose synthase, putative	PF14570: RING/Ubox like zinc-binding domain; PF03552: Cellulose synthase	IPR005150: Cellulose synthase; IPR029044: Nucleotide-diphospho-sugar transferases	21.711	43.972	33.119	8.889	8.674	9.766	1.5	0.259	0	1.476	0.829
miRNA152	TraesCS7D01G449900.2	3.5	0.773632	Auxin response factor	PF02362: B3 DNA binding domain; PF06507: Auxin response factor; PF02309: AUX/IAA family	IPR000270: PB1 domain; IPR003340: B3 DNA binding domain; IPR010525: Auxin response factor; IPR015300: DNA-binding pseudobarrel domain; IPR033389: AUX/IAA domain	81.271	165.825	275.712	27.797	104.902	67.718	5.727	3.306	1.824	7.657	7.939
miRNA152	TraesCS7A01G461700.1	3.5	0.773632	Auxin response factor	PF02362: B3 DNA binding domain; PF06507: Auxin response factor; PF02309: AUX/IAA family	IPR000270: PB1 domain; IPR003340: B3 DNA binding domain; IPR010525: Auxin response factor; IPR015300: DNA-binding pseudobarrel domain; IPR015943: WD40/YVTN repeat-like-containing domain; IPR033389: AUX/IAA domain	81.271	165.825	275.712	27.797	104.902	67.718	6.76	3.55	0.919	12.613	7.955
miRNA152	TraesCS7B01G363100.1	3.5	0.773632	Auxin response factor	PF02362: B3 DNA binding domain; PF06507: Auxin response factor; PF02309: AUX/IAA family	IPR000270: PB1 domain; IPR003340: B3 DNA binding domain; IPR010525: Auxin response factor; IPR015300: DNA-binding pseudobarrel domain; IPR015943: WD40/YVTN repeat-like-containing domain; IPR033389: AUX/IAA domain	81.271	165.825	275.712	27.797	104.902	67.718	13.463	3.882	1.045	24.205	10.292
miRNA152	TraesCS6A01G138600.4	3.5	0.771144	Auxin response factor	PF02362: B3 DNA binding domain; PF06507: Auxin response factor; PF02309: AUX/IAA family	IPR000270: PB1 domain; IPR003340: B3 DNA binding domain; IPR010525: Auxin response factor; IPR015300: DNA-binding pseudobarrel domain; IPR033389: AUX/IAA domain	81.271	165.825	275.712	27.797	104.902	67.718	1.712	1.073	1.657	3.672	1.912
siRNA2	TraesCS3B01G252900.1	3.5	NA	ATP-dependent zinc metalloprotease FTSH protein	PF00004: ATPase family associated with various cellular activities (AAA); PF01434: Peptidase family M41	IPR000642: Peptidase M41; IPR003593: AAA+ ATPase domain; IPR003959: ATPase, AAA-type, core; IPR003960: ATPase, AAA-type, conserved site; IPR005936: Peptidase, FtsH; IPR027417: P-loop containing nucleoside triphosphate hydrolase	198.088	281.273	252.795	253.48	233.923	276.015	22.885	15.394	5.058	42.775	32.645
siRNA2	TraesCS3D01G230100.1	3.5	NA	ATP-dependent zinc metalloprotease FTSH protein	PF00004: ATPase family associated with various cellular activities (AAA); PF01434: Peptidase family M41	IPR000642: Peptidase M41; IPR003593: AAA+ ATPase domain; IPR003959: ATPase, AAA-type, core; IPR003960: ATPase, AAA-type, conserved site; IPR005936: Peptidase, FtsH; IPR027417: P-loop containing nucleoside triphosphate hydrolase	198.088	281.273	252.795	253.48	233.923	276.015	17.046	10.697	3.624	33.587	23.183
siRNA28	TraesCS5D01G330700.1	3.5	NA	Protein kinase family protein	PF00069: Protein kinase domain	IPR000719: Protein kinase domain; IPR008271: Serine/threonine-protein kinase, active site; IPR011009: Protein kinase-like domain; IPR017441: Protein kinase, ATP binding site	37.688	42.043	38.354	15.854	24.451	17.069	0.456	0.383	0.245	1.542	0.565
siRNA29	TraesCS1D01G338100.1	3.5	0.726862	O-methyltransferase-like protein	PF08100: Dimerisation domain; PF00891: O-methyltransferase	IPR001077: O-methyltransferase, family 2; IPR011991: Winged helix-turn-helix DNA-binding domain; IPR012967: Plant methyltransferase dimerisation; IPR016461: O-methyltransferase COMT-type; IPR029063: S-adenosyl-L-methionine-dependent methyltransferase	11.559	10.957	6.824	5.063	3.612	5.438	41.204	3.718	0	121.009	21.843
siRNA43	TraesCS6D01G249300.2	3.5	0.710983	Protein kinase family protein		IPR000719: Protein kinase domain; IPR011009: Protein kinase-like domain	557.619	599.508	458.432	27.626	136.711	99.951	9.439	5.712	1.529	20.183	15.614
siRNA47	TraesCS4A01G193500.1	3.5	NA				6.458	5.677	3.497	0.821	0.083	0.611	6.029	5.499	10.944	8.244	12.522
siRNA60	TraesCS4D01G130600.1	3.5	0.748918	Chaperone ClpB		IPR004176: Clp, N-terminal; IPR027417: P-loop containing nucleoside triphosphate hydrolase	3.957	8.885	11.545	1.242	3.674	4.646	28.41	19.189	6.382	64.558	42.523
siRNA60	TraesCS4B01G135800.1	3.5	0.748918	Chaperone ClpB		IPR004176: Clp, N-terminal; IPR027417: P-loop containing nucleoside triphosphate hydrolase	3.957	8.885	11.545	1.242	3.674	4.646	34.928	27.433	9.17	94.254	63.073
siRNA60	TraesCS4A01G182800.2	3.5	0.748918	Chaperone ClpB		IPR004176: Clp, N-terminal; IPR027417: P-loop containing nucleoside triphosphate hydrolase	3.957	8.885	11.545	1.242	3.674	4.646	29	20.887	3.736	64.709	38.792
siRNA63	TraesCS7A01G039300.1	3.5	0.79564	NBS-LRR disease resistance protein	PF00931: NB-ARC domain	IPR002182: NB-ARC; IPR011991: Winged helix-turn-helix DNA-binding domain; IPR027417: P-loop containing nucleoside triphosphate hydrolase; IPR032675: Leucine-rich repeat domain, L domain-like	1637.11	1720.63	2894.09	1293.63	1077.41	1018.19	0.337	0.27	0.621	0.645	0.877
siRNA72	TraesCS7A01G223900.1	3.5	0.886473	Carboxyl methyltransferase	PF03492: SAM dependent carboxyl methyltransferase	IPR005299: SAM dependent carboxyl methyltransferase; IPR029063: S-adenosyl-L-methionine-dependent methyltransferase	14.564	37.087	24.324	3.885	13.8	13.405	0.541	0.024	0	2.125	0.046
siRNA72	TraesCS7D01G225600.1	3.5	0.864734	Carboxyl methyltransferase	PF03492: SAM dependent carboxyl methyltransferase	IPR005299: SAM dependent carboxyl methyltransferase; IPR029063: S-adenosyl-L-methionine-dependent methyltransferase	14.564	37.087	24.324	3.885	13.8	13.405	4.687	0.065	0	33.976	4.591
siRNA73	TraesCS6B01G218300.1	3.5	NA	Ankyrin repeat-containing protein	PF12796: Ankyrin repeats (3 copies); PF00023: Ankyrin repeat; PF00004: ATPase family associated with various cellular activities (AAA)	IPR000641: CbxX/CfqX; IPR002110: Ankyrin repeat; IPR003593: AAA+ ATPase domain; IPR003959: ATPase, AAA-type, core; IPR020683: Ankyrin repeat-containing domain; IPR027417: P-loop containing nucleoside triphosphate hydrolase	5.748	6.531	5.586	1.908	3.02	3.184	18.833	12.725	11.161	37.815	25.251
siRNA85	TraesCS2A01G059100.1	3.5	NA				254.95	47.248	11.079	13.643	15.537	18.724	11.135	6.051	112.679	31.615	18.737
siRNA88	TraesCS6D01G042300.1	3.5	NA	Protein kinase family protein	PF00069: Protein kinase domain; PF07714: Protein tyrosine kinase	IPR000719: Protein kinase domain; IPR001245: Serine-threonine/tyrosine-protein kinase, catalytic domain; IPR008271: Serine/threonine-protein kinase, active site; IPR011009: Protein kinase-like domain; IPR017441: Protein kinase, ATP binding site	1304.85	1141.19	1366.94	795.198	568.271	895.337	18.342	6.528	0.297	39.566	19.905
siRNA90	TraesCS6B01G179100.1	3.5	NA	Non-specific serine/threonine protein kinase	PF00069: Protein kinase domain; PF03822: NAF domain	IPR000719: Protein kinase domain; IPR004041: NAF domain; IPR008271: Serine/threonine-protein kinase, active site; IPR011009: Protein kinase-like domain; IPR017441: Protein kinase, ATP binding site; IPR018451: NAF/FISL domain	286.121	366.09	379.943	326.353	417.502	465.283	8.268	7.521	8.571	15.202	26.064
siRNA105	TraesCS2D01G252000.1	3.5	0.748918	Receptor-like kinase	PF08263: Leucine rich repeat N-terminal domain; PF13855: Leucine rich repeat; PF00069: Protein kinase domain	IPR000719: Protein kinase domain; IPR001611: Leucine-rich repeat; IPR003591: Leucine-rich repeat, typical subtype; IPR008271: Serine/threonine-protein kinase, active site; IPR011009: Protein kinase-like domain; IPR013210: Leucine-rich repeat-containing N-terminal, plant-type; IPR017441: Protein kinase, ATP binding site; IPR032675: Leucine-rich repeat domain, L domain-like	18.292	15.902	21.738	0	0	0.055	0.131	0.074	0.184	0.368	0.132
siRNA115	TraesCS1D01G379600.1	3.5	0.766382	CC-NBS-LRR disease resistance protein	PF00931: NB-ARC domain	IPR002182: NB-ARC; IPR011991: Winged helix-turn-helix DNA-binding domain; IPR027417: P-loop containing nucleoside triphosphate hydrolase; IPR032675: Leucine-rich repeat domain, L domain-like	104.28	220.299	262.805	53.743	64.034	89.917	2.58	1.091	0.412	5.346	3.71
siRNA115	TraesCS1D01G379600.1	3.5	0.766382	CC-NBS-LRR disease resistance protein	PF00931: NB-ARC domain	IPR002182: NB-ARC; IPR011991: Winged helix-turn-helix DNA-binding domain; IPR027417: P-loop containing nucleoside triphosphate hydrolase; IPR032675: Leucine-rich repeat domain, L domain-like	104.28	220.299	262.805	53.743	64.034	89.917	2.58	1.091	0.412	5.346	3.71
siRNA130	TraesCS7A01G452500.1	3.5	0.702413	Leucine-rich repeat receptor-like protein kinase family protein	PF08263: Leucine rich repeat N-terminal domain; PF00560: Leucine Rich Repeat; PF13855: Leucine rich repeat	IPR001611: Leucine-rich repeat; IPR003591: Leucine-rich repeat, typical subtype; IPR013210: Leucine-rich repeat-containing N-terminal, plant-type; IPR032675: Leucine-rich repeat domain, L domain-like	6.379	8.479	10.94	2.752	2.911	4.013	0.62	0.416	0.061	1.73	1.348
siRNA143	TraesCS2A01G247300.3	3.5	0.753968	Oxygen-evolving enhancer protein 1	PF01716: Manganese-stabilising protein / photosystem II polypeptide	IPR002628: Photosystem II PsbO, manganese-stabilising; IPR011250: Outer membrane protein/outer membrane enzyme PagP, beta-barrel	1.995	2.916	1.552	0.557	1.235	0.956	753.702	319.473	29.33	1634.64	968.573
siRNA169	TraesCS7D01G276600.1	3.5	0.709265	multipolar spindle 1			2320.54	968.263	241.271	3636.19	2944.97	2909.51	2.482	1.743	2.02	4.394	4.966
siRNA173	TraesCS2B01G269700.1	3.5	NA	Pentatricopeptide repeat-containing protein	PF12854: PPR repeat; PF13041: PPR repeat family; PF01535: PPR repeat; PF13812: Pentatricopeptide repeat domain	IPR002885: Pentatricopeptide repeat; IPR011990: Tetratricopeptide-like helical domain	43.738	54.239	55.309	8.055	10.869	6.455	5.358	3.82	2.454	11.471	9.838
siRNA173	TraesCS2A01G239500.2	3.5	NA	Pentatricopeptide repeat-containing protein	PF12854: PPR repeat; PF13041: PPR repeat family; PF01535: PPR repeat; PF13812: Pentatricopeptide repeat domain	IPR002885: Pentatricopeptide repeat; IPR011990: Tetratricopeptide-like helical domain	43.738	54.239	55.309	8.055	10.869	6.455	5.484	3.16	0.56	9.279	9.229
siRNA174	TraesCS5D01G206600.1	3.5	NA	ATP dependent RNA helicase	PF00270: DEAD/DEAH box helicase; PF00271: Helicase conserved C-terminal domain	IPR001650: Helicase, C-terminal; IPR011545: DEAD/DEAH box helicase domain; IPR014001: Helicase superfamily 1/2, ATP-binding domain; IPR014014: RNA helicase, DEAD-box type, Q motif; IPR027417: P-loop containing nucleoside triphosphate hydrolase	834.433	1467.58	956.297	1412.5	1567.69	1558.3	7.614	4.43	0.163	11.684	11.382
siRNA175	TraesCS6D01G356900.1	3.5	0.730539	C-type lectin domain family 4 member M	PF06839: GRF zinc finger	IPR010666: Zinc finger, GRF-type	219.17	298.515	317.287	272.764	213.068	146.593	1.341	0.616	2.918	0.967	3.776
siRNA175	TraesCS2A01G397000.1	3.5	0.742515	Rho GTPase-activating protein	PF00786: P21-Rho-binding domain; PF00620: RhoGAP domain	IPR000095: CRIB domain; IPR000198: Rho GTPase-activating protein domain; IPR008936: Rho GTPase activation protein	219.17	298.515	317.287	272.764	213.068	146.593	4.452	3.39	6.736	6.74	9.087
siRNA175	TraesCS2B01G415300.1	3.5	0.742515	Rho GTPase-activating protein	PF00786: P21-Rho-binding domain; PF00620: RhoGAP domain	IPR000095: CRIB domain; IPR000198: Rho GTPase-activating protein domain; IPR008936: Rho GTPase activation protein	219.17	298.515	317.287	272.764	213.068	146.593	17.061	10.227	9.137	22.739	21.487
siRNA175	TraesCS2D01G394800.1	3.5	0.742515	Rho GTPase-activating protein	PF00786: P21-Rho-binding domain; PF00620: RhoGAP domain	IPR000095: CRIB domain; IPR000198: Rho GTPase-activating protein domain; IPR008936: Rho GTPase activation protein	219.17	298.515	317.287	272.764	213.068	146.593	13.038	9.407	19.122	19.136	25.983
siRNA175	TraesCS6D01G138900.1	3.5	0.715569	RING/FYVE/PHD zinc finger protein, putative			219.17	298.515	317.287	272.764	213.068	146.593	0.757	0.372	0.108	1.295	1.245
siRNA180	TraesCS5D01G559400.1	3.5	NA	Photosystem II CP47 reaction center protein	PF00421: Photosystem II protein	IPR000932: Photosystem antenna protein-like	121.643	161.796	193.836	27.548	39.373	36.259	5.372	12.488	11.097	19.847	19.859
siRNA180	TraesCS5A01G275400.1	3.5	0.755043	F-box protein	PF08387: FBD	IPR006566: FBD domain; IPR032675: Leucine-rich repeat domain, L domain-like	121.643	161.796	193.836	27.548	39.373	36.259	5.826	4.534	6.453	10.691	9.563
siRNA180	TraesCS3D01G053400.1	3.5	NA	Photosystem II CP47 reaction center protein	PF00421: Photosystem II protein	IPR000932: Photosystem antenna protein-like; IPR017486: Photosystem II CP47 reaction centre protein	121.643	161.796	193.836	27.548	39.373	36.259	3.049	7.949	5.433	10.956	15.324
siRNA180	TraesCS4D01G093600.1	3.5	NA	Methylsterol monooxygenase 1-2	PF04116: Fatty acid hydroxylase superfamily	IPR006694: Fatty acid hydroxylase	121.643	161.796	193.836	27.548	39.373	36.259	1.678	0.456	0.409	14.873	6.232
siRNA180	TraesCS4B01G097200.1	3.5	NA	Methylsterol monooxygenase 1-2	PF04116: Fatty acid hydroxylase superfamily	IPR006694: Fatty acid hydroxylase	121.643	161.796	193.836	27.548	39.373	36.259	1.403	0.376	0.576	3.826	2.945
siRNA180	TraesCS3B01G433600.1	3.5	NA	Protein kinase family protein	PF12796: Ankyrin repeats (3 copies); PF07714: Protein tyrosine kinase	IPR000719: Protein kinase domain; IPR001245: Serine-threonine/tyrosine-protein kinase, catalytic domain; IPR002110: Ankyrin repeat; IPR008271: Serine/threonine-protein kinase, active site; IPR011009: Protein kinase-like domain; IPR020683: Ankyrin repeat-containing domain	121.643	161.796	193.836	27.548	39.373	36.259	0.474	0.305	1.099	0.407	1.392
siRNA180	TraesCS2D01G372300.3	3.5	0.740634	Major facilitator superfamily	PF07690: Major Facilitator Superfamily	IPR011701: Major facilitator superfamily; IPR020846: Major facilitator superfamily domain	121.643	161.796	193.836	27.548	39.373	36.259	14.523	16.463	27.29	25.045	34.454
siRNA191	TraesCS7B01G430300.1	3.5	0.817073	Receptor-like protein kinase	PF00069: Protein kinase domain	IPR000719: Protein kinase domain; IPR002035: von Willebrand factor, type A; IPR008271: Serine/threonine-protein kinase, active site; IPR011009: Protein kinase-like domain; IPR017441: Protein kinase, ATP binding site	1856.28	1315.24	861.947	2663.31	2082.57	2403.75	0.203	0.092	0.017	0.615	0.672
siRNA195	TraesCS5A01G408000.1	3.5	NA	Pectin acetylesterase	PF03283: Pectinacetylesterase	IPR004963: Pectinacetylesterase/NOTUM; IPR029058: Alpha/Beta hydrolase fold	4.898	5.759	8.143	1.973	1.475	2.008	11.999	3.031	0.248	26.088	17.66
siRNA195	TraesCS1D01G448900.1	3.5	0.743017	50S ribosomal protein L2, chloroplastic			4.898	5.759	8.143	1.973	1.475	2.008	4.111	0.841	0.074	9.213	3.478
siRNA195	TraesCS5D01G339700.1	3.5	NA	Receptor protein kinase, putative	PF13855: Leucine rich repeat; PF07714: Protein tyrosine kinase	IPR000719: Protein kinase domain; IPR001245: Serine-threonine/tyrosine-protein kinase, catalytic domain; IPR001611: Leucine-rich repeat; IPR003591: Leucine-rich repeat, typical subtype; IPR008266: Tyrosine-protein kinase, active site; IPR011009: Protein kinase-like domain; IPR017441: Protein kinase, ATP binding site; IPR032675: Leucine-rich repeat domain, L domain-like	4.898	5.759	8.143	1.973	1.475	2.008	0.106	0.299	0.702	0.348	0.2
siRNA199	TraesCS7A01G056600.1	3.5	NA	Glutathione s-transferase	PF13417: Glutathione S-transferase, N-terminal domain	IPR004045: Glutathione S-transferase, N-terminal; IPR012336: Thioredoxin-like fold	79.864	101.702	54.499	73.923	86.71	81.925	12.372	7.522	1.289	26.526	18.819
siRNA199	TraesCS7D01G051700.1	3.5	NA	Glutathione s-transferase	PF13417: Glutathione S-transferase, N-terminal domain	IPR004045: Glutathione S-transferase, N-terminal; IPR011767: Glutaredoxin active site; IPR012336: Thioredoxin-like fold	79.864	101.702	54.499	73.923	86.71	81.925	16.083	11.684	4.529	31.942	25.053
siRNA201	TraesCS3D01G505500.1	3.5	NA	Phospholipase A1	PF01764: Lipase (class 3)	IPR002921: Fungal lipase-like domain; IPR029058: Alpha/Beta hydrolase fold	67.834	43.889	68.269	0.671	2.808	1.064	1.731	0.073	0	20.532	0.987
siRNA213	TraesCS3A01G238000.1	3.5	0.790997	Myosin heavy chain-like		IPR011684: Protein Networked (NET), actin-binding (NAB) domain	436.108	170.909	34.584	425.567	206.688	130.713	14.856	7.482	3.11	26.044	15.969
siRNA217	TraesCS1B01G422200.1	3.5	0.790749	3-deoxy-manno-octulosonate cytidylyltransferase	PF02348: Cytidylyltransferase	IPR003329: Acylneuraminate cytidylyltransferase; IPR004528: 3-deoxy-D-manno-octulosonate cytidylyltransferase; IPR029044: Nucleotide-diphospho-sugar transferases	4.271	6.852	5.472	1.224	1.497	1.951	2.637	1.436	0.399	3.792	5.472
siRNA224	TraesCS1D01G195900.1	3.5	NA	Armadillo repeat-containing protein	PF00514: Armadillo/beta-catenin-like repeat	IPR000225: Armadillo; IPR011989: Armadillo-like helical; IPR016024: Armadillo-type fold	1.815	12.567	24.765	1.629	1.837	1.239	4.245	4.779	0.809	5.92	11.508
siRNA281	TraesCS1B01G132400.3	3.5	NA	Nucleotide/sugar transporter family protein	PF03151: Triose-phosphate Transporter family	IPR004853: Sugar phosphate transporter domain	329.737	270.53	261.988	782.807	588.593	485.193	1.024	0.644	1.032	0.72	2.585
siRNA422	TraesCS1D01G139800.1	3.5	NA	Phosphoglycerate kinase	PF00162: Phosphoglycerate kinase; PF02390: Putative methyltransferase	IPR001576: Phosphoglycerate kinase; IPR003358: tRNA (guanine-N-7) methyltransferase, Trmb type; IPR015824: Phosphoglycerate kinase, N-terminal; IPR029063: S-adenosyl-L-methionine-dependent methyltransferase	120.764	55.321	48.14	233.379	188.09	215.854	0.393	0.188	0.254	0.917	0.981
siRNA422	TraesCS1B01G157400.1	3.5	NA	Phosphoglycerate kinase	PF00162: Phosphoglycerate kinase; PF02390: Putative methyltransferase	IPR001576: Phosphoglycerate kinase; IPR003358: tRNA (guanine-N-7) methyltransferase, Trmb type; IPR015824: Phosphoglycerate kinase, N-terminal; IPR029063: S-adenosyl-L-methionine-dependent methyltransferase	120.764	55.321	48.14	233.379	188.09	215.854	3.033	2.235	4.719	4.428	9.145
siRNA428	TraesCS7D01G276600.1	3.5	0.700658	multipolar spindle 1			643.695	356.237	89.514	849.131	796.326	917.608	2.482	1.743	2.02	4.394	4.966
siRNA495	TraesCS5A01G085700.1	3.5	NA	F-box protein	PF08387: FBD	IPR001810: F-box domain; IPR006566: FBD domain; IPR032675: Leucine-rich repeat domain, L domain-like	3.233	6.531	20.5	0.985	1.163	0.48	4.983	3.292	10.75	9.695	8.369
siRNA495	TraesCS4A01G028000.1	3.5	NA	Pectinesterase	PF01095: Pectinesterase	IPR000070: Pectinesterase, catalytic; IPR011050: Pectin lyase fold/virulence factor; IPR012334: Pectin lyase fold; IPR033131: Pectinesterase, Asp active site	3.233	6.531	20.5	0.985	1.163	0.48	2.392	2.673	1.29	3.244	5.732
siRNA500	TraesCS1B01G304500.1	3.5	0.814727	UDP-glucose pyrophosphorylase	PF01704: UTP--glucose-1-phosphate uridylyltransferase	IPR002618: UDPGP family; IPR029044: Nucleotide-diphospho-sugar transferases	4.429	8.64	7.439	2.213	2.696	3.154	13.738	5.557	0.802	25.27	17.003
siRNA500	TraesCS1A01G295200.1	3.5	0.814727	UDP-sugar pyrophosphorylase 1	PF01704: UTP--glucose-1-phosphate uridylyltransferase	IPR002618: UDPGP family; IPR029044: Nucleotide-diphospho-sugar transferases	4.429	8.64	7.439	2.213	2.696	3.154	16.287	5.488	0.489	29.858	19.117
siRNA503	TraesCS6D01G146100.1	3.5	NA	Receptor-like kinase	PF08263: Leucine rich repeat N-terminal domain; PF00560: Leucine Rich Repeat; PF00069: Protein kinase domain	IPR000719: Protein kinase domain; IPR001611: Leucine-rich repeat; IPR008271: Serine/threonine-protein kinase, active site; IPR011009: Protein kinase-like domain; IPR013210: Leucine-rich repeat-containing N-terminal, plant-type; IPR017441: Protein kinase, ATP binding site; IPR032675: Leucine-rich repeat domain, L domain-like	3.221	17.458	45.114	0.783	0.502	0.598	6.003	5.098	1.108	9.44	11.341
siRNA506	TraesCS3B01G563500.1	3.5	NA	Protein DETOXIFICATION	PF01554: MatE	IPR002528: Multi antimicrobial extrusion protein	9.79	21.783	18.718	4.202	6.669	4.421	1.379	0.824	0.171	5.895	0.553
siRNA506	TraesCS5D01G339700.1	3.5	NA	Receptor protein kinase, putative	PF13855: Leucine rich repeat; PF07714: Protein tyrosine kinase	IPR000719: Protein kinase domain; IPR001245: Serine-threonine/tyrosine-protein kinase, catalytic domain; IPR001611: Leucine-rich repeat; IPR003591: Leucine-rich repeat, typical subtype; IPR008266: Tyrosine-protein kinase, active site; IPR011009: Protein kinase-like domain; IPR017441: Protein kinase, ATP binding site; IPR032675: Leucine-rich repeat domain, L domain-like	9.79	21.783	18.718	4.202	6.669	4.421	0.106	0.299	0.702	0.348	0.2
siRNA518	TraesCS6D01G397600.1	3.5	0.8742	F-box family protein	PF12937: F-box-like	IPR001810: F-box domain	1.114	2.981	1.369	0.839	0.681	0.4	1.254	0.565	0.092	2.234	1.678
siRNA518	TraesCS6D01G397600.1	3.5	0.8742	F-box family protein	PF12937: F-box-like	IPR001810: F-box domain	1.114	2.981	1.369	0.839	0.681	0.4	1.254	0.565	0.092	2.234	1.678
siRNA518	TraesCS7A01G285500.1	3.5	0.705757	Polypyrimidine tract-binding protein	PF00076: RNA recognition motif. (a.k.a. RRM, RBD, or RNP domain); PF13893: RNA recognition motif. (a.k.a. RRM, RBD, or RNP domain)	IPR000504: RNA recognition motif domain	1.114	2.981	1.369	0.839	0.681	0.4	10.377	7.852	7.833	13.965	16.815
siRNA518	TraesCS2B01G157600.1	3.5	NA	Magnesium-chelatase subunit H	PF11965: Domain of unknown function (DUF3479); PF02514: CobN/Magnesium Chelatase	IPR003672: CobN/magnesium chelatase; IPR011771: Magnesium-chelatase, subunit H; IPR022571: Magnesium chelatase, subunit H, N-terminal	1.114	2.981	1.369	0.839	0.681	0.4	43.325	21.106	2.584	144.745	99.077
siRNA518	TraesCS2A01G134000.1	3.5	NA	Magnesium-chelatase subunit H	PF11965: Domain of unknown function (DUF3479); PF02514: CobN/Magnesium Chelatase	IPR003672: CobN/magnesium chelatase; IPR011771: Magnesium-chelatase, subunit H; IPR022571: Magnesium chelatase, subunit H, N-terminal	1.114	2.981	1.369	0.839	0.681	0.4	47.549	20.26	1.638	192.577	105.422
siRNA518	TraesCS2D01G136200.1	3.5	NA	Magnesium-chelatase subunit H	PF11965: Domain of unknown function (DUF3479); PF02514: CobN/Magnesium Chelatase	IPR003672: CobN/magnesium chelatase; IPR011771: Magnesium-chelatase, subunit H; IPR022571: Magnesium chelatase, subunit H, N-terminal	1.114	2.981	1.369	0.839	0.681	0.4	34.331	15.306	1.361	127.866	66.882
siRNA521	TraesCS6A01G231100.1	3.5	NA	Calcium uptake protein 1	PF13202: EF hand; PF00036: EF hand; PF13833: EF-hand domain pair	IPR002048: EF-hand domain; IPR011992: EF-hand domain pair; IPR018247: EF-Hand 1, calcium-binding site	3.208	9.713	14.616	0.202	0.904	0.055	2.217	1.34	2.866	4.522	4.617
siRNA523	TraesCS7B01G034400.1	3.5	NA	HNH endonuclease	PF14279: HNH endonuclease	IPR003615: HNH nuclease; IPR029471: HNH endonuclease 5	1.418	4.249	5.841	0.22	0.255	0.37	14.757	16.51	17.932	33.261	38.982
siRNA523	TraesCS7D01G132900.1	3.5	NA	HNH endonuclease	PF14279: HNH endonuclease	IPR003615: HNH nuclease; IPR029471: HNH endonuclease 5	1.418	4.249	5.841	0.22	0.255	0.37	14.672	14.578	24.539	29.756	29.48
siRNA523	TraesCS7A01G133300.1	3.5	NA	HNH endonuclease	PF14279: HNH endonuclease	IPR003615: HNH nuclease; IPR029471: HNH endonuclease 5	1.418	4.249	5.841	0.22	0.255	0.37	38.66	32.271	45.738	81.989	80.852
siRNA527	TraesCS1A01G288700.1	3.5	NA	DNA helicase	PF17207: MCM OB domain; PF00493: MCM2/3/5 family	IPR001208: MCM domain; IPR003593: AAA+ ATPase domain; IPR012340: Nucleic acid-binding, OB-fold; IPR027417: P-loop containing nucleoside triphosphate hydrolase; IPR031327: Mini-chromosome maintenance protein; IPR033762: MCM OB domain	3034.8	1464.36	1265.19	485.112	431.18	284.999	1.036	0.468	0.196	2.311	1.345
siRNA527	TraesCS6A01G392600.3	3.5	0.701408	Auxin-responsive protein	PF02309: AUX/IAA family	IPR000270: PB1 domain; IPR033389: AUX/IAA domain	3034.8	1464.36	1265.19	485.112	431.18	284.999	94.76	25.68	10.2	154.524	60.191
siRNA527	TraesCS6D01G378300.1	3.5	0.701408	Auxin-responsive protein	PF02309: AUX/IAA family	IPR000270: PB1 domain; IPR033389: AUX/IAA domain	3034.8	1464.36	1265.19	485.112	431.18	284.999	72.982	18.838	14.703	132.868	52.929
siRNA529	TraesCS1B01G005100.3	3.5	NA	E3 ubiquitin-protein ligase SINA-like 10			3.042	7.096	4.092	0.635	0.833	0.312	4.988	3.511	1.618	7.337	9.391
siRNA532	TraesCS4D01G067300.1	3.5	0.712963	Pentatricopeptide repeat-containing protein	PF13812: Pentatricopeptide repeat domain; PF13041: PPR repeat family; PF01535: PPR repeat	IPR002885: Pentatricopeptide repeat; IPR011990: Tetratricopeptide-like helical domain	3.466	9.383	12.561	0.775	2.15	1.11	0.865	0.616	0.114	2.16	1.43
siRNA539	TraesCS7B01G391100.2	3.5	0.734513	tRNA pseudouridine synthase A	PF01416: tRNA pseudouridine synthase	IPR020095: Pseudouridine synthase I, TruA, C-terminal; IPR020097: Pseudouridine synthase I, TruA, alpha/beta domain; IPR020103: Pseudouridine synthase, catalytic domain	240.827	58.852	11.311	13.035	12.236	15.011	0.565	0.225	0.164	0.335	1.179
siRNA539	TraesCS7B01G156600.1	3.5	0.752212				240.827	58.852	11.311	13.035	12.236	15.011	5.366	1.91	2.687	9.457	12.671
siRNA540	TraesCS3A01G154200.1	3.5	0.888889	Endoribonuclease YbeY	PF02130: Uncharacterized protein family UPF0054; PF08282: haloacid dehalogenase-like hydrolase	IPR002036: Endoribonuclease YbeY; IPR020549: Endoribonuclease YbeY, conserved site; IPR023091: Metalloprotease catalytic domain, predicted; IPR023214: HAD-like domain	3.829	24.928	24.54	0.532	0.818	0.277	0.62	0.253	0.102	0.699	1.244
siRNA540	TraesCS1A01G337300.1	3.5	NA	Receptor-kinase, putative	PF08263: Leucine rich repeat N-terminal domain; PF13855: Leucine rich repeat; PF00069: Protein kinase domain	IPR000719: Protein kinase domain; IPR001611: Leucine-rich repeat; IPR003591: Leucine-rich repeat, typical subtype; IPR008271: Serine/threonine-protein kinase, active site; IPR011009: Protein kinase-like domain; IPR013210: Leucine-rich repeat-containing N-terminal, plant-type; IPR032675: Leucine-rich repeat domain, L domain-like	3.829	24.928	24.54	0.532	0.818	0.277	0.289	0.308	0.331	0.378	1.237
siRNA545	TraesCS7B01G088100.1	3.5	NA	Sodium/calcium exchanger family protein / calcium-binding EF hand family protein	PF01699: Sodium/calcium exchanger protein	IPR002048: EF-hand domain; IPR004837: Sodium/calcium exchanger membrane region; IPR011992: EF-hand domain pair; IPR018247: EF-Hand 1, calcium-binding site	0.16	2.941	8.59	0	0	0	37.9	6.255	0.472	90.311	40.439
siRNA545	TraesCS7A01G183100.1	3.5	NA	Sodium/calcium exchanger family protein / calcium-binding EF hand family protein	PF01699: Sodium/calcium exchanger protein	IPR002048: EF-hand domain; IPR004837: Sodium/calcium exchanger membrane region; IPR011992: EF-hand domain pair; IPR018247: EF-Hand 1, calcium-binding site	0.16	2.941	8.59	0	0	0	52.618	9.053	0.57	111.825	47.932
siRNA545	TraesCS5A01G230600.1	3.5	NA	TIR-NBS-LRR class disease resistance protein	PF12799: Leucine Rich repeats (2 copies)	IPR001611: Leucine-rich repeat; IPR025875: Leucine rich repeat 4; IPR032675: Leucine-rich repeat domain, L domain-like	0.16	2.941	8.59	0	0	0	0.561	0.271	0.055	0.999	1.138
siRNA546	TraesCS5B01G255700.1	3.5	NA	Hexosyltransferase	PF01501: Glycosyl transferase family 8	IPR002495: Glycosyl transferase, family 8; IPR029044: Nucleotide-diphospho-sugar transferases	0.693	10.159	15.507	0.166	0.504	0.312	0.986	0.291	0.246	2.038	1.053
siRNA546	TraesCS3B01G365700.1	3.5	NA	Ribonuclease 3		IPR000999: Ribonuclease III domain	0.693	10.159	15.507	0.166	0.504	0.312	2.155	3.557	0.372	1.838	8.181
siRNA547	TraesCS1D01G298500.1	3.5	0.7343	Non-specific serine/threonine protein kinase	PF00069: Protein kinase domain; PF03822: NAF domain	IPR000719: Protein kinase domain; IPR004041: NAF domain; IPR008271: Serine/threonine-protein kinase, active site; IPR011009: Protein kinase-like domain; IPR017441: Protein kinase, ATP binding site; IPR018451: NAF/FISL domain	22.541	74.493	79.959	1.979	12.545	2.532	0.402	0.233	0	2.139	0.368
siRNA553	TraesCS2A01G284100.1	3.5	0.713969	Nodulin-like / Major Facilitator Superfamily protein	PF06813: Nodulin-like	IPR010658: Nodulin-like; IPR020846: Major facilitator superfamily domain	1.309	3.175	0.53	0.179	0.175	0.195	0.355	0.197	0.097	1.164	0.858
siRNA562	TraesCS2B01G113300.1	3.5	0.76781	Peptidyl-prolyl cis-trans isomerase	PF13616: PPIC-type PPIASE domain; PF00581: Rhodanese-like domain	IPR000297: Peptidyl-prolyl cis-trans isomerase, PpiC-type; IPR001763: Rhodanese-like domain	23.557	22.041	69.751	7.105	8.712	7.365	17.687	15.814	6.326	36.442	22.565
siRNA566	TraesCS6A01G321700.1	3.5	0.819767	Peptidyl-prolyl cis-trans isomerase			5.1	13.298	10.692	1.362	3.984	2.447	8.433	5.314	3.836	19.465	13.943
siRNA571	TraesCS3A01G096800.1	3.5	NA	p0028E10.10 protein			18.117	38.292	51.169	4.882	5.17	4.773	0.632	0.4	0.249	0.921	1.734
siRNA578	TraesCS6B01G371500.1	3.5	NA	10 kDa chaperonin	PF00166: Chaperonin 10 Kd subunit	IPR011032: GroES-like; IPR017416: Chaperonin Cpn20; IPR018369: Chaperonin GroES, conserved site; IPR020818: GroES chaperonin family	0.395	0.828	0.318	0.202	0	0.146	10.129	6.854	2.074	20.016	22.192
siRNA578	TraesCS6A01G340300.2	3.5	NA	10 kDa chaperonin	PF00166: Chaperonin 10 Kd subunit	IPR011032: GroES-like; IPR017416: Chaperonin Cpn20; IPR018369: Chaperonin GroES, conserved site; IPR020818: GroES chaperonin family	0.395	0.828	0.318	0.202	0	0.146	6.717	4.599	1.461	17.24	19.224
siRNA578	TraesCS6D01G320800.1	3.5	0.735376	10 kDa chaperonin	PF00166: Chaperonin 10 Kd subunit	IPR011032: GroES-like; IPR017416: Chaperonin Cpn20; IPR018369: Chaperonin GroES, conserved site; IPR020818: GroES chaperonin family	0.395	0.828	0.318	0.202	0	0.146	4.05	3.284	0.165	10.377	12.185
siRNA586	TraesCS6A01G098600.1	3.5	NA	Chloride channel protein	PF00654: Voltage gated chloride channel; PF00571: CBS domain	IPR000644: CBS domain; IPR001807: Chloride channel, voltage gated; IPR002251: Chloride channel ClC-plant; IPR014743: Chloride channel, core	4.574	10.614	36.321	0	0.087	0	0.192	0.063	0	0.344	0.751
siRNA586	TraesCS3B01G413700.1	3.5	0.774127	Photosystem II 22 kDa protein, chloroplastic	PF00504: Chlorophyll A-B binding protein	IPR022796: Chlorophyll A-B binding protein; IPR023329: Chlorophyll a/b binding protein domain	4.574	10.614	36.321	0	0.087	0	253.274	97.53	2.36	521.132	174.833
siRNA586	TraesCS3A01G381000.1	3.5	0.774127	Chlorophyll a-b binding protein, chloroplastic	PF00504: Chlorophyll A-B binding protein	IPR022796: Chlorophyll A-B binding protein; IPR023329: Chlorophyll a/b binding protein domain	4.574	10.614	36.321	0	0.087	0	102.428	52.503	1.237	291.223	84.498
siRNA586	TraesCS1B01G084700.1	3.5	0.700205	Dihydrolipoyl dehydrogenase	PF07992: Pyridine nucleotide-disulphide oxidoreductase; PF02852: Pyridine nucleotide-disulphide oxidoreductase, dimerisation domain	IPR004099: Pyridine nucleotide-disulphide oxidoreductase, dimerisation domain; IPR006258: Dihydrolipoamide dehydrogenase; IPR012999: Pyridine nucleotide-disulphide oxidoreductase, class I, active site; IPR016156: FAD/NAD-linked reductase, dimerisation domain; IPR023753: FAD/NAD(P)-binding domain	4.574	10.614	36.321	0	0.087	0	5.682	1.795	1.864	25.37	5.429
siRNA587	TraesCS5D01G013400.1	3.5	0.750562	Lipoxygenase	PF01477: PLAT/LH2 domain; PF00305: Lipoxygenase	IPR001024: PLAT/LH2 domain; IPR001246: Lipoxygenase, plant; IPR013819: Lipoxygenase, C-terminal; IPR020833: Lipoxygenase, iron binding site; IPR020834: Lipoxygenase, conserved site; IPR027433: Lipoxygenase, domain 3	0.779	4.223	10.322	0.645	0.164	0.478	3.974	0.279	0.133	34.965	4.437
siRNA589	TraesCS6D01G213000.1	3.5	0.709945	Receptor kinase	PF13855: Leucine rich repeat; PF00069: Protein kinase domain	IPR000719: Protein kinase domain; IPR001611: Leucine-rich repeat; IPR003591: Leucine-rich repeat, typical subtype; IPR008271: Serine/threonine-protein kinase, active site; IPR011009: Protein kinase-like domain; IPR017441: Protein kinase, ATP binding site; IPR032675: Leucine-rich repeat domain, L domain-like	13.178	20.447	17.292	6.933	5.423	6.88	1.37	0.982	0.528	1.997	2.267
siRNA589	TraesCS1B01G228100.1	3.5	NA	Camphor resistance CrcB family protein	PF02537: CrcB-like protein, Camphor Resistance (CrcB)	IPR003691: Putative fluoride ion transporter CrcB	13.178	20.447	17.292	6.933	5.423	6.88	25.928	11.558	4.217	51.386	34.493
siRNA590	TraesCS3D01G194800.2	3.5	0.770202	transcription factor-like protein	PF00170: bZIP transcription factor; PF14144: Seed dormancy control	IPR004827: Basic-leucine zipper domain; IPR025422: Transcription factor TGA like domain	2.255	9.662	19.539	1.529	1.831	0.744	10.293	9.285	10.2	16.658	25.056
siRNA590	TraesCS3A01G190700.2	3.5	0.770202	transcription factor-like protein	PF00170: bZIP transcription factor; PF14144: Seed dormancy control	IPR004827: Basic-leucine zipper domain; IPR025422: Transcription factor TGA like domain	2.255	9.662	19.539	1.529	1.831	0.744	8.517	7.011	6.577	13.825	17.453
siRNA701	TraesCS7D01G494200.1	3.5	0.748954	Lectin	PF00139: Legume lectin domain	IPR001220: Legume lectin domain; IPR013320: Concanavalin A-like lectin/glucanase domain; IPR019825: Legume lectin, beta chain, Mn/Ca-binding site	6.425	66.075	282.684	0.119	1.569	0.361	0.852	0.258	0.174	0.865	0.992
siRNA705	TraesCS1A01G179700.1	3.5	0.767241	DNA mismatch repair protein MutS, putative	PF00488: MutS domain V	IPR000432: DNA mismatch repair protein MutS, C-terminal; IPR005747: Endonuclease MutS2; IPR007696: DNA mismatch repair protein MutS, core; IPR027417: P-loop containing nucleoside triphosphate hydrolase	3.387	7.101	22.704	0	0.083	0.156	8.856	5.427	3.797	19.506	18.252
siRNA705	TraesCS1D01G178000.1	3.5	0.767241	DNA mismatch repair protein MutS, putative	PF00488: MutS domain V	IPR000432: DNA mismatch repair protein MutS, C-terminal; IPR005747: Endonuclease MutS2; IPR007696: DNA mismatch repair protein MutS, core; IPR027417: P-loop containing nucleoside triphosphate hydrolase	3.387	7.101	22.704	0	0.083	0.156	8.04	4.583	2.307	15.613	15.323
siRNA705	TraesCS1B01G200700.1	3.5	0.767241	DNA mismatch repair protein MutS, putative	PF00488: MutS domain V	IPR000432: DNA mismatch repair protein MutS, C-terminal; IPR005747: Endonuclease MutS2; IPR007696: DNA mismatch repair protein MutS, core; IPR027417: P-loop containing nucleoside triphosphate hydrolase	3.387	7.101	22.704	0	0.083	0.156	7.615	5.908	5.368	17.074	23.015
siRNA705	TraesCS2B01G464800.1	3.5	0.762931	basic helix-loop-helix (bHLH) DNA-binding superfamily protein		IPR011598: Myc-type, basic helix-loop-helix (bHLH) domain	3.387	7.101	22.704	0	0.083	0.156	1.016	0.632	0.208	0.614	1.75
siRNA708	TraesCS5B01G035000.1	3.5	0.712401	Receptor-like protein kinase	PF13947: Wall-associated receptor kinase galacturonan-binding; PF00069: Protein kinase domain	IPR000719: Protein kinase domain; IPR001881: EGF-like calcium-binding domain; IPR008271: Serine/threonine-protein kinase, active site; IPR011009: Protein kinase-like domain; IPR017441: Protein kinase, ATP binding site; IPR018097: EGF-like calcium-binding, conserved site; IPR025287: Wall-associated receptor kinase, galacturonan-binding domain	5.003	5.185	13.666	0.28	0.083	0.247	3.755	0.981	0	8.958	4.765
siRNA708	TraesCS5D01G043500.1	3.5	0.712401	Receptor-like protein kinase	PF13947: Wall-associated receptor kinase galacturonan-binding; PF00069: Protein kinase domain	IPR000719: Protein kinase domain; IPR001881: EGF-like calcium-binding domain; IPR008271: Serine/threonine-protein kinase, active site; IPR011009: Protein kinase-like domain; IPR017441: Protein kinase, ATP binding site; IPR018097: EGF-like calcium-binding, conserved site; IPR025287: Wall-associated receptor kinase, galacturonan-binding domain	5.003	5.185	13.666	0.28	0.083	0.247	4.005	1.436	1.152	7.574	4.956
siRNA711	TraesCS3D01G421500.1	3.5	NA	Alpha/beta hydrolase	PF00561: alpha/beta hydrolase fold	IPR000073: Alpha/beta hydrolase fold-1; IPR029058: Alpha/Beta hydrolase fold	1.583	2.16	1.339	0.197	0.081	0.211	36.569	14.813	0.801	78.5	36.856
siRNA711	TraesCS3A01G426600.1	3.5	NA	Alpha/beta hydrolase	PF00561: alpha/beta hydrolase fold	IPR000073: Alpha/beta hydrolase fold-1; IPR029058: Alpha/Beta hydrolase fold	1.583	2.16	1.339	0.197	0.081	0.211	35.515	12.514	0.591	78.396	33.169
siRNA711	TraesCS3B01G462800.1	3.5	NA	Alpha/beta hydrolase	PF00561: alpha/beta hydrolase fold	IPR000073: Alpha/beta hydrolase fold-1; IPR029058: Alpha/Beta hydrolase fold	1.583	2.16	1.339	0.197	0.081	0.211	65.57	22.809	1.989	136.143	61.335
siRNA713	TraesCS5D01G099000.1	3.5	NA	PsbP-like protein 1	PF01789: PsbP	IPR002683: PsbP family; IPR016123: Mog1/PsbP, alpha/beta/alpha sandwich	1.275	2.645	2.2	0.347	0.504	1.05	6.485	2.369	0.121	12.548	9.948
siRNA713	TraesCS3B01G490700.1	3.5	NA	transmembrane protein, putative (DUF594)	PF13968: Domain of unknown function (DUF4220); PF04578: Protein of unknown function, DUF594	IPR007658: Protein of unknown function DUF594; IPR025315: Domain of unknown function DUF4220	1.275	2.645	2.2	0.347	0.504	1.05	9.55	8.291	3.601	15.897	18.182
siRNA715	TraesCS5A01G533300.1	3.5	0.731752	basic helix-loop-helix (bHLH) DNA-binding superfamily protein		IPR011598: Myc-type, basic helix-loop-helix (bHLH) domain	5.771	8.339	39.29	1.004	3.161	1.175	1.613	0.099	0.814	22.663	2.847
siRNA715	TraesCS4B01G365600.1	3.5	0.731752	basic helix-loop-helix (bHLH) DNA-binding superfamily protein		IPR011598: Myc-type, basic helix-loop-helix (bHLH) domain	5.771	8.339	39.29	1.004	3.161	1.175	11.386	14.984	0	43.741	114.741
siRNA716	TraesCS4B01G373200.1	3.5	0.739535	Phosphatidylserine decarboxylase proenzyme	PF02666: Phosphatidylserine decarboxylase	IPR003817: Phosphatidylserine decarboxylase-related; IPR033177: Phosphatidylserine decarboxylase; IPR033661: Phosphatidylserine decarboxylase, eukaryotic type 1	114.513	250.314	716.189	5.046	23.279	7.664	7	6.504	11.126	10.496	14.091
siRNA716	TraesCS4D01G364000.1	3.5	0.739535	Phosphatidylserine decarboxylase proenzyme	PF02666: Phosphatidylserine decarboxylase	IPR003817: Phosphatidylserine decarboxylase-related; IPR033177: Phosphatidylserine decarboxylase; IPR033661: Phosphatidylserine decarboxylase, eukaryotic type 1	114.513	250.314	716.189	5.046	23.279	7.664	2.576	2.382	4.053	5.552	2.158
siRNA720	TraesCS2B01G346500.1	3.5	0.776243	Chloroplastic group IIA intron splicing facilitator CRS1, chloroplastic	PF01985: CRS1 / YhbY (CRM) domain	IPR001890: RNA-binding, CRM domain	542.02	1051.12	1185.38	482.715	621.017	771.97	1.271	1.178	0.09	2.199	3.353
siRNA720	TraesCS2D01G327400.1	3.5	0.776243	Chloroplastic group IIA intron splicing facilitator CRS1, chloroplastic	PF01985: CRS1 / YhbY (CRM) domain	IPR001890: RNA-binding, CRM domain	542.02	1051.12	1185.38	482.715	621.017	771.97	3.697	2.956	0.405	5.1	8.842
siRNA721	TraesCS7A01G145300.2	3.5	0.832474	FAD-dependent oxidoreductase family protein	PF01266: FAD dependent oxidoreductase	IPR006076: FAD dependent oxidoreductase; IPR023753: FAD/NAD(P)-binding domain	1.86	3.536	26.498	0.06	0.17	0.055	4.379	2.453	0.406	6.544	7.361
siRNA721	TraesCS7D01G146600.1	3.5	0.832474	FAD-dependent oxidoreductase family protein	PF01266: FAD dependent oxidoreductase	IPR006076: FAD dependent oxidoreductase; IPR023753: FAD/NAD(P)-binding domain	1.86	3.536	26.498	0.06	0.17	0.055	4.446	2.891	0.497	6.772	9.966
siRNA721	TraesCS7B01G047500.1	3.5	0.832474	Zeta-carotene desaturase	PF01266: FAD dependent oxidoreductase	IPR006076: FAD dependent oxidoreductase; IPR023753: FAD/NAD(P)-binding domain	1.86	3.536	26.498	0.06	0.17	0.055	2.787	1.534	0.209	5.657	6.753
siRNA721	TraesCS2A01G416900.2	3.5	0.701031	Nudix hydrolase	PF00293: NUDIX domain	IPR000086: NUDIX hydrolase domain; IPR003293: Nudix hydrolase 6-like; IPR015797: NUDIX hydrolase domain-like; IPR020084: NUDIX hydrolase, conserved site	1.86	3.536	26.498	0.06	0.17	0.055	2.662	4.211	20.126	3.395	9.423
siRNA724	TraesCS5B01G477800.1	3.5	NA	Mg-protoporphyrin IX chelatase	PF01078: Magnesium chelatase, subunit ChlI; PF13519: von Willebrand factor type A domain	IPR000523: Magnesium chelatase ChlI domain; IPR002035: von Willebrand factor, type A; IPR003593: AAA+ ATPase domain; IPR011776: Magnesium chelatase, ATPase subunit D; IPR027417: P-loop containing nucleoside triphosphate hydrolase	5.265	11.383	23.693	0.143	0.835	0.166	3.101	1.609	0.063	7.165	5.186
siRNA724	TraesCS5A01G466100.1	3.5	NA	Mg-protoporphyrin IX chelatase	PF01078: Magnesium chelatase, subunit ChlI; PF13519: von Willebrand factor type A domain	IPR000523: Magnesium chelatase ChlI domain; IPR002035: von Willebrand factor, type A; IPR003593: AAA+ ATPase domain; IPR011776: Magnesium chelatase, ATPase subunit D; IPR027417: P-loop containing nucleoside triphosphate hydrolase	5.265	11.383	23.693	0.143	0.835	0.166	12.54	7.254	1.313	31.316	22.456
siRNA724	TraesCS5D01G478900.1	3.5	NA	Mg-protoporphyrin IX chelatase	PF01078: Magnesium chelatase, subunit ChlI; PF13519: von Willebrand factor type A domain	IPR000523: Magnesium chelatase ChlI domain; IPR002035: von Willebrand factor, type A; IPR003593: AAA+ ATPase domain; IPR011776: Magnesium chelatase, ATPase subunit D; IPR027417: P-loop containing nucleoside triphosphate hydrolase	5.265	11.383	23.693	0.143	0.835	0.166	8.053	3.903	0.539	17.574	11.397
siRNA736	TraesCS4D01G210000.1	3.5	NA	RNA polymerase sigma factor	PF04542: Sigma-70 region 2; PF04539: Sigma-70 region 3; PF04545: Sigma-70, region 4	IPR000943: RNA polymerase sigma-70; IPR007624: RNA polymerase sigma-70 region 3; IPR007627: RNA polymerase sigma-70 region 2; IPR007630: RNA polymerase sigma-70 region 4; IPR011991: Winged helix-turn-helix DNA-binding domain; IPR013324: RNA polymerase sigma factor, region 3/4; IPR013325: RNA polymerase sigma factor, region 2; IPR014284: RNA polymerase sigma-70 like domain; IPR016262: RNA polymera…	5.398	7.551	10.267	1.011	3.044	2.821	6.273	3.722	0.202	14.674	8.918
siRNA736	TraesCS4A01G095200.1	3.5	NA	RNA polymerase sigma factor	PF04542: Sigma-70 region 2; PF04539: Sigma-70 region 3; PF04545: Sigma-70, region 4	IPR000943: RNA polymerase sigma-70; IPR007624: RNA polymerase sigma-70 region 3; IPR007627: RNA polymerase sigma-70 region 2; IPR007630: RNA polymerase sigma-70 region 4; IPR011991: Winged helix-turn-helix DNA-binding domain; IPR013324: RNA polymerase sigma factor, region 3/4; IPR013325: RNA polymerase sigma factor, region 2; IPR014284: RNA polymerase sigma-70 like domain; IPR016262: RNA polymera…	5.398	7.551	10.267	1.011	3.044	2.821	4.455	1.776	0.249	11.296	8.531
siRNA955	TraesCS1D01G139800.1	3.5	NA	Phosphoglycerate kinase	PF00162: Phosphoglycerate kinase; PF02390: Putative methyltransferase	IPR001576: Phosphoglycerate kinase; IPR003358: tRNA (guanine-N-7) methyltransferase, Trmb type; IPR015824: Phosphoglycerate kinase, N-terminal; IPR029063: S-adenosyl-L-methionine-dependent methyltransferase	3782.59	1666.49	1340.64	7462.2	5199.42	6158.15	0.393	0.188	0.254	0.917	0.981
siRNA955	TraesCS1B01G157400.1	3.5	NA	Phosphoglycerate kinase	PF00162: Phosphoglycerate kinase; PF02390: Putative methyltransferase	IPR001576: Phosphoglycerate kinase; IPR003358: tRNA (guanine-N-7) methyltransferase, Trmb type; IPR015824: Phosphoglycerate kinase, N-terminal; IPR029063: S-adenosyl-L-methionine-dependent methyltransferase	3782.59	1666.49	1340.64	7462.2	5199.42	6158.15	3.033	2.235	4.719	4.428	9.145
siRNA1032	TraesCS6A01G384100.1	3.5	NA	F-box protein PP2	PF14299: Phloem protein 2	IPR001810: F-box domain; IPR025886: Phloem protein 2-like	2.072	1.265	2.403	0.647	0.835	0.825	3.697	1.737	0.697	8.265	5.413
siRNA1032	TraesCS7B01G095400.1	3.5	NA	pfkB-like carbohydrate kinase family protein	PF00294: pfkB family carbohydrate kinase	IPR002173: Carbohydrate/puine kinase, PfkB, conserved site; IPR011611: Carbohydrate kinase PfkB; IPR029056: Ribokinase-like	2.072	1.265	2.403	0.647	0.835	0.825	9.886	9.755	6.449	22.255	18.129
siRNA1032	TraesCS7A01G190500.1	3.5	NA	pfkB-like carbohydrate kinase family protein	PF00294: pfkB family carbohydrate kinase	IPR002173: Carbohydrate/puine kinase, PfkB, conserved site; IPR011611: Carbohydrate kinase PfkB; IPR029056: Ribokinase-like	2.072	1.265	2.403	0.647	0.835	0.825	7.686	6.159	2.541	17.954	13.754
miRNA4	TraesCS6D01G002200.1	4	NA	Receptor-kinase, putative	PF08263: Leucine rich repeat N-terminal domain; PF00560: Leucine Rich Repeat; PF13855: Leucine rich repeat; PF07714: Protein tyrosine kinase	IPR000719: Protein kinase domain; IPR001245: Serine-threonine/tyrosine-protein kinase, catalytic domain; IPR001611: Leucine-rich repeat; IPR003591: Leucine-rich repeat, typical subtype; IPR008271: Serine/threonine-protein kinase, active site; IPR011009: Protein kinase-like domain; IPR013210: Leucine-rich repeat-containing N-terminal, plant-type; IPR017441: Protein kinase, ATP binding site; IPR032…	5.349	41.236	8.886	4.63	3.554	2.266	29.589	22.864	3.494	19.11	53.537
miRNA9	TraesCS3B01G522500.1	4	0.707042	NBS-LRR-like resistance protein	PF00931: NB-ARC domain	IPR002182: NB-ARC; IPR011991: Winged helix-turn-helix DNA-binding domain; IPR027417: P-loop containing nucleoside triphosphate hydrolase; IPR032675: Leucine-rich repeat domain, L domain-like	2434.63	3158.13	3307.82	1561.09	1542.25	1328.57	0.102	0.031	0	0.362	0.137
miRNA9	TraesCS3D01G516300.1	4	NA	NBS-LRR disease resistance protein-like protein	PF00931: NB-ARC domain	IPR002182: NB-ARC; IPR011991: Winged helix-turn-helix DNA-binding domain; IPR027417: P-loop containing nucleoside triphosphate hydrolase; IPR032675: Leucine-rich repeat domain, L domain-like	2434.63	3158.13	3307.82	1561.09	1542.25	1328.57	2.539	2.812	0.68	2.329	6.365
miRNA10	TraesCS5B01G006500.1	4	NA	Lipoxygenase	PF01477: PLAT/LH2 domain; PF00305: Lipoxygenase	IPR001024: PLAT/LH2 domain; IPR001246: Lipoxygenase, plant; IPR013819: Lipoxygenase, C-terminal; IPR020833: Lipoxygenase, iron binding site; IPR020834: Lipoxygenase, conserved site; IPR027433: Lipoxygenase, domain 3	485.797	556.064	1046.01	182.202	335.163	153.272	1.947	0.196	0	26.108	1.402
miRNA10	TraesCS2D01G381700.2	4	NA	Actin-related protein 2/3 complex subunit 2	PF04045: Arp2/3 complex, 34 kD subunit p34-Arc	IPR007188: Actin-related protein 2/3 complex subunit 2; IPR034666: Arp2/3 complex subunit 2/4	485.797	556.064	1046.01	182.202	335.163	153.272	0.1	0.067	0	0.962	0.339
miRNA18	TraesCS1B01G307600.1	4	NA	DUF399 family protein, putative (DUF399 and DUF3411)	PF04187: Haem-binding uptake, Tiki superfamily, ChaN; PF11891: Protein RETICULATA-related	IPR006311: Twin-arginine translocation pathway, signal sequence; IPR007314: Haem-binding uptake, Tiki superfamily, ChaN; IPR021825: Protein RETICULATA-related	89.122	157.762	111.369	228.55	156.901	117.538	20.42	8.268	7.142	34.316	22.057
miRNA19	TraesCS5D01G424700.1	4	0.73913	Ribose-5-phosphate isomerase A	PF06026: Ribose 5-phosphate isomerase A (phosphoriboisomerase A)	IPR004788: Ribose 5-phosphate isomerase, type A	177.101	208.122	208.747	48.602	53.811	44.673	11.598	3.264	0.121	28.115	17.659
miRNA19	TraesCS5B01G419300.1	4	0.73913	Ribose-5-phosphate isomerase A	PF06026: Ribose 5-phosphate isomerase A (phosphoriboisomerase A)	IPR004788: Ribose 5-phosphate isomerase, type A	177.101	208.122	208.747	48.602	53.811	44.673	9.203	2.002	0.59	27.903	14.917
miRNA19	TraesCS5A01G417000.1	4	0.73913	Ribose-5-phosphate isomerase A	PF06026: Ribose 5-phosphate isomerase A (phosphoriboisomerase A)	IPR004788: Ribose 5-phosphate isomerase, type A	177.101	208.122	208.747	48.602	53.811	44.673	8.614	2.741	0.514	22.092	13.371
miRNA20	TraesCS5A01G092900.1	4	0.800454	Kinesin-related protein	PF00307: Calponin homology (CH) domain; PF00225: Kinesin motor domain	IPR001715: Calponin homology domain; IPR001752: Kinesin motor domain; IPR027417: P-loop containing nucleoside triphosphate hydrolase	100.725	119.732	186.099	36.812	74.152	55.114	0.045	0.016	0.596	0.383	0.135
miRNA21	TraesCS5D01G148600.2	4	NA	RNA-binding domain CCCH-type zinc finger protein	PF16131: Torus domain; PF00076: RNA recognition motif. (a.k.a. RRM, RBD, or RNP domain)	IPR000504: RNA recognition motif domain; IPR000571: Zinc finger, CCCH-type; IPR032297: Torus domain	156.898	116.7	72.328	254.468	232.335	180.377	1.311	0.508	0.057	1.666	1.895
miRNA21	TraesCS5A01G143400.1	4	NA	RNA-binding domain CCCH-type zinc finger protein	PF16131: Torus domain; PF00076: RNA recognition motif. (a.k.a. RRM, RBD, or RNP domain)	IPR000504: RNA recognition motif domain; IPR000571: Zinc finger, CCCH-type; IPR032297: Torus domain	156.898	116.7	72.328	254.468	232.335	180.377	1.52	0.625	0.244	1.304	2.286
miRNA21	TraesCS5A01G320400.1	4	NA	Alpha/beta hydrolase, putative	PF00875: DNA photolyase; PF12697: Alpha/beta hydrolase family	IPR000073: Alpha/beta hydrolase fold-1; IPR006050: DNA photolyase, N-terminal; IPR014729: Rossmann-like alpha/beta/alpha sandwich fold; IPR029058: Alpha/Beta hydrolase fold	156.898	116.7	72.328	254.468	232.335	180.377	42.718	19.714	5.569	80.95	50.702
miRNA23	TraesCS1B01G182400.1	4	NA	Chloroplast inner envelope protein, putative, expressed	PF16940: Chloroplast envelope transporter	IPR031610: Protein TIC110, chloroplastic	2104.49	1831.26	1531.97	1667.49	1182.48	1085.06	61.004	18.432	2.417	281.119	76.741
miRNA23	TraesCS6D01G098500.1	4	NA	Squamosa promoter-binding-like protein	PF03110: SBP domain	IPR004333: Transcription factor, SBP-box	2104.49	1831.26	1531.97	1667.49	1182.48	1085.06	12.951	8.3	2.212	16.92	17.836
miRNA23	TraesCS6A01G110100.2	4	NA	Squamosa promoter-binding-like protein	PF03110: SBP domain	IPR004333: Transcription factor, SBP-box	2104.49	1831.26	1531.97	1667.49	1182.48	1085.06	17.711	9.264	2.36	26.961	22.227
miRNA40	TraesCS3A01G354200.2	4	0.749515	Respiratory burst oxidase-like protein	PF08414: Respiratory burst NADPH oxidase; PF01794: Ferric reductase like transmembrane component; PF08022: FAD-binding domain; PF08030: Ferric reductase NAD binding domain	IPR000778: Cytochrome b245, heavy chain; IPR002048: EF-hand domain; IPR011992: EF-hand domain pair; IPR013112: FAD-binding 8; IPR013121: Ferric reductase, NAD binding domain; IPR013130: Ferric reductase transmembrane component-like domain; IPR013623: NADPH oxidase Respiratory burst; IPR017927: Ferredoxin reductase-type FAD-binding domain; IPR017938: Riboflavin synthase-like beta-barrel; IPR018247…	76.425	93.391	153.742	8.386	21.051	9.928	6.553	2.103	0.294	12.671	10.613
miRNA40	TraesCS3B01G386600.1	4	0.732039	Respiratory burst oxidase-like protein	PF08414: Respiratory burst NADPH oxidase; PF01794: Ferric reductase like transmembrane component; PF08022: FAD-binding domain; PF08030: Ferric reductase NAD binding domain	IPR000778: Cytochrome b245, heavy chain; IPR002048: EF-hand domain; IPR011992: EF-hand domain pair; IPR013112: FAD-binding 8; IPR013121: Ferric reductase, NAD binding domain; IPR013130: Ferric reductase transmembrane component-like domain; IPR013623: NADPH oxidase Respiratory burst; IPR017927: Ferredoxin reductase-type FAD-binding domain; IPR017938: Riboflavin synthase-like beta-barrel; IPR018247…	76.425	93.391	153.742	8.386	21.051	9.928	6.915	2.459	0.526	12.218	13.458
miRNA40	TraesCS3D01G347900.2	4	0.720388	Respiratory burst oxidase-like protein	PF08414: Respiratory burst NADPH oxidase; PF01794: Ferric reductase like transmembrane component; PF08022: FAD-binding domain; PF08030: Ferric reductase NAD binding domain	IPR000778: Cytochrome b245, heavy chain; IPR002048: EF-hand domain; IPR011992: EF-hand domain pair; IPR013112: FAD-binding 8; IPR013121: Ferric reductase, NAD binding domain; IPR013130: Ferric reductase transmembrane component-like domain; IPR013623: NADPH oxidase Respiratory burst; IPR017927: Ferredoxin reductase-type FAD-binding domain; IPR017938: Riboflavin synthase-like beta-barrel; IPR018247…	76.425	93.391	153.742	8.386	21.051	9.928	8.994	4.128	0.506	11.306	12.824
miRNA46	TraesCS1D01G056100.1	4	NA	DIS3-like exonuclease 2	PF00773: RNB domain	IPR011991: Winged helix-turn-helix DNA-binding domain; IPR012340: Nucleic acid-binding, OB-fold	28.686	25.737	17.379	13.467	16.217	11.232	2.576	1.582	0.138	6.531	5.154
miRNA46	TraesCS1B01G072200.1	4	NA	DIS3-like exonuclease 2	PF00773: RNB domain	IPR011991: Winged helix-turn-helix DNA-binding domain; IPR012340: Nucleic acid-binding, OB-fold	28.686	25.737	17.379	13.467	16.217	11.232	3.248	1.625	0.067	7.267	4.496
miRNA51	TraesCS5A01G533300.1	4	0.719466	basic helix-loop-helix (bHLH) DNA-binding superfamily protein		IPR011598: Myc-type, basic helix-loop-helix (bHLH) domain	1.702	1.405	2.751	0.407	0.327	0.211	1.613	0.099	0.814	22.663	2.847
miRNA51	TraesCS4B01G365600.1	4	0.719466	basic helix-loop-helix (bHLH) DNA-binding superfamily protein		IPR011598: Myc-type, basic helix-loop-helix (bHLH) domain	1.702	1.405	2.751	0.407	0.327	0.211	11.386	14.984	0	43.741	114.741
miRNA53	TraesCS4A01G059500.3	4	NA	Inositol-tetrakisphosphate 1-kinase	PF05770: Inositol 1, 3, 4-trisphosphate 5/6-kinase	IPR008656: Inositol-tetrakisphosphate 1-kinase	489.959	544.294	398.17	29.382	166.84	85.433	46.494	27.036	14.603	96.399	68.699
miRNA53	TraesCS4B01G056800.1	4	NA	Inositol-tetrakisphosphate 1-kinase	PF05770: Inositol 1, 3, 4-trisphosphate 5/6-kinase	IPR008656: Inositol-tetrakisphosphate 1-kinase	489.959	544.294	398.17	29.382	166.84	85.433	6.327	7.19	10.835	8.075	14.758
miRNA53	TraesCS4D01G057100.1	4	NA	Inositol-tetrakisphosphate 1-kinase	PF05770: Inositol 1, 3, 4-trisphosphate 5/6-kinase	IPR008656: Inositol-tetrakisphosphate 1-kinase	489.959	544.294	398.17	29.382	166.84	85.433	2.865	3.89	7.657	3.385	12.153
miRNA53	TraesCS4B01G235100.2	4	NA	Inositol-tetrakisphosphate 1-kinase	PF05770: Inositol 1, 3, 4-trisphosphate 5/6-kinase	IPR008656: Inositol-tetrakisphosphate 1-kinase	489.959	544.294	398.17	29.382	166.84	85.433	14.442	7.822	1.422	24.595	17.054
miRNA53	TraesCS4A01G292600.1	4	NA	Transmembrane protein, putative			489.959	544.294	398.17	29.382	166.84	85.433	0.551	0.07	0.026	1.402	0.497
miRNA53	TraesCS5A01G096100.1	4	NA	Acyl carrier protein	PF00550: Phosphopantetheine attachment site	IPR003231: Acyl carrier protein (ACP); IPR006162: Phosphopantetheine attachment site; IPR009081: Phosphopantetheine binding ACP domain; IPR020806: Polyketide synthase, phosphopantetheine-binding domain	489.959	544.294	398.17	29.382	166.84	85.433	102.081	58.776	11.552	202.194	123.149
miRNA53	TraesCS5D01G108700.1	4	NA	Acyl carrier protein	PF00550: Phosphopantetheine attachment site	IPR003231: Acyl carrier protein (ACP); IPR006162: Phosphopantetheine attachment site; IPR009081: Phosphopantetheine binding ACP domain; IPR020806: Polyketide synthase, phosphopantetheine-binding domain	489.959	544.294	398.17	29.382	166.84	85.433	60.326	34.568	8.105	153.157	93.176
miRNA53	TraesCS5B01G102000.1	4	NA	Acyl carrier protein	PF00550: Phosphopantetheine attachment site	IPR003231: Acyl carrier protein (ACP); IPR006162: Phosphopantetheine attachment site; IPR009081: Phosphopantetheine binding ACP domain; IPR020806: Polyketide synthase, phosphopantetheine-binding domain	489.959	544.294	398.17	29.382	166.84	85.433	101.935	32.756	5.208	220.153	106.493
miRNA55	TraesCS2D01G145700.1	4	NA	Cytochrome P450, putative	PF00067: Cytochrome P450	IPR001128: Cytochrome P450; IPR002401: Cytochrome P450, E-class, group I; IPR017972: Cytochrome P450, conserved site	293.312	400.073	447.504	200.152	359.326	254.621	12.807	8.606	8.02	10.748	22.745
miRNA55	TraesCS7D01G421500.1	4	NA	Fe/S biogenesis protein nfuA	PF01106: NifU-like domain	IPR001075: NIF system FeS cluster assembly, NifU, C-terminal	293.312	400.073	447.504	200.152	359.326	254.621	14.069	7.185	2.038	25.328	17.246
miRNA55	TraesCS7B01G329500.1	4	NA	Fe/S biogenesis protein nfuA	PF01106: NifU-like domain	IPR001075: NIF system FeS cluster assembly, NifU, C-terminal	293.312	400.073	447.504	200.152	359.326	254.621	8.533	6.188	0.389	15.178	19.264
miRNA60	TraesCS4A01G167800.1	4	NA	Acyl-CoA-binding domain-containing protein 4	PF13854: Kelch motif; PF13418: Galactose oxidase, central domain	IPR015915: Kelch-type beta propeller	4946.17	4751.28	3178.69	4387.36	4445.88	4634.15	2.121	2.656	1.737	3.608	5.557
miRNA67	TraesCS2D01G148700.1	4	NA	Transcription elongation factor-related family protein	PF08711: TFIIS helical bundle-like domain	IPR003617: Transcription elongation factor, TFIIS/CRSP70, N-terminal, sub-type; IPR017923: Transcription factor IIS, N-terminal	147.34	121.245	92.272	114.794	111.267	115.82	27.949	17.46	25.607	43.867	47.871
miRNA67	TraesCS3D01G234600.1	4	NA	Pentatricopeptide repeat-containing protein	PF01535: PPR repeat; PF13041: PPR repeat family	IPR002885: Pentatricopeptide repeat; IPR011990: Tetratricopeptide-like helical domain	147.34	121.245	92.272	114.794	111.267	115.82	1.408	0.475	0.157	3.082	1.161
miRNA67	TraesCS3B01G248000.1	4	NA	Pentatricopeptide repeat-containing protein	PF01535: PPR repeat; PF13041: PPR repeat family	IPR002885: Pentatricopeptide repeat; IPR011990: Tetratricopeptide-like helical domain	147.34	121.245	92.272	114.794	111.267	115.82	1.216	0.487	0.018	2.807	1.098
miRNA68	TraesCS3A01G027700.3	4	NA	Pentatricopeptide repeat-containing protein	PF13041: PPR repeat family; PF01535: PPR repeat; PF14432: DYW family of nucleic acid deaminases	IPR002885: Pentatricopeptide repeat; IPR011990: Tetratricopeptide-like helical domain; IPR032867: DYW domain	963.61	869.634	632.283	804.912	798.246	646.111	1.005	0.732	0.024	2.11	0.845
miRNA84	TraesCS2B01G456100.1	4	NA	RING/U-box superfamily protein	PF13639: Ring finger domain	IPR001841: Zinc finger, RING-type; IPR013083: Zinc finger, RING/FYVE/PHD-type	7742.46	8130.36	7037.75	1892.86	2213.6	1608.05	77.545	48.505	93.558	95.145	99.734
miRNA92	TraesCS1D01G259200.1	4	NA	FBD-associated F-box protein		IPR001810: F-box domain; IPR032675: Leucine-rich repeat domain, L domain-like	111.369	62.065	85.035	59.466	58.581	46.617	5.803	4.293	8.595	8.52	9.31
miRNA95	TraesCS6A01G147900.4	4	NA	Protein phosphatase 2c, putative	PF00481: Protein phosphatase 2C	IPR000222: PPM-type phosphatase, divalent cation binding; IPR001932: PPM-type phosphatase domain	1.243	4	11.47	0	0.345	0.166	9.165	4.387	1.515	17.231	12.392
miRNA100	TraesCS5D01G053700.1	4	NA	Ankyrin repeat protein family-like protein	PF12796: Ankyrin repeats (3 copies); PF13962: Domain of unknown function	IPR002110: Ankyrin repeat; IPR020683: Ankyrin repeat-containing domain; IPR026961: PGG domain	5.527	8.447	16.773	0.94	2.242	1.533	0.345	0.075	0	0.374	0.607
miRNA100	TraesCS2A01G293400.1	4	NA	1,4-alpha-glucan-branching enzyme	PF02922: Carbohydrate-binding module 48 (Isoamylase N-terminal domain); PF00128: Alpha amylase, catalytic domain; PF02806: Alpha amylase, C-terminal all-beta domain	IPR004193: Glycoside hydrolase, family 13, N-terminal; IPR006047: Glycosyl hydrolase, family 13, catalytic domain; IPR006048: Alpha-amylase/branching enzyme, C-terminal all beta; IPR006407: 1,4-alpha-glucan-branching enzyme, GlgB; IPR013783: Immunoglobulin-like fold; IPR014756: Immunoglobulin E-set; IPR017853: Glycoside hydrolase superfamily	5.527	8.447	16.773	0.94	2.242	1.533	1.826	3.693	0.815	6.179	6.203
miRNA100	TraesCS2B01G309500.3	4	NA	1,4-alpha-glucan-branching enzyme	PF02922: Carbohydrate-binding module 48 (Isoamylase N-terminal domain); PF00128: Alpha amylase, catalytic domain; PF02806: Alpha amylase, C-terminal all-beta domain	IPR004193: Glycoside hydrolase, family 13, N-terminal; IPR006047: Glycosyl hydrolase, family 13, catalytic domain; IPR006048: Alpha-amylase/branching enzyme, C-terminal all beta; IPR006407: 1,4-alpha-glucan-branching enzyme, GlgB; IPR013783: Immunoglobulin-like fold; IPR014756: Immunoglobulin E-set; IPR017853: Glycoside hydrolase superfamily	5.527	8.447	16.773	0.94	2.242	1.533	2.258	4.777	1.813	5.163	3.761
miRNA100	TraesCS2D01G290800.4	4	NA	1,4-alpha-glucan-branching enzyme	PF02922: Carbohydrate-binding module 48 (Isoamylase N-terminal domain); PF00128: Alpha amylase, catalytic domain; PF02806: Alpha amylase, C-terminal all-beta domain	IPR004193: Glycoside hydrolase, family 13, N-terminal; IPR006047: Glycosyl hydrolase, family 13, catalytic domain; IPR006048: Alpha-amylase/branching enzyme, C-terminal all beta; IPR006407: 1,4-alpha-glucan-branching enzyme, GlgB; IPR013783: Immunoglobulin-like fold; IPR014756: Immunoglobulin E-set; IPR017853: Glycoside hydrolase superfamily	5.527	8.447	16.773	0.94	2.242	1.533	2.73	7.468	2.338	6.599	9.699
miRNA101	TraesCS6A01G095100.1	4	NA	F-box family protein	PF07723: Leucine Rich Repeat; PF08387: FBD	IPR001810: F-box domain; IPR006566: FBD domain; IPR013101: Leucine-rich repeat 2; IPR032675: Leucine-rich repeat domain, L domain-like	854.968	500.041	447.989	588.359	535.169	544.249	22.552	4.55	1.892	39.87	18.759
miRNA102	TraesCS1A01G441500.1	4	0.723356	LRR and NB-ARC domains-containing disease resistance protein			5.517	8.914	7.519	0.817	4.054	2.31	25.925	7.961	1.644	62.428	37.108
miRNA113	TraesCS1D01G056100.1	4	NA	DIS3-like exonuclease 2	PF00773: RNB domain	IPR011991: Winged helix-turn-helix DNA-binding domain; IPR012340: Nucleic acid-binding, OB-fold	1777.77	2161.96	1343.98	912.143	841.27	710.5	2.576	1.582	0.138	6.531	5.154
miRNA113	TraesCS1B01G072200.1	4	NA	DIS3-like exonuclease 2	PF00773: RNB domain	IPR011991: Winged helix-turn-helix DNA-binding domain; IPR012340: Nucleic acid-binding, OB-fold	1777.77	2161.96	1343.98	912.143	841.27	710.5	3.248	1.625	0.067	7.267	4.496
miRNA113	TraesCS3B01G327500.1	4	NA	Callose synthase-like protein	PF14288: 1,3-beta-glucan synthase subunit FKS1, domain-1; PF02364: 1,3-beta-glucan synthase component	IPR003440: Glycosyl transferase, family 48; IPR026899: 1,3-beta-glucan synthase subunit FKS1-like, domain-1	1777.77	2161.96	1343.98	912.143	841.27	710.5	1.731	1.047	0.42	1.726	2.712
miRNA113	TraesCS5A01G092900.1	4	NA	Kinesin-related protein	PF00307: Calponin homology (CH) domain; PF00225: Kinesin motor domain	IPR001715: Calponin homology domain; IPR001752: Kinesin motor domain; IPR027417: P-loop containing nucleoside triphosphate hydrolase	1777.77	2161.96	1343.98	912.143	841.27	710.5	0.045	0.016	0.596	0.383	0.135
miRNA120	TraesCS2D01G204800.1	4	NA	Ubiquitin thioesterase	PF10275: Peptidase C65 Otubain	IPR003323: OTU domain; IPR019400: Peptidase C65, otubain	126.549	137.884	116.556	187.912	134.516	117.857	0.118	0.112	0.263	0.09	0.591
miRNA120	TraesCS4B01G292600.1	4	NA	N-acetyltransferase, putative	PF00583: Acetyltransferase (GNAT) family	IPR000182: GNAT domain; IPR016181: Acyl-CoA N-acyltransferase	126.549	137.884	116.556	187.912	134.516	117.857	17.519	11.98	11.085	42.644	27.251
miRNA126	TraesCS7A01G455200.1	4	NA	Glutamate receptor	PF01094: Receptor family ligand binding region; PF00497: Bacterial extracellular solute-binding proteins, family 3; PF00060: Ligand-gated ion channel	IPR001320: Ionotropic glutamate receptor; IPR001638: Solute-binding protein family 3/N-terminal domain of MltF; IPR001828: Receptor, ligand binding region; IPR017103: Ionotropic glutamate receptor, plant; IPR028082: Periplasmic binding protein-like I	3526.97	3682.55	3503.88	1581.37	1871.58	1903.79	27.466	24.648	38.149	48.837	64.669
miRNA126	TraesCS7B01G355500.1	4	NA	Glutamate receptor	PF01094: Receptor family ligand binding region; PF00497: Bacterial extracellular solute-binding proteins, family 3; PF00060: Ligand-gated ion channel	IPR001320: Ionotropic glutamate receptor; IPR001638: Solute-binding protein family 3/N-terminal domain of MltF; IPR001828: Receptor, ligand binding region; IPR017103: Ionotropic glutamate receptor, plant; IPR028082: Periplasmic binding protein-like I	3526.97	3682.55	3503.88	1581.37	1871.58	1903.79	10.146	6.391	4.73	17.642	19.129
miRNA126	TraesCS7D01G444100.2	4	NA	Glutamate receptor	PF01094: Receptor family ligand binding region; PF00497: Bacterial extracellular solute-binding proteins, family 3; PF00060: Ligand-gated ion channel	IPR001320: Ionotropic glutamate receptor; IPR001638: Solute-binding protein family 3/N-terminal domain of MltF; IPR001828: Receptor, ligand binding region; IPR028082: Periplasmic binding protein-like I	3526.97	3682.55	3503.88	1581.37	1871.58	1903.79	4.574	4.417	3.341	7.743	12.246
miRNA126	TraesCS3A01G449300.3	4	0.74878	Auxin response factor	PF02362: B3 DNA binding domain; PF06507: Auxin response factor; PF02309: AUX/IAA family	IPR000270: PB1 domain; IPR003340: B3 DNA binding domain; IPR010525: Auxin response factor; IPR015300: DNA-binding pseudobarrel domain; IPR033389: AUX/IAA domain	3526.97	3682.55	3503.88	1581.37	1871.58	1903.79	6.675	3.906	0.229	8.606	7.926
miRNA126	TraesCS3D01G442000.7	4	0.74878	Auxin response factor	PF02362: B3 DNA binding domain; PF06507: Auxin response factor; PF02309: AUX/IAA family	IPR000270: PB1 domain; IPR003340: B3 DNA binding domain; IPR010525: Auxin response factor; IPR015300: DNA-binding pseudobarrel domain; IPR033389: AUX/IAA domain	3526.97	3682.55	3503.88	1581.37	1871.58	1903.79	5.458	2.294	0.335	7.931	6.954
miRNA126	TraesCS3A01G258300.1	4	NA	ABC transporter B family-like protein	PF00664: ABC transporter transmembrane region; PF00005: ABC transporter	IPR003439: ABC transporter-like; IPR003593: AAA+ ATPase domain; IPR011527: ABC transporter type 1, transmembrane domain; IPR017871: ABC transporter, conserved site; IPR027417: P-loop containing nucleoside triphosphate hydrolase	3526.97	3682.55	3503.88	1581.37	1871.58	1903.79	30.048	13.054	1.117	49.76	49.6
miRNA126	TraesCS3B01G291000.1	4	NA	ABC transporter B family-like protein	PF00664: ABC transporter transmembrane region; PF00005: ABC transporter	IPR003439: ABC transporter-like; IPR003593: AAA+ ATPase domain; IPR011527: ABC transporter type 1, transmembrane domain; IPR017871: ABC transporter, conserved site; IPR027417: P-loop containing nucleoside triphosphate hydrolase	3526.97	3682.55	3503.88	1581.37	1871.58	1903.79	1.032	0.453	0.065	1.566	1.446
miRNA126	TraesCS3D01G258200.2	4	NA	ABC transporter B family-like protein	PF00664: ABC transporter transmembrane region; PF00005: ABC transporter	IPR003439: ABC transporter-like; IPR003593: AAA+ ATPase domain; IPR011527: ABC transporter type 1, transmembrane domain; IPR017871: ABC transporter, conserved site; IPR027417: P-loop containing nucleoside triphosphate hydrolase	3526.97	3682.55	3503.88	1581.37	1871.58	1903.79	4.461	1.912	0	6.266	9.03
miRNA126	TraesCS6A01G094400.1	4	NA	Chlorophyll a-b binding protein, chloroplastic	PF00504: Chlorophyll A-B binding protein	IPR022796: Chlorophyll A-B binding protein; IPR023329: Chlorophyll a/b binding protein domain	3526.97	3682.55	3503.88	1581.37	1871.58	1903.79	3.368	7.31	0.494	23.443	21.14
miRNA131	TraesCS2A01G172600.1	4	NA	DUF2996 family protein	PF11210: Protein of unknown function (DUF2996)	IPR021374: Protein of unknown function DUF2996	112.593	178.498	113.173	87.999	104.659	90.81	97.937	43.878	15.336	177.263	92.268
miRNA134	TraesCS1A01G374800.2	4	NA	Zinc finger protein-like	PF01814: Hemerythrin HHE cation binding domain; PF05495: CHY zinc finger; PF13639: Ring finger domain; PF14599: Zinc-ribbon	IPR001841: Zinc finger, RING-type; IPR008913: Zinc finger, CHY-type; IPR012312: Haemerythrin-like; IPR013083: Zinc finger, RING/FYVE/PHD-type; IPR017921: Zinc finger, CTCHY-type	15.093	12.038	9.732	3.718	4.228	3.649	2.402	2.213	7.746	9.308	4.577
miRNA134	TraesCS1B01G395000.1	4	NA	Zinc finger protein-like	PF01814: Hemerythrin HHE cation binding domain; PF05495: CHY zinc finger; PF13639: Ring finger domain; PF14599: Zinc-ribbon	IPR001841: Zinc finger, RING-type; IPR008913: Zinc finger, CHY-type; IPR012312: Haemerythrin-like; IPR013083: Zinc finger, RING/FYVE/PHD-type; IPR017921: Zinc finger, CTCHY-type	15.093	12.038	9.732	3.718	4.228	3.649	2.092	1.606	1.989	4.419	2.767
miRNA134	TraesCS1D01G382000.1	4	NA	Zinc finger protein-like	PF01814: Hemerythrin HHE cation binding domain; PF05495: CHY zinc finger; PF13639: Ring finger domain; PF14599: Zinc-ribbon	IPR001841: Zinc finger, RING-type; IPR008913: Zinc finger, CHY-type; IPR012312: Haemerythrin-like; IPR013083: Zinc finger, RING/FYVE/PHD-type; IPR017921: Zinc finger, CTCHY-type	15.093	12.038	9.732	3.718	4.228	3.649	4.496	4.159	7.744	11.724	7.972
miRNA136	TraesCS1D01G174200.1	4	NA	Peroxidase	PF00141: Peroxidase	IPR000823: Plant peroxidase; IPR002016: Haem peroxidase, plant/fungal/bacterial; IPR010255: Haem peroxidase; IPR019793: Peroxidases heam-ligand binding site; IPR019794: Peroxidase, active site	4199.86	4951.27	5071.04	1032.52	1107.17	878.434	0.845	0.573	1.109	2.389	1.984
miRNA136	TraesCS3D01G418400.4	4	NA	Zinc finger CCCH domain protein	PF00642: Zinc finger C-x8-C-x5-C-x3-H type (and similar)	IPR000571: Zinc finger, CCCH-type	4199.86	4951.27	5071.04	1032.52	1107.17	878.434	51.353	25.645	12.002	111.205	47.083
miRNA144	TraesCS4B01G269300.2	4	NA	D-tagatose-1,6-bisphosphate aldolase subunit			33.102	50.001	92.843	7.915	18.415	14.233	78.544	44.907	34.918	156.244	114.796
miRNA144	TraesCS5A01G270900.1	4	NA	Serine/threonine-protein phosphatase	PF00149: Calcineurin-like phosphoesterase	IPR004843: Calcineurin-like phosphoesterase domain, ApaH type; IPR006186: Serine/threonine-specific protein phosphatase/bis(5-nucleosyl)-tetraphosphatase; IPR029052: Metallo-dependent phosphatase-like	33.102	50.001	92.843	7.915	18.415	14.233	60.567	34.239	23.75	138.081	82.018
miRNA144	TraesCS4A01G011700.1	4	0.744681	BnaC08g32970D protein			33.102	50.001	92.843	7.915	18.415	14.233	11.502	4.01	0.22	29.663	16.138
siRNA6	TraesCS3D01G538900.3	4	NA	Pectin acetylesterase	PF03283: Pectinacetylesterase	IPR004963: Pectinacetylesterase/NOTUM	3.406	11.637	19.754	1.687	1.609	0.438	3.767	2.61	5.354	5.229	7.093
siRNA8	TraesCS6D01G077500.1	4	NA	Adenylate kinase, putative	PF00406: Adenylate kinase; PF09353: Domain of unknown function (DUF1995)	IPR000850: Adenylate kinase/UMP-CMP kinase; IPR006259: Adenylate kinase subfamily; IPR007862: Adenylate kinase, active site lid domain; IPR018962: Domain of unknown function DUF1995; IPR027417: P-loop containing nucleoside triphosphate hydrolase; IPR033690: Adenylate kinase, conserved site	10.17	33.237	30.162	1.617	12.66	1.841	20.916	11.164	1.615	53.35	30.451
siRNA11	TraesCS3D01G516300.1	4	NA	NBS-LRR disease resistance protein-like protein	PF00931: NB-ARC domain	IPR002182: NB-ARC; IPR011991: Winged helix-turn-helix DNA-binding domain; IPR027417: P-loop containing nucleoside triphosphate hydrolase; IPR032675: Leucine-rich repeat domain, L domain-like	126.191	131.839	118.953	140.005	130.23	110.703	2.539	2.812	0.68	2.329	6.365
siRNA17	TraesCS1D01G217100.2	4	NA	Signal transducer and activator of transcription A		IPR000980: SH2 domain; IPR013320: Concanavalin A-like lectin/glucanase domain	5.823	11.45	15.231	2.307	1.607	1.672	2.523	1.918	0.404	2.237	4.496
siRNA18	TraesCS6D01G223200.1	4	NA	Yellow stripe 1A transporter	PF03169: OPT oligopeptide transporter protein	IPR004813: Oligopeptide transporter, OPT superfamily	6.661	3.131	3.45	1.047	1.435	1.954	1.459	1.308	0.514	4.737	4.061
siRNA18	TraesCS1A01G195500.2	4	NA	Shikimate kinase	PF01202: Shikimate kinase	IPR007052: CS domain; IPR008978: HSP20-like chaperone; IPR031322: Shikimate kinase/gluconokinase	6.661	3.131	3.45	1.047	1.435	1.954	8.893	3.571	0.627	33.091	14.538
siRNA28	TraesCS1B01G200700.1	4	NA	DNA mismatch repair protein MutS, putative	PF00488: MutS domain V	IPR000432: DNA mismatch repair protein MutS, C-terminal; IPR005747: Endonuclease MutS2; IPR007696: DNA mismatch repair protein MutS, core; IPR027417: P-loop containing nucleoside triphosphate hydrolase	37.688	42.043	38.354	15.854	24.451	17.069	7.615	5.908	5.368	17.074	23.015
siRNA35	TraesCS5D01G393000.1	4	NA	Orotidine 5'-phosphate decarboxylase			10.315	10.241	12.915	3.715	6.153	5.023	189.882	59.602	28.307	408.976	212.683
siRNA35	TraesCS2D01G236500.2	4	NA	Zeta-carotene desaturase	PF01593: Flavin containing amine oxidoreductase	IPR002937: Amine oxidase; IPR014103: Zeta-carotene desaturase; IPR023753: FAD/NAD(P)-binding domain	10.315	10.241	12.915	3.715	6.153	5.023	43.068	43.064	20.644	85.303	74.964
siRNA37	TraesCS1B01G108500.4	4	NA	Disease resistance protein (TIR-NBS-LRR class) family	PF00931: NB-ARC domain	IPR002182: NB-ARC; IPR011991: Winged helix-turn-helix DNA-binding domain; IPR027417: P-loop containing nucleoside triphosphate hydrolase; IPR032675: Leucine-rich repeat domain, L domain-like	186.21	164.145	70.381	120.879	105.546	86.308	1.048	2.218	2.814	2.189	1.088
siRNA38	TraesCS2A01G300200.1	4	NA	Plastid-lipid associated protein PAP / fibrillin family protein	PF04755: PAP_fibrillin	IPR006843: Plastid lipid-associated protein/fibrillin conserved domain	105.528	94.921	96.242	69.864	86.177	57.274	30.146	12.035	1.353	87.156	55.935
siRNA41	TraesCS5D01G162400.1	4	NA	Kinase family protein	PF13426: PAS domain; PF00069: Protein kinase domain	IPR000014: PAS domain; IPR000700: PAS-associated, C-terminal; IPR000719: Protein kinase domain; IPR001610: PAC motif; IPR008271: Serine/threonine-protein kinase, active site; IPR011009: Protein kinase-like domain; IPR017441: Protein kinase, ATP binding site	2615.43	2559.2	2677.49	7097.33	6237.73	4642.82	6.942	6.577	3.115	7.888	17.864
siRNA41	TraesCS5B01G155200.4	4	NA	Kinase family protein	PF13426: PAS domain; PF00069: Protein kinase domain	IPR000014: PAS domain; IPR000700: PAS-associated, C-terminal; IPR000719: Protein kinase domain; IPR001610: PAC motif; IPR008271: Serine/threonine-protein kinase, active site; IPR011009: Protein kinase-like domain; IPR017441: Protein kinase, ATP binding site	2615.43	2559.2	2677.49	7097.33	6237.73	4642.82	12.473	11.674	4.953	10.951	28.61
siRNA43	TraesCS6A01G265400.3	4	NA	Protein kinase family protein		IPR000719: Protein kinase domain; IPR011009: Protein kinase-like domain	557.619	599.508	458.432	27.626	136.711	99.951	3.724	0.939	0.191	14.309	7.663
siRNA44	TraesCS5A01G505800.1	4	0.792829	translation initiation factor	PF13301: Protein of unknown function (DUF4079)	IPR025067: Protein of unknown function DUF4079	38.336	21.398	34.118	0	0.087	0	0.526	0.276	0.231	2.07	0.712
siRNA44	TraesCS4D01G150700.1	4	NA	Chloroplastic group IIA intron splicing facilitator CRS1, chloroplastic	PF01985: CRS1 / YhbY (CRM) domain	IPR001890: RNA-binding, CRM domain	38.336	21.398	34.118	0	0.087	0	5.047	3.621	0.471	8.889	9.493
siRNA47	TraesCS6A01G232300.1	4	NA	Nitrilase	PF00795: Carbon-nitrogen hydrolase	IPR000132: Nitrilase/cyanide hydratase, conserved site; IPR003010: Carbon-nitrogen hydrolase	6.458	5.677	3.497	0.821	0.083	0.611	38.552	19.611	8.748	82.458	64.144
siRNA50	TraesCS2A01G437200.1	4	NA	RING/U-box superfamily protein	PF13639: Ring finger domain	IPR001841: Zinc finger, RING-type; IPR013083: Zinc finger, RING/FYVE/PHD-type	222.605	305.336	465.123	44.305	128.992	92.886	133.473	53.161	115.397	159.253	126.918
siRNA60	TraesCS7B01G230400.1	4	0.78355	CAAX amino terminal protease family protein	PF02517: CAAX protease self-immunity	IPR003675: CAAX amino terminal protease	3.957	8.885	11.545	1.242	3.674	4.646	2.939	1.573	0.073	9.76	5.811
siRNA60	TraesCS3A01G179800.1	4	NA	AT4G36440-like protein			3.957	8.885	11.545	1.242	3.674	4.646	0.269	0.254	0	1.073	0.889
siRNA66	TraesCS5A01G146000.2	4	0.718644	Alpha/beta hydrolase, putative	PF12697: Alpha/beta hydrolase family	IPR000073: Alpha/beta hydrolase fold-1; IPR029058: Alpha/Beta hydrolase fold	119.617	378.042	574.854	95.051	73.593	44.079	16.322	10.683	0.945	32.538	29.372
siRNA66	TraesCS2B01G258300.2	4	NA	Mediator of RNA polymerase II transcription subunit 33A			119.617	378.042	574.854	95.051	73.593	44.079	0.954	0.453	0.149	1.302	1.882
siRNA66	TraesCS2A01G238200.1	4	NA	Mediator of RNA polymerase II transcription subunit 33A			119.617	378.042	574.854	95.051	73.593	44.079	0.369	0.311	0.034	0.75	0.839
siRNA72	TraesCS2B01G575400.1	4	NA	Cyclopropane-fatty-acyl-phospholipid synthase	PF01593: Flavin containing amine oxidoreductase; PF02353: Mycolic acid cyclopropane synthetase	IPR002937: Amine oxidase; IPR023753: FAD/NAD(P)-binding domain; IPR029063: S-adenosyl-L-methionine-dependent methyltransferase	14.564	37.087	24.324	3.885	13.8	13.405	0.294	0.165	0	1.403	0.455
siRNA72	TraesCS2D01G277400.1	4	NA	Protein DETOXIFICATION	PF01554: MatE	IPR002528: Multi antimicrobial extrusion protein	14.564	37.087	24.324	3.885	13.8	13.405	7.335	13.985	18.563	15.91	15.163
siRNA90	TraesCS7B01G443200.1	4	NA	UPF0047 protein YjbQ	PF01894: Uncharacterised protein family UPF0047	IPR001602: Uncharacterised protein family UPF0047	286.121	366.09	379.943	326.353	417.502	465.283	30.263	18.299	11.081	68.752	51.142
siRNA90	TraesCS7A01G525400.1	4	NA	UPF0047 protein YjbQ	PF01894: Uncharacterised protein family UPF0047	IPR001602: Uncharacterised protein family UPF0047	286.121	366.09	379.943	326.353	417.502	465.283	108.19	47.407	28.495	278.89	213.232
siRNA93	TraesCS2D01G246100.1	4	NA	Polyribonucleotide nucleotidyltransferase, putative	PF01138: 3' exoribonuclease family, domain 1; PF03725: 3' exoribonuclease family, domain 2; PF00013: KH domain; PF00575: S1 RNA binding domain	IPR001247: Exoribonuclease, phosphorolytic domain 1; IPR003029: S1 domain; IPR004087: K Homology domain; IPR004088: K Homology domain, type 1; IPR012162: Polyribonucleotide nucleotidyltransferase; IPR012340: Nucleic acid-binding, OB-fold; IPR015847: Exoribonuclease, phosphorolytic domain 2; IPR015848: Polyribonucleotide nucleotidyltransferase, RNA-binding domain; IPR020568: Ribosomal protein S5 d…	72.325	63.368	81.422	0	0	0	1.698	1.456	0.046	2.682	5.973
siRNA107	TraesCS5A01G420300.2	4	0.774359	F-box/RNI-like superfamily protein		IPR032675: Leucine-rich repeat domain, L domain-like	4.684	5.611	1.976	1.166	0.926	0.341	1.95	2.341	3.377	3.154	5.488
siRNA108	TraesCS1D01G116400.1	4	NA	Protein apaG	PF04379: ApaG domain	IPR001943: UVR domain; IPR007474: ApaG domain	195.357	104.781	49.525	28.456	34.862	11.926	24.807	14.992	5.147	46.688	55.234
siRNA108	TraesCS1B01G134900.1	4	NA	Protein apaG	PF04379: ApaG domain	IPR001943: UVR domain; IPR007474: ApaG domain	195.357	104.781	49.525	28.456	34.862	11.926	51.63	41.43	11.669	95.857	103.793
siRNA108	TraesCS1A01G115000.1	4	NA	Protein apaG	PF04379: ApaG domain	IPR001943: UVR domain; IPR007474: ApaG domain	195.357	104.781	49.525	28.456	34.862	11.926	26.519	14.76	7.945	62.273	79.44
siRNA108	TraesCS1A01G339300.1	4	0.749398	Trehalose-6-phosphate synthase	PF00982: Glycosyltransferase family 20; PF02358: Trehalose-phosphatase	IPR001830: Glycosyl transferase, family 20; IPR003337: Trehalose-phosphatase; IPR012766: Alpha,alpha-trehalose-phosphate synthase; IPR023214: HAD-like domain	195.357	104.781	49.525	28.456	34.862	11.926	13.546	6.092	1.202	20.91	14.434
siRNA109	TraesCS4B01G027800.1	4	0.795956	Magnesium transporter MRS2-like protein	PF01544: CorA-like Mg2+ transporter protein	IPR002523: Mg2+ transporter protein, CorA-like/Zinc transport protein ZntB	27.355	35.133	61.677	9.509	17.517	6.472	21.841	10.762	3.124	50.776	44.875
siRNA109	TraesCS4A01G286400.1	4	0.799632	Magnesium transporter MRS2-like protein	PF01544: CorA-like Mg2+ transporter protein	IPR002523: Mg2+ transporter protein, CorA-like/Zinc transport protein ZntB	27.355	35.133	61.677	9.509	17.517	6.472	38.525	18.49	4.889	78.06	71.201
siRNA115	TraesCS1D01G259100.1	4	0.709402	FBD-associated F-box protein	PF00646: F-box domain	IPR001810: F-box domain; IPR032675: Leucine-rich repeat domain, L domain-like	104.28	220.299	262.805	53.743	64.034	89.917	6.249	5.543	26.727	7.755	13.252
siRNA115	TraesCS1A01G259300.2	4	0.709402	FBD-associated F-box protein	PF00646: F-box domain	IPR001810: F-box domain; IPR032675: Leucine-rich repeat domain, L domain-like	104.28	220.299	262.805	53.743	64.034	89.917	2.584	2.065	5.002	6.586	6.705
siRNA115	TraesCS1A01G259400.1	4	0.709402	FBD-associated F-box protein	PF00646: F-box domain	IPR001810: F-box domain; IPR032675: Leucine-rich repeat domain, L domain-like	104.28	220.299	262.805	53.743	64.034	89.917	4.964	3.768	11.51	9.16	14.667
siRNA115	TraesCS1B01G269700.3	4	0.709402	FBD-associated F-box protein		IPR001810: F-box domain; IPR032675: Leucine-rich repeat domain, L domain-like	104.28	220.299	262.805	53.743	64.034	89.917	10.705	10.239	30.563	19.667	26.417
siRNA115	TraesCS6A01G036300.1	4	NA	Protein kinase family protein	PF00069: Protein kinase domain; PF07714: Protein tyrosine kinase	IPR000719: Protein kinase domain; IPR001245: Serine-threonine/tyrosine-protein kinase, catalytic domain; IPR008271: Serine/threonine-protein kinase, active site; IPR011009: Protein kinase-like domain	104.28	220.299	262.805	53.743	64.034	89.917	14.015	5.7	0.419	33.812	14.785
siRNA125	TraesCS3A01G021500.1	4	NA	Phosphatidylserine synthase 2	PF03034: Phosphatidyl serine synthase	IPR004277: Phosphatidyl serine synthase	4.659	7.421	11.491	2.665	2.279	3.132	0.535	0.228	0.22	1.895	1.016
siRNA125	TraesCS4A01G222800.1	4	NA	RING-finger E3 ubiquitin ligase, putative	PF13639: Ring finger domain	IPR001841: Zinc finger, RING-type; IPR013083: Zinc finger, RING/FYVE/PHD-type	4.659	7.421	11.491	2.665	2.279	3.132	4.464	5.42	45.081	7.906	11.37
siRNA136	TraesCS2D01G394500.1	4	NA	TatD family	PF01026: TatD related DNase	IPR001130: TatD family; IPR032466: Metal-dependent hydrolase	147.425	124.797	95.825	207.496	277.413	280.388	12.432	7.2	4.743	23.061	16.102
siRNA143	TraesCS3D01G436200.1	4	NA	Kinase family protein	PF07714: Protein tyrosine kinase	IPR000719: Protein kinase domain; IPR001245: Serine-threonine/tyrosine-protein kinase, catalytic domain; IPR011009: Protein kinase-like domain; IPR017441: Protein kinase, ATP binding site	1.995	2.916	1.552	0.557	1.235	0.956	0.862	0.326	0.03	2.938	5.231
siRNA150	TraesCS2B01G575400.1	4	NA	Cyclopropane-fatty-acyl-phospholipid synthase	PF01593: Flavin containing amine oxidoreductase; PF02353: Mycolic acid cyclopropane synthetase	IPR002937: Amine oxidase; IPR023753: FAD/NAD(P)-binding domain; IPR029063: S-adenosyl-L-methionine-dependent methyltransferase	15.926	20.393	60.315	4.173	11.568	5.413	0.294	0.165	0	1.403	0.455
siRNA151	TraesCS1B01G050600.1	4	NA	Lecithin-cholesterol acyltransferase-like 1	PF02450: Lecithin:cholesterol acyltransferase	IPR003386: Lecithin:cholesterol/phospholipid:diacylglycerol acyltransferase; IPR029058: Alpha/Beta hydrolase fold	169.336	110.549	43.074	99.491	121.52	89.165	2.557	0.06	0	13.954	2.252
siRNA151	TraesCS3B01G352800.2	4	NA	Sulfotransferase		IPR027417: P-loop containing nucleoside triphosphate hydrolase	169.336	110.549	43.074	99.491	121.52	89.165	7.674	5.198	12.461	10.432	11.192
siRNA151	TraesCS1D01G203600.1	4	NA	Tetratricopeptide repeat (TPR)-like superfamily protein	PF03732: Retrotransposon gag protein	IPR005162: Retrotransposon gag domain	169.336	110.549	43.074	99.491	121.52	89.165	1.092	0.759	1.826	0.962	3.41
siRNA154	TraesCS5A01G376900.1	4	NA	Transporter-related family protein	PF00083: Sugar (and other) transporter	IPR005828: Major facilitator, sugar transporter-like; IPR005829: Sugar transporter, conserved site; IPR020846: Major facilitator superfamily domain	415.923	600.683	400.363	885.825	832.83	677.712	21.847	12.914	82.262	41.225	45.256
siRNA154	TraesCS5B01G380500.1	4	NA	Transporter-related family protein	PF00083: Sugar (and other) transporter	IPR005828: Major facilitator, sugar transporter-like; IPR005829: Sugar transporter, conserved site; IPR020846: Major facilitator superfamily domain	415.923	600.683	400.363	885.825	832.83	677.712	16.585	7.809	9.2	29.009	17.794
siRNA154	TraesCS1B01G307600.1	4	NA	DUF399 family protein, putative (DUF399 and DUF3411)	PF04187: Haem-binding uptake, Tiki superfamily, ChaN; PF11891: Protein RETICULATA-related	IPR006311: Twin-arginine translocation pathway, signal sequence; IPR007314: Haem-binding uptake, Tiki superfamily, ChaN; IPR021825: Protein RETICULATA-related	415.923	600.683	400.363	885.825	832.83	677.712	20.42	8.268	7.142	34.316	22.057
siRNA160	TraesCS5A01G086700.1	4	NA	Stress responsive alpha-beta barrel domain protein	PF07876: Stress responsive A/B Barrel Domain	IPR011008: Dimeric alpha-beta barrel; IPR013097: Stress responsive alpha-beta barrel	4.925	8.042	10.562	2.089	2.587	2.407	93.866	28.227	5.517	189.342	78.075
siRNA160	TraesCS5D01G100200.1	4	NA	Stress responsive alpha-beta barrel domain protein	PF07876: Stress responsive A/B Barrel Domain	IPR011008: Dimeric alpha-beta barrel; IPR013097: Stress responsive alpha-beta barrel	4.925	8.042	10.562	2.089	2.587	2.407	266.733	68.713	22.169	532.344	260.39
siRNA160	TraesCS5B01G092600.1	4	NA	Stress responsive alpha-beta barrel domain protein	PF07876: Stress responsive A/B Barrel Domain	IPR011008: Dimeric alpha-beta barrel; IPR013097: Stress responsive alpha-beta barrel	4.925	8.042	10.562	2.089	2.587	2.407	98.606	31.569	3.77	236.715	144.704
siRNA160	TraesCS5A01G523900.3	4	NA	Kinase, putative	PF03881: Fructosamine kinase	IPR011009: Protein kinase-like domain; IPR016477: Fructosamine/Ketosamine-3-kinase	4.925	8.042	10.562	2.089	2.587	2.407	14.616	8.974	5.346	38.047	22.226
siRNA160	TraesCS4D01G348300.4	4	NA	Kinase, putative	PF03881: Fructosamine kinase	IPR011009: Protein kinase-like domain; IPR016477: Fructosamine/Ketosamine-3-kinase	4.925	8.042	10.562	2.089	2.587	2.407	10.274	4.842	0.931	25.802	17.079
siRNA160	TraesCS4B01G354600.5	4	NA	Kinase, putative	PF03881: Fructosamine kinase	IPR011009: Protein kinase-like domain; IPR016477: Fructosamine/Ketosamine-3-kinase	4.925	8.042	10.562	2.089	2.587	2.407	12.618	8.723	1.187	31.513	19.807
siRNA162	TraesCS1B01G434100.2	4	NA	Subtilisin-like protease	PF05922: Peptidase inhibitor I9; PF00082: Subtilase family	IPR000209: Peptidase S8/S53 domain; IPR010259: Peptidase S8 propeptide/proteinase inhibitor I9; IPR015500: Peptidase S8, subtilisin-related; IPR023828: Peptidase S8, subtilisin, Ser-active site	7.139	9.449	8.491	2.629	3.201	2.826	4.253	0.423	0	26.358	9.66
siRNA169	TraesCS5D01G098800.2	4	0.72524	Disease resistance protein RPM1	PF00931: NB-ARC domain	IPR002182: NB-ARC; IPR011991: Winged helix-turn-helix DNA-binding domain; IPR027417: P-loop containing nucleoside triphosphate hydrolase; IPR032675: Leucine-rich repeat domain, L domain-like	2320.54	968.263	241.271	3636.19	2944.97	2909.51	4.696	3.214	0.593	8.064	7.962
siRNA173	TraesCS7D01G231300.1	4	NA	Phosphate transporter PHO1-like protein	PF03105: SPX domain; PF03124: EXS family	IPR004331: SPX domain; IPR004342: EXS, C-terminal	43.738	54.239	55.309	8.055	10.869	6.455	2.649	0.184	0.026	2.4	1.021
siRNA173	TraesCS5A01G376900.1	4	NA	Transporter-related family protein	PF00083: Sugar (and other) transporter	IPR005828: Major facilitator, sugar transporter-like; IPR005829: Sugar transporter, conserved site; IPR020846: Major facilitator superfamily domain	43.738	54.239	55.309	8.055	10.869	6.455	21.847	12.914	82.262	41.225	45.256
siRNA173	TraesCS5B01G380500.1	4	NA	Transporter-related family protein	PF00083: Sugar (and other) transporter	IPR005828: Major facilitator, sugar transporter-like; IPR005829: Sugar transporter, conserved site; IPR020846: Major facilitator superfamily domain	43.738	54.239	55.309	8.055	10.869	6.455	16.585	7.809	9.2	29.009	17.794
siRNA173	TraesCS7A01G484300.1	4	NA	Receptor-like kinase	PF00069: Protein kinase domain	IPR000719: Protein kinase domain; IPR008271: Serine/threonine-protein kinase, active site; IPR011009: Protein kinase-like domain; IPR017441: Protein kinase, ATP binding site	43.738	54.239	55.309	8.055	10.869	6.455	6.632	3.778	9.597	9.735	8.628
siRNA174	TraesCS2D01G536900.3	4	NA	Serine/threonine-protein kinase	PF01453: D-mannose binding lectin; PF00954: S-locus glycoprotein domain; PF08276: PAN-like domain; PF07714: Protein tyrosine kinase	IPR000719: Protein kinase domain; IPR000858: S-locus glycoprotein domain; IPR001245: Serine-threonine/tyrosine-protein kinase, catalytic domain; IPR001480: Bulb-type lectin domain; IPR003609: PAN/Apple domain; IPR008271: Serine/threonine-protein kinase, active site; IPR011009: Protein kinase-like domain; IPR017441: Protein kinase, ATP binding site; IPR024171: S-receptor-like serine/threonine-prot…	834.433	1467.58	956.297	1412.5	1567.69	1558.3	3.924	3.298	7.988	3.785	7.19
siRNA175	TraesCS1B01G182400.1	4	0.706587	Chloroplast inner envelope protein, putative, expressed	PF16940: Chloroplast envelope transporter	IPR031610: Protein TIC110, chloroplastic	219.17	298.515	317.287	272.764	213.068	146.593	61.004	18.432	2.417	281.119	76.741
siRNA179	TraesCS4A01G232700.2	4	NA	Endonuclease III homolog	PF00730: HhH-GPD superfamily base excision DNA repair protein; PF00633: Helix-hairpin-helix motif	IPR000445: Helix-hairpin-helix motif; IPR003265: HhH-GPD domain; IPR003651: Endonuclease III-like, iron-sulphur cluster loop motif; IPR004035: Endonuclease III, iron-sulphur binding site; IPR011257: DNA glycosylase; IPR023170: Helix-turn-helix, base-excision DNA repair, C-terminal; IPR030841: Endonuclease III-like protein 1	3.981	2.257	1.784	0.669	1.017	0.832	1.573	1.291	0.468	4.058	1.497
siRNA180	TraesCS5A01G063800.1	4	NA	Sirohydrochlorin ferrochelatase	PF01903: CbiX	IPR002762: Cobalamin (vitamin B12) biosynthesis CbiX	121.643	161.796	193.836	27.548	39.373	36.259	22.938	10.775	4.238	58.256	27.164
siRNA180	TraesCS5B01G211000.1	4	0.74928	Jasmonate zim-domain protein	PF06200: tify domain; PF09425: Divergent CCT motif	IPR010399: Tify domain; IPR018467: CO/COL/TOC1, conserved site	121.643	161.796	193.836	27.548	39.373	36.259	2.804	6.597	59.726	7.66	2.688
siRNA180	TraesCS2D01G139100.1	4	NA	Terpene synthase	PF01397: Terpene synthase, N-terminal domain; PF03936: Terpene synthase family, metal binding domain	IPR001906: Terpene synthase, N-terminal domain; IPR005630: Terpene synthase, metal-binding domain; IPR008930: Terpenoid cyclases/protein prenyltransferase alpha-alpha toroid; IPR008949: Isoprenoid synthase domain	121.643	161.796	193.836	27.548	39.373	36.259	6.125	0.766	0.018	16.829	4.073
siRNA180	TraesCS5D01G269700.1	4	NA	F-box protein	PF00646: F-box domain; PF08387: FBD	IPR001810: F-box domain; IPR006566: FBD domain; IPR032675: Leucine-rich repeat domain, L domain-like	121.643	161.796	193.836	27.548	39.373	36.259	11.231	10.396	20.709	17.03	21.162
siRNA180	TraesCS7D01G004500.1	4	NA	Glycine-tRNA ligase, alpha subunit	PF02091: Glycyl-tRNA synthetase alpha subunit; PF02092: Glycyl-tRNA synthetase beta subunit	IPR002310: Glycine-tRNA ligase, alpha subunit; IPR006194: Glycine-tRNA synthetase, heterodimeric; IPR009080: Aminoacyl-tRNA synthetase, class Ia, anticodon-binding; IPR015944: Glycine-tRNA ligase, beta subunit	121.643	161.796	193.836	27.548	39.373	36.259	0.507	0.458	0.105	0.797	2.904
siRNA180	TraesCS7A01G004000.1	4	NA	Glycine-tRNA ligase, alpha subunit	PF02091: Glycyl-tRNA synthetase alpha subunit; PF02092: Glycyl-tRNA synthetase beta subunit	IPR002310: Glycine-tRNA ligase, alpha subunit; IPR006194: Glycine-tRNA synthetase, heterodimeric; IPR009080: Aminoacyl-tRNA synthetase, class Ia, anticodon-binding; IPR015944: Glycine-tRNA ligase, beta subunit	121.643	161.796	193.836	27.548	39.373	36.259	0.942	0.637	0.526	1.749	3.336
siRNA180	TraesCS4A01G494400.1	4	NA	Glycine-tRNA ligase, alpha subunit	PF02091: Glycyl-tRNA synthetase alpha subunit; PF02092: Glycyl-tRNA synthetase beta subunit; PF05746: DALR anticodon binding domain	IPR002310: Glycine-tRNA ligase, alpha subunit; IPR006194: Glycine-tRNA synthetase, heterodimeric; IPR008909: DALR anticodon binding; IPR009080: Aminoacyl-tRNA synthetase, class Ia, anticodon-binding; IPR015944: Glycine-tRNA ligase, beta subunit	121.643	161.796	193.836	27.548	39.373	36.259	0.419	0.246	0	0.29	1.328
siRNA180	TraesCS7B01G107100.1	4	NA	SOUL heme-binding protein	PF04832: SOUL heme-binding protein	IPR006917: SOUL haem-binding protein	121.643	161.796	193.836	27.548	39.373	36.259	28.065	12.611	2.444	71.585	40.472
siRNA180	TraesCS7A01G200300.1	4	NA	SOUL heme-binding protein	PF04832: SOUL heme-binding protein	IPR006917: SOUL haem-binding protein	121.643	161.796	193.836	27.548	39.373	36.259	28.346	13.67	9.225	58.994	37.385
siRNA180	TraesCS7D01G203300.1	4	NA	SOUL heme-binding protein	PF04832: SOUL heme-binding protein	IPR006917: SOUL haem-binding protein	121.643	161.796	193.836	27.548	39.373	36.259	25.825	10.687	9.811	54.43	35.04
siRNA182	TraesCS3B01G486000.2	4	0.802439	Auxin response factor	PF02362: B3 DNA binding domain; PF06507: Auxin response factor; PF02309: AUX/IAA family	IPR000270: PB1 domain; IPR003340: B3 DNA binding domain; IPR010525: Auxin response factor; IPR015300: DNA-binding pseudobarrel domain; IPR033389: AUX/IAA domain	187.635	249.63	371.652	122.908	221.785	291.613	7.379	2.923	0.2	10.373	8.534
siRNA191	TraesCSU01G008200.1	4	0.731707	receptor kinase 1	PF00069: Protein kinase domain; PF00635: MSP (Major sperm protein) domain	IPR000535: Major sperm protein (MSP) domain; IPR000719: Protein kinase domain; IPR008271: Serine/threonine-protein kinase, active site; IPR008962: PapD-like; IPR011009: Protein kinase-like domain; IPR013783: Immunoglobulin-like fold; IPR017441: Protein kinase, ATP binding site	1856.28	1315.24	861.947	2663.31	2082.57	2403.75	1.704	3.566	42.15	3.528	2.15
siRNA191	TraesCS2A01G563400.1	4	0.75	Receptor-like protein kinase	PF00069: Protein kinase domain; PF12313: NPR1/NIM1 like defence protein C terminal	IPR000719: Protein kinase domain; IPR008271: Serine/threonine-protein kinase, active site; IPR011009: Protein kinase-like domain; IPR017441: Protein kinase, ATP binding site; IPR021094: NPR1/NIM1-like, C-terminal	1856.28	1315.24	861.947	2663.31	2082.57	2403.75	3.16	1.949	1.968	6.496	4.411
siRNA199	TraesCS5D01G568800.1	4	0.708709	Leucine-rich repeat receptor-like protein kinase family protein	PF13516: Leucine Rich repeat; PF00560: Leucine Rich Repeat	IPR001611: Leucine-rich repeat; IPR003591: Leucine-rich repeat, typical subtype; IPR032675: Leucine-rich repeat domain, L domain-like	79.864	101.702	54.499	73.923	86.71	81.925	34.952	55.971	19.721	75.444	55.545
siRNA201	TraesCS3B01G483500.3	4	0.707469	Beta-glucosidase, putative	PF00232: Glycosyl hydrolase family 1	IPR001360: Glycoside hydrolase family 1; IPR017853: Glycoside hydrolase superfamily; IPR033132: Glycosyl hydrolases family 1, N-terminal conserved site	67.834	43.889	68.269	0.671	2.808	1.064	64.057	31.062	9.82	88.834	196.593
siRNA213	TraesCS6D01G303300.1	4	0.829582	Protein PAM68, chloroplastic-like protein	PF11947: Protein of unknown function (DUF3464)	IPR021855: Protein of unknown function DUF3464	436.108	170.909	34.584	425.567	206.688	130.713	2.854	0.306	0	4.505	2.341
siRNA213	TraesCS7A01G285800.3	4	NA	Ribonuclease E/G family protein	PF00686: Starch binding domain; PF10150: Ribonuclease E/G family	IPR002044: Carbohydrate binding module family 20; IPR004659: Ribonuclease E/G; IPR012340: Nucleic acid-binding, OB-fold; IPR013783: Immunoglobulin-like fold; IPR013784: Carbohydrate-binding-like fold; IPR019307: RNA-binding protein AU-1/Ribonuclease E/G	436.108	170.909	34.584	425.567	206.688	130.713	5.38	4.508	1.474	7.527	9.724
siRNA213	TraesCS3A01G297500.2	4	0.768489	Protein PLASTID TRANSCRIPTIONALLY ACTIVE 12			436.108	170.909	34.584	425.567	206.688	130.713	11.977	7.46	0.696	16.718	18.543
siRNA215	TraesCS6A01G314400.2	4	NA	Pesticidal crystal cry8Ba			6.209	4.492	4.129	2.571	2.739	3.6	0.85	0.319	0	1.712	0.72
siRNA217	TraesCS7B01G319100.1	4	NA	Beta-carotene isomerase D27, chloroplastic	PF13225: Domain of unknown function (DUF4033)	IPR025114: Domain of unknown function DUF4033	4.271	6.852	5.472	1.224	1.497	1.951	1.639	0.236	0.39	5.186	1.662
siRNA217	TraesCS7A01G418900.1	4	NA	Beta-carotene isomerase D27, chloroplastic	PF13225: Domain of unknown function (DUF4033)	IPR025114: Domain of unknown function DUF4033	4.271	6.852	5.472	1.224	1.497	1.951	1.239	0.229	0	4.294	0.959
siRNA217	TraesCS2A01G403100.4	4	NA	Argonaute	PF12764: Glycine-rich region of argonaut; PF16486: N-terminal domain of argonaute; PF08699: Argonaute linker 1 domain; PF02170: PAZ domain; PF16488: Argonaute linker 2 domain; PF16487: Mid domain of argonaute; PF02171: Piwi domain	IPR003100: PAZ domain; IPR003165: Piwi domain; IPR012337: Ribonuclease H-like domain; IPR014811: Argonaute, linker 1 domain; IPR024357: Argonaut, glycine-rich domain; IPR032472: Argonaute linker 2 domain; IPR032473: Protein argonaute, Mid domain; IPR032474: Protein argonaute, N-terminal	4.271	6.852	5.472	1.224	1.497	1.951	2.522	1.47	1.093	4.945	3.024
siRNA217	TraesCS2D01G126100.1	4	NA	Cellulose synthase, putative	PF14570: RING/Ubox like zinc-binding domain; PF03552: Cellulose synthase	IPR005150: Cellulose synthase; IPR029044: Nucleotide-diphospho-sugar transferases	4.271	6.852	5.472	1.224	1.497	1.951	1.5	0.259	0	1.476	0.829
siRNA217	TraesCS2D01G400200.1	4	NA	Argonaute	PF12764: Glycine-rich region of argonaut; PF16486: N-terminal domain of argonaute; PF08699: Argonaute linker 1 domain; PF02170: PAZ domain; PF16488: Argonaute linker 2 domain; PF16487: Mid domain of argonaute; PF02171: Piwi domain	IPR003100: PAZ domain; IPR003165: Piwi domain; IPR012337: Ribonuclease H-like domain; IPR014811: Argonaute, linker 1 domain; IPR024357: Argonaut, glycine-rich domain; IPR032472: Argonaute linker 2 domain; IPR032473: Protein argonaute, Mid domain; IPR032474: Protein argonaute, N-terminal	4.271	6.852	5.472	1.224	1.497	1.951	2.368	1.682	1.004	4.056	3.38
siRNA281	TraesCS5D01G162400.1	4	NA	Kinase family protein	PF13426: PAS domain; PF00069: Protein kinase domain	IPR000014: PAS domain; IPR000700: PAS-associated, C-terminal; IPR000719: Protein kinase domain; IPR001610: PAC motif; IPR008271: Serine/threonine-protein kinase, active site; IPR011009: Protein kinase-like domain; IPR017441: Protein kinase, ATP binding site	329.737	270.53	261.988	782.807	588.593	485.193	6.942	6.577	3.115	7.888	17.864
siRNA281	TraesCS5B01G155200.4	4	NA	Kinase family protein	PF13426: PAS domain; PF00069: Protein kinase domain	IPR000014: PAS domain; IPR000700: PAS-associated, C-terminal; IPR000719: Protein kinase domain; IPR001610: PAC motif; IPR008271: Serine/threonine-protein kinase, active site; IPR011009: Protein kinase-like domain; IPR017441: Protein kinase, ATP binding site	329.737	270.53	261.988	782.807	588.593	485.193	12.473	11.674	4.953	10.951	28.61
siRNA314	TraesCS4D01G181000.1	4	0.756374	30S ribosomal protein S1	PF00575: S1 RNA binding domain	IPR003029: S1 domain; IPR012340: Nucleic acid-binding, OB-fold; IPR022967: RNA-binding domain, S1	15.136	49.019	49.541	19.914	15.557	17.916	57.816	25.59	5.846	126.841	97.22
siRNA314	TraesCS4A01G125000.1	4	0.756374	30S ribosomal protein S1	PF00575: S1 RNA binding domain	IPR003029: S1 domain; IPR012340: Nucleic acid-binding, OB-fold; IPR022967: RNA-binding domain, S1	15.136	49.019	49.541	19.914	15.557	17.916	67.782	32.917	11.727	165.425	129.23
siRNA422	TraesCS1D01G166400.1	4	NA	Ribosomal RNA small subunit methyltransferase H			120.764	55.321	48.14	233.379	188.09	215.854	6.691	2.931	1.03	19.756	10.602
siRNA422	TraesCS2D01G245600.6	4	NA	Splicing factor family protein	PF10433: Mono-functional DNA-alkylating methyl methanesulfonate N-term; PF03178: CPSF A subunit region	IPR004871: Cleavage/polyadenylation specificity factor, A subunit, C-terminal; IPR011042: Six-bladed beta-propeller, TolB-like; IPR015943: WD40/YVTN repeat-like-containing domain	120.764	55.321	48.14	233.379	188.09	215.854	8.3	6.177	3.897	13.609	13.038
siRNA422	TraesCS2A01G243300.3	4	NA	Splicing factor family protein	PF10433: Mono-functional DNA-alkylating methyl methanesulfonate N-term; PF03178: CPSF A subunit region	IPR004871: Cleavage/polyadenylation specificity factor, A subunit, C-terminal; IPR011042: Six-bladed beta-propeller, TolB-like; IPR015943: WD40/YVTN repeat-like-containing domain	120.764	55.321	48.14	233.379	188.09	215.854	8.51	7.522	8.747	11.689	15.181
siRNA422	TraesCS2A01G523500.2	4	NA	Kinase superfamily protein	PF03109: ABC1 family	IPR000719: Protein kinase domain; IPR004147: UbiB domain; IPR011009: Protein kinase-like domain	120.764	55.321	48.14	233.379	188.09	215.854	14.261	6.407	0.619	28.375	15.8
siRNA428	TraesCS1B01G480900.1	4	0.759868	Mitochondrial carrier-like protein	PF00153: Mitochondrial carrier protein	IPR018108: Mitochondrial substrate/solute carrier; IPR023395: Mitochondrial carrier domain	643.695	356.237	89.514	849.131	796.326	917.608	11.284	6.932	3.113	18.82	20.431
siRNA495	TraesCS1B01G005100.3	4	NA	E3 ubiquitin-protein ligase SINA-like 10			3.233	6.531	20.5	0.985	1.163	0.48	4.988	3.511	1.618	7.337	9.391
siRNA500	TraesCS3D01G527300.1	4	NA	wall-associated receptor kinase-like protein	PF13947: Wall-associated receptor kinase galacturonan-binding	IPR025287: Wall-associated receptor kinase, galacturonan-binding domain	4.429	8.64	7.439	2.213	2.696	3.154	6.125	2.493	0.367	11.426	5.432
siRNA505	TraesCS1B01G167800.1	4	NA	Esterase/lipase/thioesterase-like protein	PF12146: Serine aminopeptidase, S33; PF03982: Diacylglycerol acyltransferase	IPR007130: Diacylglycerol acyltransferase; IPR022742: Serine aminopeptidase, S33; IPR029058: Alpha/Beta hydrolase fold	1.735	4.017	2.488	0.796	1.109	1.154	38.531	19.531	19.415	63.757	45.111
siRNA521	TraesCS2B01G204200.1	4	NA	Alpha/beta hydrolase, putative	PF12697: Alpha/beta hydrolase family	IPR000073: Alpha/beta hydrolase fold-1; IPR000639: Epoxide hydrolase-like; IPR029058: Alpha/Beta hydrolase fold	3.208	9.713	14.616	0.202	0.904	0.055	4.885	2.415	2.159	11.752	8.296
siRNA523	TraesCS4D01G149700.1	4	NA	CLK4-associating serine/arginine rich	PF09750: AlteRNAtive splicing regulator	IPR019147: Suppressor of white apricot N-terminal domain	1.418	4.249	5.841	0.22	0.255	0.37	10.006	10.024	13.887	13.204	20.265
siRNA523	TraesCS1B01G354200.2	4	NA	Kinesin-like protein	PF00307: Calponin homology (CH) domain; PF00225: Kinesin motor domain	IPR001715: Calponin homology domain; IPR001752: Kinesin motor domain; IPR027417: P-loop containing nucleoside triphosphate hydrolase	1.418	4.249	5.841	0.22	0.255	0.37	2.119	1.087	4.619	3.616	2.692
siRNA527	TraesCS2D01G585500.1	4	NA	Receptor kinase-like protein	PF08263: Leucine rich repeat N-terminal domain; PF13855: Leucine rich repeat; PF00069: Protein kinase domain	IPR000719: Protein kinase domain; IPR001611: Leucine-rich repeat; IPR003591: Leucine-rich repeat, typical subtype; IPR008271: Serine/threonine-protein kinase, active site; IPR011009: Protein kinase-like domain; IPR013210: Leucine-rich repeat-containing N-terminal, plant-type; IPR017441: Protein kinase, ATP binding site; IPR032675: Leucine-rich repeat domain, L domain-like	3034.8	1464.36	1265.19	485.112	431.18	284.999	2.725	2.81	0.657	6.844	0.685
siRNA530	TraesCS5B01G118000.1	4	NA	Long chain acyl-CoA synthetase	PF00501: AMP-binding enzyme	IPR000873: AMP-dependent synthetase/ligase; IPR020845: AMP-binding, conserved site	3.4	7.137	8.959	0.996	0.336	0.68	6.508	5.232	1.104	12.993	7.121
siRNA530	TraesCS2B01G122200.2	4	NA	tRNA (Guanine(26)-N(2))-dimethyltransferase	PF02005: N2,N2-dimethylguanosine tRNA methyltransferase	IPR002905: tRNA methyltransferase, Trm1; IPR029063: S-adenosyl-L-methionine-dependent methyltransferase	3.4	7.137	8.959	0.996	0.336	0.68	0.604	0.585	0.105	0.651	2.144
siRNA530	TraesCS2A01G105300.3	4	NA	tRNA (Guanine(26)-N(2))-dimethyltransferase	PF02005: N2,N2-dimethylguanosine tRNA methyltransferase	IPR002905: tRNA methyltransferase, Trm1; IPR029063: S-adenosyl-L-methionine-dependent methyltransferase	3.4	7.137	8.959	0.996	0.336	0.68	1.106	0.777	0.526	1.925	2.724
siRNA531	TraesCS5A01G498500.1	4	NA	Thiol-disulfide oxidoreductase LTO1	PF07884: Vitamin K epoxide reductase family	IPR012336: Thioredoxin-like fold; IPR012932: Vitamin K epoxide reductase	26.839	25.849	30.645	8.419	6.836	7.369	6.478	4.539	0.788	11.939	10.631
siRNA531	TraesCS4D01G323200.2	4	NA	Thiol-disulfide oxidoreductase LTO1	PF07884: Vitamin K epoxide reductase family	IPR012336: Thioredoxin-like fold; IPR012932: Vitamin K epoxide reductase	26.839	25.849	30.645	8.419	6.836	7.369	11.126	8.314	2.532	16.699	17.946
siRNA531	TraesCS2D01G123000.1	4	0.75766	Sodium/hydrogen exchanger	PF00999: Sodium/hydrogen exchanger family	IPR004709: Na+/H+ exchanger; IPR006153: Cation/H+ exchanger	26.839	25.849	30.645	8.419	6.836	7.369	5.704	3.002	1.794	6.992	8.002
siRNA531	TraesCS4A01G299800.1	4	NA	Cationic amino acid transporter, putative	PF13520: Amino acid permease; PF13906: C-terminus of AA_permease	IPR002293: Amino acid/polyamine transporter I; IPR029485: Cationic amino acid transporter, C-terminal	26.839	25.849	30.645	8.419	6.836	7.369	1.015	0.487	0	2.607	1.504
siRNA535	TraesCS1B01G243900.3	4	NA	Transducin/WD40 repeat-like superfamily protein	PF00400: WD domain, G-beta repeat	IPR001680: WD40 repeat; IPR011989: Armadillo-like helical; IPR015943: WD40/YVTN repeat-like-containing domain; IPR016024: Armadillo-type fold; IPR017986: WD40-repeat-containing domain	2.258	13.243	6.11	0.734	0.923	0.458	0.962	0.286	0.169	1.459	0.937
siRNA539	TraesCS2A01G059100.1	4	NA				240.827	58.852	11.311	13.035	12.236	15.011	11.135	6.051	112.679	31.615	18.737
siRNA543	TraesCS2D01G246100.1	4	NA	Polyribonucleotide nucleotidyltransferase, putative	PF01138: 3' exoribonuclease family, domain 1; PF03725: 3' exoribonuclease family, domain 2; PF00013: KH domain; PF00575: S1 RNA binding domain	IPR001247: Exoribonuclease, phosphorolytic domain 1; IPR003029: S1 domain; IPR004087: K Homology domain; IPR004088: K Homology domain, type 1; IPR012162: Polyribonucleotide nucleotidyltransferase; IPR012340: Nucleic acid-binding, OB-fold; IPR015847: Exoribonuclease, phosphorolytic domain 2; IPR015848: Polyribonucleotide nucleotidyltransferase, RNA-binding domain; IPR020568: Ribosomal protein S5 d…	48.434	130.498	412.871	0	0.083	0	1.698	1.456	0.046	2.682	5.973
siRNA546	TraesCS2B01G267800.2	4	NA	Reticulon-like protein	PF02453: Reticulon	IPR003388: Reticulon	0.693	10.159	15.507	0.166	0.504	0.312	67.802	55.38	106.018	87.241	137.577
siRNA547	TraesCS3D01G038500.1	4	NA	Tryptophan synthase alpha chain	PF00290: Tryptophan synthase alpha chain	IPR002028: Tryptophan synthase, alpha chain; IPR011060: Ribulose-phosphate binding barrel; IPR013785: Aldolase-type TIM barrel	22.541	74.493	79.959	1.979	12.545	2.532	34.789	9.143	1.601	118.96	49.789
siRNA547	TraesCS3A01G041800.1	4	NA	Tryptophan synthase alpha chain	PF00290: Tryptophan synthase alpha chain	IPR002028: Tryptophan synthase, alpha chain; IPR011060: Ribulose-phosphate binding barrel; IPR013785: Aldolase-type TIM barrel	22.541	74.493	79.959	1.979	12.545	2.532	37.251	12.608	1.946	131.289	60.519
siRNA548	TraesCS3D01G241700.2	4	NA	Carboxyl-terminal-processing protease	PF00595: PDZ domain (Also known as DHR or GLGF); PF03572: Peptidase family S41	IPR001478: PDZ domain; IPR004447: C-terminal-processing peptidase S41A; IPR005151: Tail specific protease; IPR029045: ClpP/crotonase-like domain	28.364	41.819	64.001	2.71	10.308	6.401	28.345	10.031	0.945	61.754	32.56
siRNA553	TraesCS1A01G285400.1	4	0.773836	GTP cyclohydrolase II/3,4-dihydroxy-2-butanone 4-phosphate synthase	PF00926: 3,4-dihydroxy-2-butanone 4-phosphate synthase; PF00925: GTP cyclohydrolase II	IPR000422: 3,4-dihydroxy-2-butanone 4-phosphate synthase, RibB; IPR000926: GTP cyclohydrolase II, RibA; IPR016299: Riboflavin biosynthesis protein RibBA; IPR017945: DHBP synthase RibB-like alpha/beta domain; IPR032677: GTP cyclohydrolase II	1.309	3.175	0.53	0.179	0.175	0.195	15.958	5.893	2.241	19.672	12.421
siRNA553	TraesCS1A01G024700.1	4	0.740576	tRNA pseudouridine synthase B	PF01509: TruB family pseudouridylate synthase (N terminal domain); PF16198: tRNA pseudouridylate synthase B C-terminal domain	IPR002501: Pseudouridine synthase II, N-terminal; IPR014780: tRNA pseudouridine synthase II, TruB; IPR020103: Pseudouridine synthase, catalytic domain; IPR032819: tRNA pseudouridylate synthase B, C-terminal	1.309	3.175	0.53	0.179	0.175	0.195	6.83	3.694	1.066	10.24	9.948
siRNA554	TraesCS5B01G498000.2	4	NA	Sugar transporter family protein, putative, expressed	PF00083: Sugar (and other) transporter	IPR003663: Sugar/inositol transporter; IPR005828: Major facilitator, sugar transporter-like; IPR005829: Sugar transporter, conserved site; IPR020846: Major facilitator superfamily domain	3.06	28.224	54.505	0.552	5.772	0.541	7.633	4.354	0.822	16.627	11.78
siRNA554	TraesCS7D01G214300.1	4	NA	DNA topoisomerase family	PF01751: Toprim domain; PF01131: DNA topoisomerase; PF01396: Topoisomerase DNA binding C4 zinc finger; PF13368: Topoisomerase C-terminal repeat	IPR003601: DNA topoisomerase, type IA, domain 2; IPR003602: DNA topoisomerase, type IA, DNA-binding domain; IPR005733: DNA topoisomerase I, bacterial-type; IPR006171: TOPRIM domain; IPR013497: DNA topoisomerase, type IA, central; IPR013498: DNA topoisomerase, type IA, zn finger; IPR013825: DNA topoisomerase, type IA, central region, subdomain 2; IPR023405: DNA topoisomerase, type IA, core domain;…	3.06	28.224	54.505	0.552	5.772	0.541	3.766	3.621	0.508	7.633	5.922
siRNA566	TraesCS5A01G454900.1	4	0.767442	Lactoylglutathione lyase	PF00903: Glyoxalase/Bleomycin resistance protein/Dioxygenase superfamily	IPR004360: Glyoxalase/fosfomycin resistance/dioxygenase domain; IPR004361: Glyoxalase I; IPR018146: Glyoxalase I, conserved site; IPR029068: Glyoxalase/Bleomycin resistance protein/Dihydroxybiphenyl dioxygenase	5.1	13.298	10.692	1.362	3.984	2.447	10.412	2.874	0.236	50.218	15.34
siRNA570	TraesCS2A01G284100.1	4	NA	Nodulin-like / Major Facilitator Superfamily protein	PF06813: Nodulin-like	IPR010658: Nodulin-like; IPR020846: Major facilitator superfamily domain	3.127	4.162	5.684	0.137	0	0.407	0.355	0.197	0.097	1.164	0.858
siRNA570	TraesCS5D01G024100.1	4	NA	Methyl-CpG-binding domain protein 4		IPR011257: DNA glycosylase; IPR016156: FAD/NAD-linked reductase, dimerisation domain	3.127	4.162	5.684	0.137	0	0.407	1.985	1.207	1.035	4.357	2.779
siRNA570	TraesCS5D01G023100.5	4	NA	Methyl-CpG-binding domain protein 4		IPR011257: DNA glycosylase	3.127	4.162	5.684	0.137	0	0.407	1.189	1.106	0.59	2.429	1.685
siRNA571	TraesCS3B01G592900.1	4	0.712821	ATP-dependent RNA helicase	PF00270: DEAD/DEAH box helicase; PF00271: Helicase conserved C-terminal domain	IPR001650: Helicase, C-terminal; IPR011545: DEAD/DEAH box helicase domain; IPR014001: Helicase superfamily 1/2, ATP-binding domain; IPR014014: RNA helicase, DEAD-box type, Q motif; IPR027417: P-loop containing nucleoside triphosphate hydrolase	18.117	38.292	51.169	4.882	5.17	4.773	1.925	1.076	0.469	3.509	5.852
siRNA571	TraesCS3D01G530600.1	4	0.712821	ATP-dependent RNA helicase	PF00270: DEAD/DEAH box helicase; PF00271: Helicase conserved C-terminal domain	IPR001650: Helicase, C-terminal; IPR011545: DEAD/DEAH box helicase domain; IPR014001: Helicase superfamily 1/2, ATP-binding domain; IPR014014: RNA helicase, DEAD-box type, Q motif; IPR027417: P-loop containing nucleoside triphosphate hydrolase	18.117	38.292	51.169	4.882	5.17	4.773	2.096	0.877	0.319	2.26	3.254
siRNA571	TraesCS3D01G097400.1	4	NA	p0028E10.10 protein			18.117	38.292	51.169	4.882	5.17	4.773	0.411	0.255	1.136	0.345	0.919
siRNA571	TraesCS3B01G112600.1	4	NA	p0028E10.10 protein			18.117	38.292	51.169	4.882	5.17	4.773	1.79	1.318	1.214	3.901	4.621
siRNA571	TraesCS3D01G516300.1	4	NA	NBS-LRR disease resistance protein-like protein	PF00931: NB-ARC domain	IPR002182: NB-ARC; IPR011991: Winged helix-turn-helix DNA-binding domain; IPR027417: P-loop containing nucleoside triphosphate hydrolase; IPR032675: Leucine-rich repeat domain, L domain-like	18.117	38.292	51.169	4.882	5.17	4.773	2.539	2.812	0.68	2.329	6.365
siRNA571	TraesCS2B01G497200.1	4	NA	NBS-LRR disease resistance protein-like protein	PF00931: NB-ARC domain	IPR002182: NB-ARC; IPR011991: Winged helix-turn-helix DNA-binding domain; IPR027417: P-loop containing nucleoside triphosphate hydrolase; IPR032675: Leucine-rich repeat domain, L domain-like	18.117	38.292	51.169	4.882	5.17	4.773	0.2	0.157	0.13	0.44	0.304
siRNA586	TraesCS2B01G329600.1	4	NA	Ferric reduction oxidase 7	PF01794: Ferric reductase like transmembrane component; PF08022: FAD-binding domain; PF08030: Ferric reductase NAD binding domain	IPR013112: FAD-binding 8; IPR013121: Ferric reductase, NAD binding domain; IPR013130: Ferric reductase transmembrane component-like domain; IPR017927: Ferredoxin reductase-type FAD-binding domain; IPR017938: Riboflavin synthase-like beta-barrel	4.574	10.614	36.321	0	0.087	0	113.605	23.382	0.579	136.567	78.276
siRNA587	TraesCS5B01G006500.1	4	0.705618	Lipoxygenase	PF01477: PLAT/LH2 domain; PF00305: Lipoxygenase	IPR001024: PLAT/LH2 domain; IPR001246: Lipoxygenase, plant; IPR013819: Lipoxygenase, C-terminal; IPR020833: Lipoxygenase, iron binding site; IPR020834: Lipoxygenase, conserved site; IPR027433: Lipoxygenase, domain 3	0.779	4.223	10.322	0.645	0.164	0.478	1.947	0.196	0	26.108	1.402
siRNA587	TraesCS7A01G400500.1	4	NA	Receptor protein kinase-like		IPR011009: Protein kinase-like domain	0.779	4.223	10.322	0.645	0.164	0.478	1.174	0.823	9.591	4.425	3.666
siRNA587	TraesCS5B01G498000.2	4	0.826966	Sugar transporter family protein, putative, expressed	PF00083: Sugar (and other) transporter	IPR003663: Sugar/inositol transporter; IPR005828: Major facilitator, sugar transporter-like; IPR005829: Sugar transporter, conserved site; IPR020846: Major facilitator superfamily domain	0.779	4.223	10.322	0.645	0.164	0.478	7.633	4.354	0.822	16.627	11.78
siRNA587	TraesCS6D01G337500.1	4	0.811236	Translation initiation factor IF-3	PF05198: Translation initiation factor IF-3, N-terminal domain; PF00707: Translation initiation factor IF-3, C-terminal domain	IPR001288: Translation initiation factor 3; IPR019814: Translation initiation factor 3, N-terminal; IPR019815: Translation initiation factor 3, C-terminal	0.779	4.223	10.322	0.645	0.164	0.478	32.029	23.646	4.051	58.231	53.784
siRNA588	TraesCS2B01G255900.2	4	0.720588	Asparagine-tRNA ligase	PF01336: OB-fold nucleic acid binding domain; PF00152: tRNA synthetases class II (D, K and N)	IPR002312: Aspartyl/Asparaginyl-tRNA synthetase, class IIb; IPR004364: Aminoacyl-tRNA synthetase, class II (D/K/N); IPR004365: OB-fold nucleic acid binding domain, AA-tRNA synthetase-type; IPR004522: Asparagine-tRNA ligase; IPR006195: Aminoacyl-tRNA synthetase, class II; IPR012340: Nucleic acid-binding, OB-fold	24.781	21.863	24.177	9.272	9.688	13.14	19.16	16.132	12.013	41.273	35.137
siRNA590	TraesCS7A01G334500.1	4	NA	CTP synthase			2.255	9.662	19.539	1.529	1.831	0.744	1.73	1.217	0.196	3.536	5.571
siRNA704	TraesCS3D01G267600.1	4	NA	Polyketide cyclase / dehydrase and lipid transport protein	PF03364: Polyketide cyclase / dehydrase and lipid transport	IPR005031: Coenzyme Q-binding protein COQ10, START domain; IPR023393: START-like domain	12.248	13.734	17.942	0	0.081	0.101	46.842	29.083	17.56	110.3	62.173
siRNA705	TraesCS1D01G272900.1	4	0.75431	Subtilisin-like protease	PF05922: Peptidase inhibitor I9; PF00082: Subtilase family	IPR000209: Peptidase S8/S53 domain; IPR009020: Protease propeptides/proteinase inhibitor I9; IPR010259: Peptidase S8 propeptide/proteinase inhibitor I9; IPR013783: Immunoglobulin-like fold; IPR015500: Peptidase S8, subtilisin-related; IPR023828: Peptidase S8, subtilisin, Ser-active site	3.387	7.101	22.704	0	0.083	0.156	0.137	0.195	0.111	0.397	0.169
siRNA705	TraesCS4B01G249800.1	4	NA	Imidazole glycerol phosphate synthase subunit HisF			3.387	7.101	22.704	0	0.083	0.156	8.756	3.162	1.555	10.628	16.317
siRNA707	TraesCS6B01G265800.2	4	0.718535	Cytochrome b561	PF03188: Eukaryotic cytochrome b561	IPR006593: Cytochrome b561/ferric reductase transmembrane	9.805	9.011	12.016	3.435	2.412	2.454	86.499	54.78	8.586	110.245	112.63
siRNA711	TraesCS3D01G431100.1	4	NA	S-acyltransferase	PF01529: DHHC palmitoyltransferase	IPR001594: Palmitoyltransferase, DHHC domain	1.583	2.16	1.339	0.197	0.081	0.211	0.699	0.418	0	2.555	0.516
siRNA713	TraesCS5B01G093100.1	4	NA	PsbP-like protein 1	PF01789: PsbP	IPR002683: PsbP family; IPR016123: Mog1/PsbP, alpha/beta/alpha sandwich	1.275	2.645	2.2	0.347	0.504	1.05	14.044	5.374	0.382	38.832	27.662
siRNA713	TraesCS2B01G378200.2	4	NA	F-box family protein	PF00646: F-box domain	IPR001810: F-box domain; IPR011990: Tetratricopeptide-like helical domain	1.275	2.645	2.2	0.347	0.504	1.05	3.351	2.819	0.97	4.161	6.169
siRNA716	TraesCS5B01G071500.1	4	0.806977	Calcineurin B-like protein	PF13833: EF-hand domain pair; PF13499: EF-hand domain pair	IPR002048: EF-hand domain; IPR011992: EF-hand domain pair	114.513	250.314	716.189	5.046	23.279	7.664	43.546	37.452	49.16	56.291	89.968
siRNA716	TraesCS5D01G072100.1	4	0.806977	Calcineurin B-like protein	PF13833: EF-hand domain pair; PF13499: EF-hand domain pair	IPR002048: EF-hand domain; IPR011992: EF-hand domain pair	114.513	250.314	716.189	5.046	23.279	7.664	41.052	30.401	51.631	51.348	88.717
siRNA716	TraesCS3D01G120000.1	4	0.755814	Serine incorporator	PF03348: Serine incorporator (Serinc)	IPR005016: Serine incorporator/TMS membrane protein	114.513	250.314	716.189	5.046	23.279	7.664	36.283	4.187	1.267	101.806	32.799
siRNA716	TraesCS3A01G118200.1	4	0.755814	Serine incorporator	PF03348: Serine incorporator (Serinc)	IPR005016: Serine incorporator/TMS membrane protein	114.513	250.314	716.189	5.046	23.279	7.664	31.536	6.471	3.366	71.496	31.341
siRNA720	TraesCS5D01G277200.1	4	0.79558	Cinnamoyl-CoA reductase 4	PF01370: NAD dependent epimerase/dehydratase family	IPR001509: NAD-dependent epimerase/dehydratase; IPR016040: NAD(P)-binding domain	542.02	1051.12	1185.38	482.715	621.017	771.97	2.217	0.653	0	10.744	2.697
siRNA720	TraesCS3D01G408300.1	4	NA	Cysteine protease	PF08246: Cathepsin propeptide inhibitor domain (I29)	IPR013201: Cathepsin propeptide inhibitor domain (I29)	542.02	1051.12	1185.38	482.715	621.017	771.97	0.654	0.918	0.417	2.007	1.006
siRNA720	TraesCS6A01G141800.1	4	0.751381	Transducin/WD40 repeat-like superfamily protein, putative		IPR011989: Armadillo-like helical; IPR016024: Armadillo-type fold	542.02	1051.12	1185.38	482.715	621.017	771.97	0.223	0.33	1.257	1.042	1.204
siRNA720	TraesCS7B01G348000.1	4	NA	Serine/threonine-protein kinase	PF01453: D-mannose binding lectin; PF00954: S-locus glycoprotein domain; PF08276: PAN-like domain; PF00069: Protein kinase domain	IPR000719: Protein kinase domain; IPR000858: S-locus glycoprotein domain; IPR001480: Bulb-type lectin domain; IPR003609: PAN/Apple domain; IPR008271: Serine/threonine-protein kinase, active site; IPR011009: Protein kinase-like domain; IPR017441: Protein kinase, ATP binding site; IPR024171: S-receptor-like serine/threonine-protein kinase	542.02	1051.12	1185.38	482.715	621.017	771.97	0.349	0.303	0.451	0.908	1.094
siRNA721	TraesCS3A01G276500.1	4	NA	Auxin-responsive protein	PF02309: AUX/IAA family	IPR000270: PB1 domain; IPR033389: AUX/IAA domain	1.86	3.536	26.498	0.06	0.17	0.055	33.362	19.121	64.886	37.69	40.594
siRNA724	TraesCS2A01G266600.1	4	NA				5.265	11.383	23.693	0.143	0.835	0.166	1.643	1.672	0.706	4.277	2.816
siRNA736	TraesCS4D01G067300.1	4	NA	Pentatricopeptide repeat-containing protein	PF13812: Pentatricopeptide repeat domain; PF13041: PPR repeat family; PF01535: PPR repeat	IPR002885: Pentatricopeptide repeat; IPR011990: Tetratricopeptide-like helical domain	5.398	7.551	10.267	1.011	3.044	2.821	0.865	0.616	0.114	2.16	1.43
siRNA736	TraesCS5A01G525400.1	4	NA	Phytochelatin synthase	PF05023: Phytochelatin synthase; PF09328: Domain of unknown function (DUF1984)	IPR007719: Phytochelatin synthase; IPR015407: Phytochelatin synthase, C-terminal	5.398	7.551	10.267	1.011	3.044	2.821	2.477	1.088	1.785	5.552	3.28
siRNA804	TraesCS3B01G550200.2	4	NA	Basic helix-loop-helix (BHLH) family transcription factor	PF00010: Helix-loop-helix DNA-binding domain	IPR011598: Myc-type, basic helix-loop-helix (bHLH) domain	554.748	577.946	1125.91	397.01	872.753	618.649	2.17	0.17	0	77.406	8.322
siRNA955	TraesCS1D01G166400.1	4	NA	Ribosomal RNA small subunit methyltransferase H			3782.59	1666.49	1340.64	7462.2	5199.42	6158.15	6.691	2.931	1.03	19.756	10.602
siRNA955	TraesCS2A01G523500.2	4	NA	Kinase superfamily protein	PF03109: ABC1 family	IPR000719: Protein kinase domain; IPR004147: UbiB domain; IPR011009: Protein kinase-like domain	3782.59	1666.49	1340.64	7462.2	5199.42	6158.15	14.261	6.407	0.619	28.375	15.8
siRNA1032	TraesCS6D01G077300.1	4	0.704787	Pre-rRNA-processing protein ESF1	PF08159: NUC153 domain	IPR012580: NUC153	2.072	1.265	2.403	0.647	0.835	0.825	0.328	0.34	0.234	1.064	2.249
siRNA1032	TraesCS1D01G453900.6	4	NA	Zinc finger CCCH domain protein	PF00642: Zinc finger C-x8-C-x5-C-x3-H type (and similar)	IPR000571: Zinc finger, CCCH-type	2.072	1.265	2.403	0.647	0.835	0.825	0.098	0.121	0.076	0.344	0.095
miRNA1	TraesCS2B01G560200.1	4.5	NA	Histidine--tRNA ligase	PF13393: Histidyl-tRNA synthetase; PF03129: Anticodon binding domain	IPR004154: Anticodon-binding; IPR004516: Histidine-tRNA ligase/ATP phosphoribosyltransferase regulatory subunit; IPR006195: Aminoacyl-tRNA synthetase, class II; IPR015807: Histidine-tRNA ligase	3360.68	4614.81	2676.62	2901.95	3088.22	2909.09	6.951	4.292	3.421	12.362	9.765
miRNA1	TraesCS2B01G067600.2	4.5	NA	Glycosyltransferase			3360.68	4614.81	2676.62	2901.95	3088.22	2909.09	2.302	0.183	0	6.353	1.142
miRNA4	TraesCS3D01G426300.1	4.5	0.726316	Rhodanese-like domain-containing protein 4, chloroplastic		IPR001763: Rhodanese-like domain	5.349	41.236	8.886	4.63	3.554	2.266	20.903	12.293	2.309	65.278	41.891
miRNA10	TraesCS5D01G013400.1	4.5	NA	Lipoxygenase	PF01477: PLAT/LH2 domain; PF00305: Lipoxygenase	IPR001024: PLAT/LH2 domain; IPR001246: Lipoxygenase, plant; IPR013819: Lipoxygenase, C-terminal; IPR020833: Lipoxygenase, iron binding site; IPR020834: Lipoxygenase, conserved site; IPR027433: Lipoxygenase, domain 3	485.797	556.064	1046.01	182.202	335.163	153.272	3.974	0.279	0.133	34.965	4.437
miRNA14	TraesCS1D01G084700.3	4.5	0.833333	Agenet domain containing protein	PF05641: Agenet domain	IPR008395: Agenet-like domain; IPR014002: Agenet domain, plant type; IPR016197: Chromo domain-like	5.313	6.679	3.586	2.945	2.266	3.065	10.704	9.526	16.014	13.448	19.715
miRNA14	TraesCS3A01G048500.1	4.5	0.804487	Adp,atp carrier protein, mitochondrial	PF00153: Mitochondrial carrier protein	IPR002067: Mitochondrial carrier protein; IPR002113: Adenine nucleotide translocator 1; IPR018108: Mitochondrial substrate/solute carrier; IPR023395: Mitochondrial carrier domain	5.313	6.679	3.586	2.945	2.266	3.065	14.834	5.522	0.588	26.406	16.232
miRNA14	TraesCS6A01G230700.1	4.5	NA	Leucine-rich repeat (LRR) family protein	PF13855: Leucine rich repeat; PF13516: Leucine Rich repeat	IPR001611: Leucine-rich repeat; IPR006553: Leucine-rich repeat, cysteine-containing subtype; IPR032675: Leucine-rich repeat domain, L domain-like	5.313	6.679	3.586	2.945	2.266	3.065	12.841	10.858	11.072	16.55	22.261
miRNA14	TraesCS6A01G203700.1	4.5	0.75	Protein kinase family protein	PF03109: ABC1 family	IPR004147: UbiB domain; IPR011009: Protein kinase-like domain	5.313	6.679	3.586	2.945	2.266	3.065	49.674	31.239	7.674	124.77	79.467
miRNA14	TraesCS6D01G186800.1	4.5	0.75	Protein kinase family protein	PF03109: ABC1 family	IPR004147: UbiB domain; IPR011009: Protein kinase-like domain	5.313	6.679	3.586	2.945	2.266	3.065	82.185	53.805	38.781	171.197	136.642
miRNA17	TraesCS4D01G303800.1	4.5	NA	Alcohol dehydrogenase, putative	PF08240: Alcohol dehydrogenase GroES-like domain; PF00107: Zinc-binding dehydrogenase	IPR002328: Alcohol dehydrogenase, zinc-type, conserved site; IPR011032: GroES-like; IPR013149: Alcohol dehydrogenase, C-terminal; IPR013154: Alcohol dehydrogenase, N-terminal; IPR016040: NAD(P)-binding domain	424.417	313.279	237.239	362.306	379.488	287.085	2.86	3.371	11.435	7.182	2.818
miRNA17	TraesCS4D01G209200.1	4.5	NA	Inositol oxygenase 2			424.417	313.279	237.239	362.306	379.488	287.085	3.26	2.189	2.184	4.005	6.84
miRNA18	TraesCS4D01G059200.1	4.5	NA	Thioredoxin-like protein AAED1, chloroplastic	PF13911: AhpC/TSA antioxidant enzyme	IPR012336: Thioredoxin-like fold; IPR032801: Peroxiredoxin-like FAM213/AAED1	89.122	157.762	111.369	228.55	156.901	117.538	30.663	27.07	21.883	61.028	41.914
miRNA18	TraesCS2B01G370900.1	4.5	NA	LETM1 and EF-hand domain-containing protein 1, mitochondrial	PF07766: LETM1-like protein	IPR002048: EF-hand domain; IPR011685: LETM1-like; IPR011992: EF-hand domain pair; IPR018247: EF-Hand 1, calcium-binding site; IPR033122: Letm1 ribosome-binding domain	89.122	157.762	111.369	228.55	156.901	117.538	0.403	0.13	0.095	0.955	0.517
miRNA19	TraesCS3B01G276700.1	4.5	NA	Alpha-amylase	PF00128: Alpha amylase, catalytic domain; PF07821: Alpha-amylase C-terminal beta-sheet domain	IPR006046: Alpha amylase; IPR006047: Glycosyl hydrolase, family 13, catalytic domain; IPR012850: Alpha-amylase, C-terminal beta-sheet; IPR017853: Glycoside hydrolase superfamily	177.101	208.122	208.747	48.602	53.811	44.673	7.537	3.553	0.776	15.206	6.182
miRNA19	TraesCS5A01G202700.1	4.5	NA	Sugar transporter, putative	PF00083: Sugar (and other) transporter	IPR003663: Sugar/inositol transporter; IPR005828: Major facilitator, sugar transporter-like; IPR005829: Sugar transporter, conserved site; IPR020846: Major facilitator superfamily domain	177.101	208.122	208.747	48.602	53.811	44.673	6.675	4.137	1.29	14.025	10.85
miRNA19	TraesCS5B01G201200.1	4.5	NA	Sugar transporter, putative	PF00083: Sugar (and other) transporter	IPR003663: Sugar/inositol transporter; IPR005828: Major facilitator, sugar transporter-like; IPR005829: Sugar transporter, conserved site; IPR020846: Major facilitator superfamily domain	177.101	208.122	208.747	48.602	53.811	44.673	8.686	4.791	1.187	18.611	12.303
miRNA19	TraesCS5D01G209100.1	4.5	NA	Sugar transporter, putative	PF00083: Sugar (and other) transporter	IPR003663: Sugar/inositol transporter; IPR005828: Major facilitator, sugar transporter-like; IPR005829: Sugar transporter, conserved site; IPR020846: Major facilitator superfamily domain	177.101	208.122	208.747	48.602	53.811	44.673	5.048	2.669	0.787	14.289	8.413
miRNA19	TraesCS1D01G295700.1	4.5	0.717391	F-box family protein		IPR001810: F-box domain	177.101	208.122	208.747	48.602	53.811	44.673	6.271	4.558	2.615	6.945	9.37
miRNA21	TraesCS3A01G448200.1	4.5	NA	Beta-glucosidase, putative	PF00232: Glycosyl hydrolase family 1	IPR001360: Glycoside hydrolase family 1; IPR017853: Glycoside hydrolase superfamily; IPR033132: Glycosyl hydrolases family 1, N-terminal conserved site	156.898	116.7	72.328	254.468	232.335	180.377	13.263	9.515	5.274	19	23.836
miRNA23	TraesCS3D01G180600.1	4.5	NA	Epoxide hydrolase 2	PF12697: Alpha/beta hydrolase family	IPR000073: Alpha/beta hydrolase fold-1; IPR000639: Epoxide hydrolase-like; IPR029058: Alpha/Beta hydrolase fold	2104.49	1831.26	1531.97	1667.49	1182.48	1085.06	27.256	11.353	3.447	60.093	43.326
miRNA53	TraesCS3A01G523700.1	4.5	NA	Pentatricopeptide repeat-containing protein	PF01535: PPR repeat; PF13041: PPR repeat family; PF13812: Pentatricopeptide repeat domain	IPR002885: Pentatricopeptide repeat; IPR011990: Tetratricopeptide-like helical domain	489.959	544.294	398.17	29.382	166.84	85.433	4.642	5.06	0.738	9.091	18.617
miRNA53	TraesCSU01G054500.1	4.5	NA	Pentatricopeptide repeat-containing protein	PF01535: PPR repeat; PF13041: PPR repeat family; PF13812: Pentatricopeptide repeat domain	IPR002885: Pentatricopeptide repeat; IPR011990: Tetratricopeptide-like helical domain	489.959	544.294	398.17	29.382	166.84	85.433	5.977	6.386	0.603	10.579	19.352
miRNA53	TraesCS3D01G529200.1	4.5	NA	Pentatricopeptide repeat-containing protein	PF01535: PPR repeat; PF13041: PPR repeat family; PF13812: Pentatricopeptide repeat domain	IPR002885: Pentatricopeptide repeat; IPR011990: Tetratricopeptide-like helical domain	489.959	544.294	398.17	29.382	166.84	85.433	10.738	6.782	1.506	14.994	21.002
miRNA55	TraesCS7B01G269700.1	4.5	NA	ABC transporter-like family-protein	PF00664: ABC transporter transmembrane region; PF00005: ABC transporter	IPR003439: ABC transporter-like; IPR003593: AAA+ ATPase domain; IPR011527: ABC transporter type 1, transmembrane domain; IPR017871: ABC transporter, conserved site; IPR027417: P-loop containing nucleoside triphosphate hydrolase	293.312	400.073	447.504	200.152	359.326	254.621	0.391	0.249	0.37	1.873	0.516
miRNA60	TraesCS2D01G410600.1	4.5	0.712919	O-fucosyltransferase family protein	PF10250: GDP-fucose protein O-fucosyltransferase	IPR019378: GDP-fucose protein O-fucosyltransferase; IPR024709: O-fucosyltransferase, plant	4946.17	4751.28	3178.69	4387.36	4445.88	4634.15	1.121	0.602	0.022	1.355	1.837
miRNA60	TraesCS2B01G067600.2	4.5	0.72488	Glycosyltransferase			4946.17	4751.28	3178.69	4387.36	4445.88	4634.15	2.302	0.183	0	6.353	1.142
miRNA65	TraesCSU01G045500.1	4.5	NA	Receptor-like protein kinase	PF00069: Protein kinase domain	IPR000719: Protein kinase domain; IPR008271: Serine/threonine-protein kinase, active site; IPR011009: Protein kinase-like domain; IPR017441: Protein kinase, ATP binding site	1070.61	2253.27	2263.53	671.422	1767.36	1493.21	15.062	8.489	4.619	30.977	16.555
miRNA67	TraesCS3D01G239300.1	4.5	NA	F-box-like protein	PF12937: F-box-like	IPR001810: F-box domain; IPR011043: Galactose oxidase/kelch, beta-propeller; IPR015916: Galactose oxidase, beta-propeller	147.34	121.245	92.272	114.794	111.267	115.82	2.309	1.272	0.327	5.953	4.503
miRNA67	TraesCS3B01G267600.1	4.5	NA	F-box family protein	PF12937: F-box-like	IPR001810: F-box domain; IPR011043: Galactose oxidase/kelch, beta-propeller; IPR015916: Galactose oxidase, beta-propeller	147.34	121.245	92.272	114.794	111.267	115.82	1.769	1.446	1.092	5.186	2.643
miRNA67	TraesCS3A01G239100.1	4.5	NA	F-box-like protein	PF12937: F-box-like	IPR001810: F-box domain; IPR011043: Galactose oxidase/kelch, beta-propeller; IPR015916: Galactose oxidase, beta-propeller	147.34	121.245	92.272	114.794	111.267	115.82	1.909	0.925	0.606	4.254	2.68
miRNA68	TraesCS6D01G249300.2	4.5	NA	Protein kinase family protein		IPR000719: Protein kinase domain; IPR011009: Protein kinase-like domain	963.61	869.634	632.283	804.912	798.246	646.111	9.439	5.712	1.529	20.183	15.614
miRNA68	TraesCS2D01G430700.1	4.5	NA	Calcium-transporting ATPase	PF12515: Ca2+-ATPase N terminal autoinhibitory domain; PF00690: Cation transporter/ATPase, N-terminus; PF00122: E1-E2 ATPase; PF00702: haloacid dehalogenase-like hydrolase; PF00689: Cation transporting ATPase, C-terminus	IPR001757: P-type ATPase; IPR004014: Cation-transporting P-type ATPase, N-terminal; IPR006068: Cation-transporting P-type ATPase, C-terminal; IPR006408: P-type ATPase, subfamily IIB; IPR008250: P-type ATPase, A domain; IPR018303: P-type ATPase, phosphorylation site; IPR023214: HAD-like domain; IPR023298: P-type ATPase, transmembrane domain; IPR023299: P-type ATPase, cytoplasmic domain N; IPR02475…	963.61	869.634	632.283	804.912	798.246	646.111	4.836	5.457	6.333	4.72	11.269
miRNA68	TraesCS3B01G130100.1	4.5	NA	Wd40-repeat-like protein	PF00400: WD domain, G-beta repeat	IPR001680: WD40 repeat; IPR001810: F-box domain; IPR015943: WD40/YVTN repeat-like-containing domain; IPR017986: WD40-repeat-containing domain; IPR019775: WD40 repeat, conserved site	963.61	869.634	632.283	804.912	798.246	646.111	5.884	4.174	3.442	13.959	11.117
miRNA84	TraesCS3A01G021500.1	4.5	NA	Phosphatidylserine synthase 2	PF03034: Phosphatidyl serine synthase	IPR004277: Phosphatidyl serine synthase	7742.46	8130.36	7037.75	1892.86	2213.6	1608.05	0.535	0.228	0.22	1.895	1.016
miRNA84	TraesCS3D01G025400.1	4.5	NA	Phosphatidylserine synthase 2	PF03034: Phosphatidyl serine synthase	IPR004277: Phosphatidyl serine synthase	7742.46	8130.36	7037.75	1892.86	2213.6	1608.05	2.362	1.77	0.949	4.849	2.388
miRNA84	TraesCS7D01G016800.1	4.5	NA	Ferredoxin--NADP reductase	PF00175: Oxidoreductase NAD-binding domain	IPR001433: Oxidoreductase FAD/NAD(P)-binding; IPR001709: Flavoprotein pyridine nucleotide cytochrome reductase; IPR015701: Ferredoxin--NADP reductase; IPR017927: Ferredoxin reductase-type FAD-binding domain; IPR017938: Riboflavin synthase-like beta-barrel	7742.46	8130.36	7037.75	1892.86	2213.6	1608.05	218.581	64.399	11.243	559.683	209.371
miRNA84	TraesCS4A01G472500.1	4.5	NA	Ferredoxin--NADP reductase	PF00175: Oxidoreductase NAD-binding domain	IPR001433: Oxidoreductase FAD/NAD(P)-binding; IPR001709: Flavoprotein pyridine nucleotide cytochrome reductase; IPR015701: Ferredoxin--NADP reductase; IPR017927: Ferredoxin reductase-type FAD-binding domain; IPR017938: Riboflavin synthase-like beta-barrel	7742.46	8130.36	7037.75	1892.86	2213.6	1608.05	223.133	57.626	8.296	610.501	200.938
miRNA84	TraesCS7A01G020500.1	4.5	NA	Ferredoxin--NADP reductase	PF00175: Oxidoreductase NAD-binding domain	IPR001433: Oxidoreductase FAD/NAD(P)-binding; IPR001709: Flavoprotein pyridine nucleotide cytochrome reductase; IPR015701: Ferredoxin--NADP reductase; IPR017927: Ferredoxin reductase-type FAD-binding domain; IPR017938: Riboflavin synthase-like beta-barrel	7742.46	8130.36	7037.75	1892.86	2213.6	1608.05	250.614	67.524	9.063	714.422	237.095
miRNA84	TraesCS4D01G194800.1	4.5	0.762673	Mitochondrial carrier protein, expressed	PF00153: Mitochondrial carrier protein	IPR002067: Mitochondrial carrier protein; IPR018108: Mitochondrial substrate/solute carrier; IPR023395: Mitochondrial carrier domain	7742.46	8130.36	7037.75	1892.86	2213.6	1608.05	7.851	2.139	1.55	20.837	4.876
miRNA84	TraesCS4B01G193900.1	4.5	0.762673	Mitochondrial carrier protein, expressed	PF00153: Mitochondrial carrier protein	IPR002067: Mitochondrial carrier protein; IPR018108: Mitochondrial substrate/solute carrier; IPR023395: Mitochondrial carrier domain	7742.46	8130.36	7037.75	1892.86	2213.6	1608.05	3.493	0.949	1.288	8.314	2.008
miRNA84	TraesCS6D01G012200.1	4.5	NA	Ferredoxin--NADP reductase	PF00970: Oxidoreductase FAD-binding domain; PF00175: Oxidoreductase NAD-binding domain	IPR001433: Oxidoreductase FAD/NAD(P)-binding; IPR001709: Flavoprotein pyridine nucleotide cytochrome reductase; IPR008333: Oxidoreductase, FAD-binding domain; IPR015701: Ferredoxin--NADP reductase; IPR017927: Ferredoxin reductase-type FAD-binding domain; IPR017938: Riboflavin synthase-like beta-barrel	7742.46	8130.36	7037.75	1892.86	2213.6	1608.05	482.988	211.118	19.102	962.578	444.187
miRNA88	TraesCS2B01G560200.1	4.5	0.723039	Histidine--tRNA ligase	PF13393: Histidyl-tRNA synthetase; PF03129: Anticodon binding domain	IPR004154: Anticodon-binding; IPR004516: Histidine-tRNA ligase/ATP phosphoribosyltransferase regulatory subunit; IPR006195: Aminoacyl-tRNA synthetase, class II; IPR015807: Histidine-tRNA ligase	92.829	118.606	93.283	82.946	92.16	88.285	6.951	4.292	3.421	12.362	9.765
miRNA88	TraesCS2B01G067600.2	4.5	0.703431	Glycosyltransferase			92.829	118.606	93.283	82.946	92.16	88.285	2.302	0.183	0	6.353	1.142
miRNA88	TraesCS3A01G214900.1	4.5	NA	DNL-type zinc finger protein	PF05180: DNL zinc finger	IPR007853: Zinc finger, DNL-type	92.829	118.606	93.283	82.946	92.16	88.285	4.417	1.992	2.68	6.014	7.207
miRNA95	TraesCS2A01G233800.2	4.5	NA	Nucleobase ascorbate transporter	PF00860: Permease family	IPR006043: Xanthine/uracil/vitamin C permease	1.243	4	11.47	0	0.345	0.166	1.047	0.867	0.317	1.517	2.121
miRNA95	TraesCS2B01G618700.1	4.5	NA	Disease resistance protein (NBS-LRR class) family	PF00931: NB-ARC domain	IPR002182: NB-ARC; IPR011991: Winged helix-turn-helix DNA-binding domain; IPR027417: P-loop containing nucleoside triphosphate hydrolase; IPR032675: Leucine-rich repeat domain, L domain-like	1.243	4	11.47	0	0.345	0.166	0.698	0.406	0	0.955	1.244
miRNA99	TraesCS3B01G130100.1	4.5	NA	Wd40-repeat-like protein	PF00400: WD domain, G-beta repeat	IPR001680: WD40 repeat; IPR001810: F-box domain; IPR015943: WD40/YVTN repeat-like-containing domain; IPR017986: WD40-repeat-containing domain; IPR019775: WD40 repeat, conserved site	0.532	1.288	1.903	0	0.249	0.045	5.884	4.174	3.442	13.959	11.117
miRNA101	TraesCS1B01G225400.1	4.5	0.711957	Holliday junction resolvase	PF03652: Holliday junction resolvase	IPR005227: Putative pre-16S rRNA nuclease; IPR006641: YqgF/RNAse H-like domain; IPR012337: Ribonuclease H-like domain	854.968	500.041	447.989	588.359	535.169	544.249	1.028	0.348	0	1.957	2.278
miRNA101	TraesCS5B01G143500.1	4.5	NA	Kinase family protein	PF07714: Protein tyrosine kinase	IPR000719: Protein kinase domain; IPR001245: Serine-threonine/tyrosine-protein kinase, catalytic domain; IPR008271: Serine/threonine-protein kinase, active site; IPR011009: Protein kinase-like domain; IPR017441: Protein kinase, ATP binding site	854.968	500.041	447.989	588.359	535.169	544.249	1.169	0.417	0	2.968	1.89
miRNA101	TraesCS5A01G144600.1	4.5	NA	Kinase family protein	PF07714: Protein tyrosine kinase	IPR000719: Protein kinase domain; IPR001245: Serine-threonine/tyrosine-protein kinase, catalytic domain; IPR008271: Serine/threonine-protein kinase, active site; IPR011009: Protein kinase-like domain; IPR017441: Protein kinase, ATP binding site	854.968	500.041	447.989	588.359	535.169	544.249	0.778	0.217	0	3.678	1.42
miRNA102	TraesCS2A01G396800.1	4.5	0.70068	TatD family	PF01026: TatD related DNase	IPR001130: TatD family; IPR032466: Metal-dependent hydrolase	5.517	8.914	7.519	0.817	4.054	2.31	6.337	4.829	2.591	13.47	10.566
miRNA102	TraesCS2B01G415100.1	4.5	NA	TatD family	PF01026: TatD related DNase	IPR001130: TatD family; IPR032466: Metal-dependent hydrolase	5.517	8.914	7.519	0.817	4.054	2.31	7.624	5.669	6.052	16.847	15.855
miRNA113	TraesCS2D01G348500.1	4.5	0.715054	Nitrate transporter 1.2	PF00854: POT family	IPR000109: Proton-dependent oligopeptide transporter family; IPR020846: Major facilitator superfamily domain	1777.77	2161.96	1343.98	912.143	841.27	710.5	0.584	0.399	0.333	0.418	1.44
miRNA123	TraesCS5B01G133000.1	4.5	NA	cDNA clone:J013058P10, full insert sequence			736.854	706.305	514.741	877.682	874.855	743.023	3.001	2.57	5.881	5.01	6.919
miRNA123	TraesCS7B01G463100.1	4.5	NA	transmembrane protein, putative (DUF594)	PF13968: Domain of unknown function (DUF4220); PF04578: Protein of unknown function, DUF594	IPR007658: Protein of unknown function DUF594; IPR025315: Domain of unknown function DUF4220	736.854	706.305	514.741	877.682	874.855	743.023	13.042	5.214	0.281	21.375	11.223
miRNA126	TraesCS1A01G207700.2	4.5	NA	Tetratricopeptide repeat-containing protein	PF13432: Tetratricopeptide repeat; PF13181: Tetratricopeptide repeat; PF07719: Tetratricopeptide repeat	IPR011990: Tetratricopeptide-like helical domain; IPR013026: Tetratricopeptide repeat-containing domain; IPR013105: Tetratricopeptide repeat 2; IPR019734: Tetratricopeptide repeat	3526.97	3682.55	3503.88	1581.37	1871.58	1903.79	1.562	1.014	0.362	1.622	2.469
miRNA127	TraesCS7A01G232900.1	4.5	NA	Terpene cyclase/mutase family member	PF13249: Squalene-hopene cyclase N-terminal domain; PF13243: Squalene-hopene cyclase C-terminal domain	IPR002365: Terpene synthase, conserved site; IPR008930: Terpenoid cyclases/protein prenyltransferase alpha-alpha toroid; IPR018333: Squalene cyclase; IPR032696: Squalene cyclase, C-terminal; IPR032697: Squalene cyclase, N-terminal	697.332	950.204	578.902	352.024	360.347	302.663	0.429	0.284	0.566	2.079	0.937
miRNA127	TraesCS7D01G233100.2	4.5	NA	Terpene cyclase/mutase family member	PF13249: Squalene-hopene cyclase N-terminal domain; PF13243: Squalene-hopene cyclase C-terminal domain	IPR002365: Terpene synthase, conserved site; IPR008930: Terpenoid cyclases/protein prenyltransferase alpha-alpha toroid; IPR018333: Squalene cyclase; IPR032696: Squalene cyclase, C-terminal; IPR032697: Squalene cyclase, N-terminal	697.332	950.204	578.902	352.024	360.347	302.663	4.103	2.993	1.497	10.63	5.377
miRNA127	TraesCS3B01G327500.1	4.5	NA	Callose synthase-like protein	PF14288: 1,3-beta-glucan synthase subunit FKS1, domain-1; PF02364: 1,3-beta-glucan synthase component	IPR003440: Glycosyl transferase, family 48; IPR026899: 1,3-beta-glucan synthase subunit FKS1-like, domain-1	697.332	950.204	578.902	352.024	360.347	302.663	1.731	1.047	0.42	1.726	2.712
miRNA127	TraesCS2A01G258900.3	4.5	NA	Calcineurin-like metallo-phosphoesterase superfamily	PF00149: Calcineurin-like phosphoesterase	IPR004843: Calcineurin-like phosphoesterase domain, ApaH type; IPR029052: Metallo-dependent phosphatase-like	697.332	950.204	578.902	352.024	360.347	302.663	0.168	0.105	0.194	0.977	0.43
miRNA127	TraesCS2D01G264600.1	4.5	NA	Calcineurin-like metallo-phosphoesterase superfamily	PF00149: Calcineurin-like phosphoesterase	IPR004843: Calcineurin-like phosphoesterase domain, ApaH type; IPR029052: Metallo-dependent phosphatase-like	697.332	950.204	578.902	352.024	360.347	302.663	0.216	0.12	0.177	0.993	0.432
miRNA128	TraesCS1B01G243900.3	4.5	0.720841	Transducin/WD40 repeat-like superfamily protein	PF00400: WD domain, G-beta repeat	IPR001680: WD40 repeat; IPR011989: Armadillo-like helical; IPR015943: WD40/YVTN repeat-like-containing domain; IPR016024: Armadillo-type fold; IPR017986: WD40-repeat-containing domain	131.107	201.245	467.99	11.828	38.867	14.877	0.962	0.286	0.169	1.459	0.937
miRNA131	TraesCS4D01G266700.1	4.5	0.730233	Myo-inositol 1-phosphate synthase	PF07994: Myo-inositol-1-phosphate synthase; PF01658: Myo-inositol-1-phosphate synthase	IPR002587: Myo-inositol-1-phosphate synthase; IPR013021: Myo-inositol-1-phosphate synthase, GAPDH-like; IPR016040: NAD(P)-binding domain	112.593	178.498	113.173	87.999	104.659	90.81	243.652	74.274	6.754	310.91	159.61
miRNA133	TraesCS2B01G546500.2	4.5	0.713656	alpha/beta-Hydrolases superfamily protein	PF12697: Alpha/beta hydrolase family	IPR000073: Alpha/beta hydrolase fold-1; IPR000639: Epoxide hydrolase-like; IPR029058: Alpha/Beta hydrolase fold	138.612	72.005	51.78	38.495	21.669	20.684	13.564	6.774	2.361	22.94	16
miRNA133	TraesCS2D01G519500.2	4.5	0.713656	alpha/beta-Hydrolases superfamily protein	PF12697: Alpha/beta hydrolase family	IPR000073: Alpha/beta hydrolase fold-1; IPR000639: Epoxide hydrolase-like; IPR029058: Alpha/Beta hydrolase fold	138.612	72.005	51.78	38.495	21.669	20.684	22.024	12.023	5.311	58.721	39.035
miRNA133	TraesCS2A01G517900.3	4.5	0.713656	alpha/beta-Hydrolases superfamily protein	PF12697: Alpha/beta hydrolase family	IPR000073: Alpha/beta hydrolase fold-1; IPR000639: Epoxide hydrolase-like; IPR029058: Alpha/Beta hydrolase fold	138.612	72.005	51.78	38.495	21.669	20.684	49.722	19.283	2.044	121.873	63.097
miRNA133	TraesCS1A01G369600.1	4.5	0.744493	Methyltransferase	PF08241: Methyltransferase domain; PF13489: Methyltransferase domain	IPR013216: Methyltransferase type 11; IPR025771: Phosphoethanolamine N-methyltransferase; IPR029063: S-adenosyl-L-methionine-dependent methyltransferase	138.612	72.005	51.78	38.495	21.669	20.684	208.627	139.866	10.637	464.595	774.931
miRNA133	TraesCS1A01G369600.1	4.5	0.744493	Methyltransferase	PF08241: Methyltransferase domain; PF13489: Methyltransferase domain	IPR013216: Methyltransferase type 11; IPR025771: Phosphoethanolamine N-methyltransferase; IPR029063: S-adenosyl-L-methionine-dependent methyltransferase	138.612	72.005	51.78	38.495	21.669	20.684	208.627	139.866	10.637	464.595	774.931
miRNA133	TraesCS2A01G084800.1	4.5	NA	Omega-3 fatty acid desaturase	PF11960: Domain of unknown function (DUF3474); PF00487: Fatty acid desaturase	IPR005804: Fatty acid desaturase domain; IPR021863: Fatty acid desaturase, N-terminal	138.612	72.005	51.78	38.495	21.669	20.684	43.916	11.378	2.498	177.479	51.315
miRNA133	TraesCS2D01G082700.1	4.5	NA	Omega-3 fatty acid desaturase	PF11960: Domain of unknown function (DUF3474); PF00487: Fatty acid desaturase	IPR005804: Fatty acid desaturase domain; IPR021863: Fatty acid desaturase, N-terminal	138.612	72.005	51.78	38.495	21.669	20.684	117.389	33.401	2.335	306.947	104.677
miRNA136	TraesCS4A01G292600.1	4.5	NA	Transmembrane protein, putative			4199.86	4951.27	5071.04	1032.52	1107.17	878.434	0.551	0.07	0.026	1.402	0.497
miRNA136	TraesCS4A01G059500.3	4.5	NA	Inositol-tetrakisphosphate 1-kinase	PF05770: Inositol 1, 3, 4-trisphosphate 5/6-kinase	IPR008656: Inositol-tetrakisphosphate 1-kinase	4199.86	4951.27	5071.04	1032.52	1107.17	878.434	46.494	27.036	14.603	96.399	68.699
miRNA136	TraesCS4B01G056800.1	4.5	NA	Inositol-tetrakisphosphate 1-kinase	PF05770: Inositol 1, 3, 4-trisphosphate 5/6-kinase	IPR008656: Inositol-tetrakisphosphate 1-kinase	4199.86	4951.27	5071.04	1032.52	1107.17	878.434	6.327	7.19	10.835	8.075	14.758
miRNA136	TraesCS4D01G057100.1	4.5	NA	Inositol-tetrakisphosphate 1-kinase	PF05770: Inositol 1, 3, 4-trisphosphate 5/6-kinase	IPR008656: Inositol-tetrakisphosphate 1-kinase	4199.86	4951.27	5071.04	1032.52	1107.17	878.434	2.865	3.89	7.657	3.385	12.153
miRNA136	TraesCS4B01G235100.2	4.5	NA	Inositol-tetrakisphosphate 1-kinase	PF05770: Inositol 1, 3, 4-trisphosphate 5/6-kinase	IPR008656: Inositol-tetrakisphosphate 1-kinase	4199.86	4951.27	5071.04	1032.52	1107.17	878.434	14.442	7.822	1.422	24.595	17.054
miRNA143	TraesCS5B01G188800.1	4.5	NA	Hypersensitive-induced response protein 1	PF01145: SPFH domain / Band 7 family	IPR001107: Band 7 domain	7.388	12.071	15.212	4.297	3.271	2.362	3.267	1.85	0.427	5.359	5.424
miRNA144	TraesCS2B01G383100.2	4.5	NA	Lipase	PF00168: C2 domain; PF01764: Lipase (class 3)	IPR000008: C2 domain; IPR002921: Fungal lipase-like domain; IPR029058: Alpha/Beta hydrolase fold	33.102	50.001	92.843	7.915	18.415	14.233	6.518	3.528	0.772	12.918	6.185
miRNA144	TraesCS2A01G364500.1	4.5	0.765957	Lipase	PF00168: C2 domain; PF01764: Lipase (class 3)	IPR000008: C2 domain; IPR002921: Fungal lipase-like domain; IPR029058: Alpha/Beta hydrolase fold	33.102	50.001	92.843	7.915	18.415	14.233	11.789	6.679	3.516	25.045	15.765
siRNA6	TraesCS6B01G100000.2	4.5	NA	NBS-LRR-like resistance protein	PF00931: NB-ARC domain	IPR002182: NB-ARC; IPR011991: Winged helix-turn-helix DNA-binding domain; IPR027417: P-loop containing nucleoside triphosphate hydrolase; IPR032675: Leucine-rich repeat domain, L domain-like	3.406	11.637	19.754	1.687	1.609	0.438	15.645	8.077	0.583	21.195	18.865
siRNA8	TraesCS3D01G038500.1	4.5	NA	Tryptophan synthase alpha chain	PF00290: Tryptophan synthase alpha chain	IPR002028: Tryptophan synthase, alpha chain; IPR011060: Ribulose-phosphate binding barrel; IPR013785: Aldolase-type TIM barrel	10.17	33.237	30.162	1.617	12.66	1.841	34.789	9.143	1.601	118.96	49.789
siRNA8	TraesCS3A01G041800.1	4.5	NA	Tryptophan synthase alpha chain	PF00290: Tryptophan synthase alpha chain	IPR002028: Tryptophan synthase, alpha chain; IPR011060: Ribulose-phosphate binding barrel; IPR013785: Aldolase-type TIM barrel	10.17	33.237	30.162	1.617	12.66	1.841	37.251	12.608	1.946	131.289	60.519
siRNA8	TraesCS6B01G113200.1	4.5	NA	Adenylate kinase, putative	PF00406: Adenylate kinase; PF09353: Domain of unknown function (DUF1995)	IPR000850: Adenylate kinase/UMP-CMP kinase; IPR006259: Adenylate kinase subfamily; IPR007862: Adenylate kinase, active site lid domain; IPR018962: Domain of unknown function DUF1995; IPR027417: P-loop containing nucleoside triphosphate hydrolase; IPR033690: Adenylate kinase, conserved site	10.17	33.237	30.162	1.617	12.66	1.841	14.364	6.463	1.083	33.945	20.441
siRNA9	TraesCS3B01G185800.1	4.5	NA	NAD(P)H-quinone oxidoreductase subunit 3, chloroplastic	PF00507: NADH-ubiquinone/plastoquinone oxidoreductase, chain 3	IPR000440: NADH:ubiquinone/plastoquinone oxidoreductase, chain 3; IPR023043: NAD(P)H-quinone oxidoreductase subunit 3, bacterial/plastid	16.962	57.207	68.098	0.275	2.38	0.72	1.961	2.067	0.201	4.731	2.04
siRNA9	TraesCS6D01G291500.1	4.5	NA	ATP-dependent RNA helicase family protein	PF00270: DEAD/DEAH box helicase; PF00271: Helicase conserved C-terminal domain; PF08148: DSHCT (NUC185) domain	IPR001650: Helicase, C-terminal; IPR011545: DEAD/DEAH box helicase domain; IPR012961: ATP-dependent RNA helicase Ski2, C-terminal; IPR014001: Helicase superfamily 1/2, ATP-binding domain; IPR027417: P-loop containing nucleoside triphosphate hydrolase	16.962	57.207	68.098	0.275	2.38	0.72	7.408	3.305	0.528	14.005	12.24
siRNA17	TraesCS2B01G608800.2	4.5	NA	Disease resistance protein (TIR-NBS-LRR class) family	PF00931: NB-ARC domain	IPR002182: NB-ARC; IPR011991: Winged helix-turn-helix DNA-binding domain; IPR027417: P-loop containing nucleoside triphosphate hydrolase; IPR032675: Leucine-rich repeat domain, L domain-like	5.823	11.45	15.231	2.307	1.607	1.672	6.189	3.941	1.045	5.704	7.978
siRNA29	TraesCS3D01G298300.1	4.5	NA	N-acetylmuramic acid 6-phosphate etherase			11.559	10.957	6.824	5.063	3.612	5.438	122.472	68.307	85.305	211.727	156.151
siRNA37	TraesCS4D01G197500.1	4.5	0.713936	Phosphatidylinositol transfer protein, expressed	PF02121: Phosphatidylinositol transfer protein	IPR001666: Phosphatidylinositol transfer protein; IPR023393: START-like domain	186.21	164.145	70.381	120.879	105.546	86.308	18.511	10.829	108.831	30.227	24.657
siRNA39	TraesCS2A01G437200.1	4.5	0.717241	RING/U-box superfamily protein	PF13639: Ring finger domain	IPR001841: Zinc finger, RING-type; IPR013083: Zinc finger, RING/FYVE/PHD-type	155.969	148.948	154.422	88.137	179.876	81.316	133.473	53.161	115.397	159.253	126.918
siRNA41	TraesCS5D01G018000.1	4.5	NA	ERD (Early-responsive to dehydration stress) family protein	PF13967: Late exocytosis, associated with Golgi transport; PF14703: Cytosolic domain of 10TM putative phosphate transporter; PF02714: Calcium-dependent channel, 7TM region, putative phosphate	IPR003864: Calcium-dependent channel, 7TM region, putative phosphate; IPR027815: 10TM putative phosphate transporter, cytosolic domain; IPR032880: Calcium permeable stress-gated cation channel 1, N-terminal transmembrane domain	2615.43	2559.2	2677.49	7097.33	6237.73	4642.82	3.254	1.435	5.032	8.029	4.355
siRNA41	TraesCS4A01G187600.2	4.5	NA	Protein ZINC INDUCED FACILITATOR-LIKE 1	PF07690: Major Facilitator Superfamily	IPR001958: Tetracycline resistance protein TetA/multidrug resistance protein MdtG; IPR011701: Major facilitator superfamily; IPR020846: Major facilitator superfamily domain	2615.43	2559.2	2677.49	7097.33	6237.73	4642.82	8.814	3.418	26.817	13.31	9.949
siRNA43	TraesCS6B01G352700.1	4.5	NA	Protein kinase family protein, putative, expressed	PF13426: PAS domain; PF07714: Protein tyrosine kinase	IPR000014: PAS domain; IPR000719: Protein kinase domain; IPR001245: Serine-threonine/tyrosine-protein kinase, catalytic domain; IPR008271: Serine/threonine-protein kinase, active site; IPR011009: Protein kinase-like domain	557.619	599.508	458.432	27.626	136.711	99.951	1.622	1.175	0.344	1.649	2.728
siRNA43	TraesCS5D01G405800.1	4.5	NA	Protein kinase family protein, putative, expressed	PF00989: PAS fold; PF07714: Protein tyrosine kinase	IPR000014: PAS domain; IPR000700: PAS-associated, C-terminal; IPR000719: Protein kinase domain; IPR001245: Serine-threonine/tyrosine-protein kinase, catalytic domain; IPR008271: Serine/threonine-protein kinase, active site; IPR011009: Protein kinase-like domain; IPR013767: PAS fold	557.619	599.508	458.432	27.626	136.711	99.951	4.173	3.812	4.085	4.98	8.475
siRNA43	TraesCS3A01G017900.1	4.5	0.748555	Receptor-like kinase	PF07714: Protein tyrosine kinase	IPR000719: Protein kinase domain; IPR001245: Serine-threonine/tyrosine-protein kinase, catalytic domain; IPR008271: Serine/threonine-protein kinase, active site; IPR011009: Protein kinase-like domain; IPR017441: Protein kinase, ATP binding site	557.619	599.508	458.432	27.626	136.711	99.951	16.955	5.674	0.266	21.955	13.257
siRNA43	TraesCS6D01G301700.1	4.5	NA	Protein kinase family protein, putative, expressed	PF13426: PAS domain; PF07714: Protein tyrosine kinase	IPR000014: PAS domain; IPR000719: Protein kinase domain; IPR001245: Serine-threonine/tyrosine-protein kinase, catalytic domain; IPR008271: Serine/threonine-protein kinase, active site; IPR011009: Protein kinase-like domain	557.619	599.508	458.432	27.626	136.711	99.951	0.335	0.123	0.232	0.146	0.477
siRNA43	TraesCS1B01G349100.1	4.5	0.705202	O-methyltransferase-like protein	PF08100: Dimerisation domain; PF00891: O-methyltransferase	IPR001077: O-methyltransferase, family 2; IPR011991: Winged helix-turn-helix DNA-binding domain; IPR012967: Plant methyltransferase dimerisation; IPR016461: O-methyltransferase COMT-type; IPR029063: S-adenosyl-L-methionine-dependent methyltransferase	557.619	599.508	458.432	27.626	136.711	99.951	9.233	1.465	0	30.655	13.278
siRNA43	TraesCS1A01G335800.1	4.5	0.705202	O-methyltransferase-like protein	PF08100: Dimerisation domain; PF00891: O-methyltransferase	IPR001077: O-methyltransferase, family 2; IPR011991: Winged helix-turn-helix DNA-binding domain; IPR012967: Plant methyltransferase dimerisation; IPR016461: O-methyltransferase COMT-type; IPR029063: S-adenosyl-L-methionine-dependent methyltransferase	557.619	599.508	458.432	27.626	136.711	99.951	3.808	0.229	0	14.673	2.727
siRNA43	TraesCS1B01G243900.3	4.5	NA	Transducin/WD40 repeat-like superfamily protein	PF00400: WD domain, G-beta repeat	IPR001680: WD40 repeat; IPR011989: Armadillo-like helical; IPR015943: WD40/YVTN repeat-like-containing domain; IPR016024: Armadillo-type fold; IPR017986: WD40-repeat-containing domain	557.619	599.508	458.432	27.626	136.711	99.951	0.962	0.286	0.169	1.459	0.937
siRNA44	TraesCS4A01G193500.1	4.5	NA				38.336	21.398	34.118	0	0.087	0	6.029	5.499	10.944	8.244	12.522
siRNA50	TraesCS2B01G292500.2	4.5	NA	Protein PRD1		IPR011989: Armadillo-like helical; IPR016024: Armadillo-type fold	222.605	305.336	465.123	44.305	128.992	92.886	10.766	4.954	2.949	21.894	15.235
siRNA51	TraesCS5B01G257400.1	4.5	0.792627	NifU-like protein 3, chloroplastic			325.783	354.362	451.945	171.767	281.207	257.888	9.673	4.494	1.071	20.951	18.984
siRNA51	TraesCS5A01G258200.1	4.5	0.792627	NifU-like protein 3, chloroplastic			325.783	354.362	451.945	171.767	281.207	257.888	12.396	4.82	0.51	24.738	14.28
siRNA51	TraesCS2B01G145700.1	4.5	NA	4-alpha-glucanotransferase	PF00686: Starch binding domain; PF02446: 4-alpha-glucanotransferase	IPR002044: Carbohydrate binding module family 20; IPR003385: Glycoside hydrolase, family 77; IPR013783: Immunoglobulin-like fold; IPR013784: Carbohydrate-binding-like fold; IPR017853: Glycoside hydrolase superfamily	325.783	354.362	451.945	171.767	281.207	257.888	24.692	10.301	3.295	68.312	36.438
siRNA51	TraesCS2D01G126600.1	4.5	NA	4-alpha-glucanotransferase	PF00686: Starch binding domain; PF02446: 4-alpha-glucanotransferase	IPR002044: Carbohydrate binding module family 20; IPR003385: Glycoside hydrolase, family 77; IPR013783: Immunoglobulin-like fold; IPR013784: Carbohydrate-binding-like fold; IPR017853: Glycoside hydrolase superfamily	325.783	354.362	451.945	171.767	281.207	257.888	10.208	3.849	1.139	28.212	13.1
siRNA51	TraesCS2A01G123800.1	4.5	NA	4-alpha-glucanotransferase	PF00686: Starch binding domain; PF02446: 4-alpha-glucanotransferase	IPR002044: Carbohydrate binding module family 20; IPR003385: Glycoside hydrolase, family 77; IPR013783: Immunoglobulin-like fold; IPR013784: Carbohydrate-binding-like fold; IPR017853: Glycoside hydrolase superfamily	325.783	354.362	451.945	171.767	281.207	257.888	9.822	3.601	0.826	29.022	14.641
siRNA69	TraesCS5A01G012500.1	4.5	0.703883	ERD (Early-responsive to dehydration stress) family protein	PF13967: Late exocytosis, associated with Golgi transport; PF14703: Cytosolic domain of 10TM putative phosphate transporter; PF02714: Calcium-dependent channel, 7TM region, putative phosphate	IPR003864: Calcium-dependent channel, 7TM region, putative phosphate; IPR027815: 10TM putative phosphate transporter, cytosolic domain; IPR032880: Calcium permeable stress-gated cation channel 1, N-terminal transmembrane domain	9.458	5.665	8.494	4.113	4.235	3.452	15.106	5.414	5.736	30.358	12.553
siRNA69	TraesCS6A01G211600.1	4.5	NA	Glucose-6-phosphate 1-dehydrogenase	PF00479: Glucose-6-phosphate dehydrogenase, NAD binding domain; PF02781: Glucose-6-phosphate dehydrogenase, C-terminal domain	IPR001282: Glucose-6-phosphate dehydrogenase; IPR016040: NAD(P)-binding domain; IPR019796: Glucose-6-phosphate dehydrogenase, active site; IPR022674: Glucose-6-phosphate dehydrogenase, NAD-binding; IPR022675: Glucose-6-phosphate dehydrogenase, C-terminal	9.458	5.665	8.494	4.113	4.235	3.452	25.527	19.71	10.4	52.337	37.807
siRNA72	TraesCS5B01G010600.1	4.5	NA	fiber (DUF1218)	PF06749: Protein of unknown function (DUF1218)	IPR009606: Protein of unknown function DUF1218	14.564	37.087	24.324	3.885	13.8	13.405	7.422	1.814	0	26.545	7.121
siRNA72	TraesCS6B01G117600.1	4.5	NA	Pyridoxal 5'-phosphate synthase subunit PdxT	PF01174: SNO glutamine amidotransferase family	IPR002161: Pyridoxal 5'-phosphate synthase subunit PdxT/SNO; IPR021196: PdxT/SNO family, conserved site; IPR029062: Class I glutamine amidotransferase-like	14.564	37.087	24.324	3.885	13.8	13.405	45.347	28.598	5.173	102.135	61.474
siRNA77	TraesCS1D01G279600.1	4.5	NA	G patch domain protein			102.049	103.894	120.346	91.706	79.246	78.654	23.52	4.595	0.263	26.735	16.362
siRNA85	TraesCS7B01G391100.2	4.5	NA	tRNA pseudouridine synthase A	PF01416: tRNA pseudouridine synthase	IPR020095: Pseudouridine synthase I, TruA, C-terminal; IPR020097: Pseudouridine synthase I, TruA, alpha/beta domain; IPR020103: Pseudouridine synthase, catalytic domain	254.95	47.248	11.079	13.643	15.537	18.724	0.565	0.225	0.164	0.335	1.179
siRNA90	TraesCS2B01G263300.2	4.5	NA	Valine--tRNA ligase	PF00133: tRNA synthetases class I (I, L, M and V); PF08264: Anticodon-binding domain of tRNA; PF10458: Valyl tRNA synthetase tRNA binding arm	IPR002300: Aminoacyl-tRNA synthetase, class Ia; IPR002303: Valine-tRNA ligase; IPR009008: Valyl/Leucyl/Isoleucyl-tRNA synthetase, editing domain; IPR009080: Aminoacyl-tRNA synthetase, class Ia, anticodon-binding; IPR010978: tRNA-binding arm; IPR013155: Methionyl/Valyl/Leucyl/Isoleucyl-tRNA synthetase, anticodon-binding; IPR014729: Rossmann-like alpha/beta/alpha sandwich fold; IPR019499: Valyl-tRN…	286.121	366.09	379.943	326.353	417.502	465.283	1.722	1.789	0.371	3.927	4.762
siRNA90	TraesCS2D01G249200.1	4.5	NA	Valine--tRNA ligase	PF00133: tRNA synthetases class I (I, L, M and V); PF08264: Anticodon-binding domain of tRNA; PF10458: Valyl tRNA synthetase tRNA binding arm	IPR002300: Aminoacyl-tRNA synthetase, class Ia; IPR002303: Valine-tRNA ligase; IPR009008: Valyl/Leucyl/Isoleucyl-tRNA synthetase, editing domain; IPR009080: Aminoacyl-tRNA synthetase, class Ia, anticodon-binding; IPR010978: tRNA-binding arm; IPR013155: Methionyl/Valyl/Leucyl/Isoleucyl-tRNA synthetase, anticodon-binding; IPR014729: Rossmann-like alpha/beta/alpha sandwich fold; IPR019499: Valyl-tRN…	286.121	366.09	379.943	326.353	417.502	465.283	0.852	1	0.155	1.437	3.298
siRNA90	TraesCS2A01G246900.1	4.5	NA	Valine--tRNA ligase	PF00133: tRNA synthetases class I (I, L, M and V); PF08264: Anticodon-binding domain of tRNA; PF10458: Valyl tRNA synthetase tRNA binding arm	IPR002300: Aminoacyl-tRNA synthetase, class Ia; IPR002303: Valine-tRNA ligase; IPR009008: Valyl/Leucyl/Isoleucyl-tRNA synthetase, editing domain; IPR009080: Aminoacyl-tRNA synthetase, class Ia, anticodon-binding; IPR010978: tRNA-binding arm; IPR013155: Methionyl/Valyl/Leucyl/Isoleucyl-tRNA synthetase, anticodon-binding; IPR014729: Rossmann-like alpha/beta/alpha sandwich fold; IPR019499: Valyl-tRN…	286.121	366.09	379.943	326.353	417.502	465.283	1.576	1.485	0.215	2.908	4.277
siRNA90	TraesCS6A01G097900.1	4.5	NA	Transmembrane protein 53	PF05705: Eukaryotic protein of unknown function (DUF829)	IPR008547: Protein of unknown function DUF829, TMEM53; IPR029058: Alpha/Beta hydrolase fold	286.121	366.09	379.943	326.353	417.502	465.283	3.697	2.014	3.174	7.697	5.399
siRNA93	TraesCS7B01G064200.1	4.5	NA	transmembrane protein			72.325	63.368	81.422	0	0	0	23.149	12.236	3.75	44.118	32.521
siRNA105	TraesCS3D01G267600.1	4.5	NA	Polyketide cyclase / dehydrase and lipid transport protein	PF03364: Polyketide cyclase / dehydrase and lipid transport	IPR005031: Coenzyme Q-binding protein COQ10, START domain; IPR023393: START-like domain	18.292	15.902	21.738	0	0	0.055	46.842	29.083	17.56	110.3	62.173
siRNA108	TraesCS4A01G041000.2	4.5	NA	DnaJ domain-containing protein		IPR001623: DnaJ domain	195.357	104.781	49.525	28.456	34.862	11.926	27.427	9.466	0.372	49.359	27.671
siRNA108	TraesCS4B01G261900.1	4.5	NA	DnaJ domain-containing protein		IPR001623: DnaJ domain	195.357	104.781	49.525	28.456	34.862	11.926	61.428	27.187	7.803	109.425	70.463
siRNA108	TraesCS4D01G261900.1	4.5	NA	DnaJ domain-containing protein		IPR001623: DnaJ domain	195.357	104.781	49.525	28.456	34.862	11.926	42.252	15.971	2.331	67.991	39.805
siRNA114	TraesCS6D01G174500.1	4.5	NA	50S ribosomal protein L21	PF00829: Ribosomal prokaryotic L21 protein	IPR001787: Ribosomal protein L21; IPR018258: Ribosomal protein L21, conserved site; IPR028909: Ribosomal protein L21-like	193.248	276.022	521.035	92.181	96.182	133.787	143.425	79.16	21.601	306.375	258.877
siRNA125	TraesCS2B01G487400.1	4.5	NA	Photosystem I P700 chlorophyll a apoprotein A2	PF00223: Photosystem I psaA/psaB protein	IPR001280: Photosystem I PsaA/PsaB; IPR006244: Photosystem I PsaB; IPR020586: Photosystem I PsaA/PsaB, conserved site	4.659	7.421	11.491	2.665	2.279	3.132	8.362	17.246	7.045	20.212	75.402
siRNA125	TraesCS2B01G487400.1	4.5	NA	Photosystem I P700 chlorophyll a apoprotein A2	PF00223: Photosystem I psaA/psaB protein	IPR001280: Photosystem I PsaA/PsaB; IPR006244: Photosystem I PsaB; IPR020586: Photosystem I PsaA/PsaB, conserved site	4.659	7.421	11.491	2.665	2.279	3.132	8.362	17.246	7.045	20.212	75.402
siRNA125	TraesCS1D01G181100.1	4.5	NA	Photosystem I P700 chlorophyll a apoprotein A2	PF00223: Photosystem I psaA/psaB protein	IPR001280: Photosystem I PsaA/PsaB; IPR006244: Photosystem I PsaB; IPR020586: Photosystem I PsaA/PsaB, conserved site	4.659	7.421	11.491	2.665	2.279	3.132	2.504	6.288	2.336	7.825	29.738
siRNA127	TraesCS5B01G119900.1	4.5	NA	Aspartic proteinase Asp1	PF14543: Xylanase inhibitor N-terminal; PF14541: Xylanase inhibitor C-terminal	IPR001461: Aspartic peptidase A1 family; IPR001969: Aspartic peptidase, active site; IPR021109: Aspartic peptidase domain; IPR032799: Xylanase inhibitor, C-terminal; IPR032861: Xylanase inhibitor, N-terminal; IPR033121: Peptidase family A1 domain	2.158	3.153	3.934	0.662	1.176	0.687	3.043	3.47	3.484	6.096	7.264
siRNA127	TraesCS2A01G052500.1	4.5	NA	Amino acid transporter family protein	PF01490: Transmembrane amino acid transporter protein	IPR013057: Amino acid transporter, transmembrane domain	2.158	3.153	3.934	0.662	1.176	0.687	5.258	2.093	0.149	20.582	11.858
siRNA130	TraesCS1A01G375800.1	4.5	0.847185	1,2-dihydroxy-3-keto-5-methylthiopentene dioxygenase	PF03079: ARD/ARD' family	IPR004313: Acireductone dioxygenase ARD family; IPR011051: RmlC-like cupin domain; IPR014710: RmlC-like jelly roll fold; IPR027496: 1,2-dihydroxy-3-keto-5-methylthiopentene dioxygenase, eukaryotes	6.379	8.479	10.94	2.752	2.911	4.013	299.6	177.782	94.47	607.526	406.197
siRNA130	TraesCS3D01G097400.1	4.5	NA	p0028E10.10 protein			6.379	8.479	10.94	2.752	2.911	4.013	0.411	0.255	1.136	0.345	0.919
siRNA130	TraesCS3A01G096800.1	4.5	NA	p0028E10.10 protein			6.379	8.479	10.94	2.752	2.911	4.013	0.632	0.4	0.249	0.921	1.734
siRNA130	TraesCS3B01G112600.1	4.5	NA	p0028E10.10 protein			6.379	8.479	10.94	2.752	2.911	4.013	1.79	1.318	1.214	3.901	4.621
siRNA136	TraesCS1D01G153500.1	4.5	NA	Pentatricopeptide repeat-containing protein	PF13812: Pentatricopeptide repeat domain; PF13041: PPR repeat family; PF01535: PPR repeat; PF14432: DYW family of nucleic acid deaminases	IPR002885: Pentatricopeptide repeat; IPR011990: Tetratricopeptide-like helical domain; IPR032867: DYW domain	147.425	124.797	95.825	207.496	277.413	280.388	1.132	0.591	0.623	2.167	2.066
siRNA141	TraesCS4A01G136200.1	4.5	NA	ATP-dependent helicase HRQ1	PF00270: DEAD/DEAH box helicase; PF00271: Helicase conserved C-terminal domain; PF02889: Sec63 Brl domain	IPR001650: Helicase, C-terminal; IPR004179: Sec63 domain; IPR011545: DEAD/DEAH box helicase domain; IPR014001: Helicase superfamily 1/2, ATP-binding domain; IPR027417: P-loop containing nucleoside triphosphate hydrolase	12.663	9.33	9.739	5.528	4.311	7.586	0.194	0.21	0.134	0.475	0.392
siRNA143	TraesCS6D01G094200.1	4.5	NA	50S ribosomal protein L3	PF00297: Ribosomal protein L3	IPR000597: Ribosomal protein L3; IPR009000: Translation protein, beta-barrel domain; IPR019926: Ribosomal protein L3, conserved site; IPR019927: Ribosomal protein L3, bacterial/organelle-type	1.995	2.916	1.552	0.557	1.235	0.956	21.719	13.769	2.676	53.202	54.343
siRNA143	TraesCS6A01G105400.1	4.5	NA	50S ribosomal protein L3	PF00297: Ribosomal protein L3	IPR000597: Ribosomal protein L3; IPR009000: Translation protein, beta-barrel domain; IPR019926: Ribosomal protein L3, conserved site; IPR019927: Ribosomal protein L3, bacterial/organelle-type	1.995	2.916	1.552	0.557	1.235	0.956	36.044	14.658	3.335	89.083	72.603
siRNA150	TraesCS6B01G162800.1	4.5	NA	Transmembrane protein, putative	PF13396: Phospholipase_D-nuclease N-terminal	IPR027379: Cardiolipin synthase N-terminal	15.926	20.393	60.315	4.173	11.568	5.413	5.386	3.037	0.541	11.248	11.269
siRNA150	TraesCS5D01G222800.1	4.5	NA	Alpha/beta-Hydrolases superfamily protein, putative	PF02517: CAAX protease self-immunity	IPR003675: CAAX amino terminal protease; IPR029058: Alpha/Beta hydrolase fold	15.926	20.393	60.315	4.173	11.568	5.413	3.343	1.785	0.529	6.848	2.177
siRNA150	TraesCS5D01G222800.1	4.5	NA	Alpha/beta-Hydrolases superfamily protein, putative	PF02517: CAAX protease self-immunity	IPR003675: CAAX amino terminal protease; IPR029058: Alpha/Beta hydrolase fold	15.926	20.393	60.315	4.173	11.568	5.413	3.343	1.785	0.529	6.848	2.177
siRNA150	TraesCS6D01G123900.1	4.5	NA	Transmembrane protein, putative	PF13396: Phospholipase_D-nuclease N-terminal	IPR027379: Cardiolipin synthase N-terminal	15.926	20.393	60.315	4.173	11.568	5.413	8.062	6.051	1.936	16.222	12.822
siRNA151	TraesCS5A01G316300.1	4.5	NA	phospholipase-like protein (PEARLI 4) family protein			169.336	110.549	43.074	99.491	121.52	89.165	3.087	1.329	1.532	7.453	3.37
siRNA151	TraesCS5B01G316800.1	4.5	NA	Chromosome-associated kinesin KIF4			169.336	110.549	43.074	99.491	121.52	89.165	1.568	1.33	1.225	3.388	1.954
siRNA151	TraesCS5D01G322500.1	4.5	NA	Chromosome-associated kinesin KIF4A			169.336	110.549	43.074	99.491	121.52	89.165	5.132	2.961	2.135	11.4	6.672
siRNA151	TraesCS3A01G086200.1	4.5	NA	transmembrane protein			169.336	110.549	43.074	99.491	121.52	89.165	3.791	2.602	2.859	7.869	5.291
siRNA154	TraesCS5D01G417400.1	4.5	NA	Non-specific serine/threonine protein kinase	PF08263: Leucine rich repeat N-terminal domain; PF13855: Leucine rich repeat; PF00560: Leucine Rich Repeat; PF00069: Protein kinase domain	IPR000719: Protein kinase domain; IPR001611: Leucine-rich repeat; IPR003591: Leucine-rich repeat, typical subtype; IPR008271: Serine/threonine-protein kinase, active site; IPR011009: Protein kinase-like domain; IPR013210: Leucine-rich repeat-containing N-terminal, plant-type; IPR032675: Leucine-rich repeat domain, L domain-like	415.923	600.683	400.363	885.825	832.83	677.712	0.305	0.264	0.596	0.767	0.529
siRNA154	TraesCS1D01G055200.1	4.5	NA	Kinesin-like protein	PF00225: Kinesin motor domain	IPR001752: Kinesin motor domain; IPR019821: Kinesin motor domain, conserved site; IPR027417: P-loop containing nucleoside triphosphate hydrolase	415.923	600.683	400.363	885.825	832.83	677.712	0.142	0.138	0	0.486	0.56
siRNA155	TraesCS5B01G112100.2	4.5	0.72549	Cyclin family protein	PF00134: Cyclin, N-terminal domain	IPR006671: Cyclin, N-terminal; IPR013763: Cyclin-like	36.638	86.018	104.326	25.565	25.923	35.607	6.609	6.496	7.491	7.973	14.192
siRNA155	TraesCS1A01G295200.1	4.5	NA	UDP-sugar pyrophosphorylase 1	PF01704: UTP--glucose-1-phosphate uridylyltransferase	IPR002618: UDPGP family; IPR029044: Nucleotide-diphospho-sugar transferases	36.638	86.018	104.326	25.565	25.923	35.607	16.287	5.488	0.489	29.858	19.117
siRNA155	TraesCS1B01G304500.1	4.5	NA	UDP-glucose pyrophosphorylase	PF01704: UTP--glucose-1-phosphate uridylyltransferase	IPR002618: UDPGP family; IPR029044: Nucleotide-diphospho-sugar transferases	36.638	86.018	104.326	25.565	25.923	35.607	13.738	5.557	0.802	25.27	17.003
siRNA156	TraesCS1B01G415800.1	4.5	NA	Ubiquitin-conjugating enzyme E2	PF00179: Ubiquitin-conjugating enzyme	IPR000608: Ubiquitin-conjugating enzyme E2; IPR016135: Ubiquitin-conjugating enzyme/RWD-like	296.798	354.933	579.918	162.466	182.549	219.073	2.412	1.675	1.137	2.731	4.424
siRNA156	TraesCS3A01G202700.1	4.5	NA	Protein phosphatase-2C	PF00481: Protein phosphatase 2C	IPR001932: PPM-type phosphatase domain	296.798	354.933	579.918	162.466	182.549	219.073	14.476	11.072	10.049	30.124	21.968
siRNA156	TraesCS3B01G050500.1	4.5	NA	Adp,atp carrier protein, mitochondrial	PF00153: Mitochondrial carrier protein	IPR002067: Mitochondrial carrier protein; IPR002113: Adenine nucleotide translocator 1; IPR018108: Mitochondrial substrate/solute carrier; IPR023395: Mitochondrial carrier domain	296.798	354.933	579.918	162.466	182.549	219.073	15.758	7.972	3.128	27.547	20.598
siRNA156	TraesCS3B01G033100.1	4.5	NA	Adp,atp carrier protein, mitochondrial	PF00153: Mitochondrial carrier protein	IPR002067: Mitochondrial carrier protein; IPR002113: Adenine nucleotide translocator 1; IPR018108: Mitochondrial substrate/solute carrier; IPR023395: Mitochondrial carrier domain	296.798	354.933	579.918	162.466	182.549	219.073	13.044	6.124	0.604	23.692	13.522
siRNA156	TraesCS3A01G048500.1	4.5	NA	Adp,atp carrier protein, mitochondrial	PF00153: Mitochondrial carrier protein	IPR002067: Mitochondrial carrier protein; IPR002113: Adenine nucleotide translocator 1; IPR018108: Mitochondrial substrate/solute carrier; IPR023395: Mitochondrial carrier domain	296.798	354.933	579.918	162.466	182.549	219.073	14.834	5.522	0.588	26.406	16.232
siRNA159	TraesCS7B01G161800.1	4.5	NA	ADP-ribosylation factor GTPase-activating protein	PF16746: BAR domain of APPL family; PF00169: PH domain; PF01412: Putative GTPase activating protein for Arf; PF12796: Ankyrin repeats (3 copies)	IPR001164: Arf GTPase activating protein; IPR001849: Pleckstrin homology domain; IPR002110: Ankyrin repeat; IPR004148: BAR domain; IPR011993: PH domain-like; IPR020683: Ankyrin repeat-containing domain; IPR027267: Arfaptin homology (AH) domain/BAR domain	0.881	0.691	0.877	0.042	0.17	0.357	0.175	0.183	0.108	0.802	0.449
siRNA160	TraesCS3D01G374700.1	4.5	NA	DNA repair protein	PF08423: Rad51	IPR013632: DNA recombination and repair protein Rad51-like, C-terminal; IPR020588: DNA recombination and repair protein RecA-like, ATP-binding domain; IPR027417: P-loop containing nucleoside triphosphate hydrolase	4.925	8.042	10.562	2.089	2.587	2.407	0.939	0.54	0.553	3.176	1.788
siRNA162	TraesCS7D01G160600.1	4.5	NA	Bidirectional sugar transporter SWEET	PF03083: Sugar efflux transporter for intercellular exchange	IPR004316: SWEET sugar transporter	7.139	9.449	8.491	2.629	3.201	2.826	0.723	0.261	0.134	1.831	2.368
siRNA162	TraesCS5B01G036600.2	4.5	NA	Subtilisin-like protease	PF05922: Peptidase inhibitor I9; PF00082: Subtilase family	IPR000209: Peptidase S8/S53 domain; IPR010259: Peptidase S8 propeptide/proteinase inhibitor I9; IPR015500: Peptidase S8, subtilisin-related	7.139	9.449	8.491	2.629	3.201	2.826	7.578	1.657	0	15.146	12.444
siRNA162	TraesCS5A01G036000.1	4.5	NA	Subtilisin-like protease	PF05922: Peptidase inhibitor I9; PF00082: Subtilase family	IPR000209: Peptidase S8/S53 domain; IPR010259: Peptidase S8 propeptide/proteinase inhibitor I9; IPR015500: Peptidase S8, subtilisin-related; IPR023828: Peptidase S8, subtilisin, Ser-active site	7.139	9.449	8.491	2.629	3.201	2.826	0.773	0.179	0.111	3.098	4.099
siRNA162	TraesCS5D01G044100.2	4.5	NA	Subtilisin-like protease	PF05922: Peptidase inhibitor I9; PF00082: Subtilase family	IPR000209: Peptidase S8/S53 domain; IPR010259: Peptidase S8 propeptide/proteinase inhibitor I9; IPR015500: Peptidase S8, subtilisin-related; IPR023828: Peptidase S8, subtilisin, Ser-active site	7.139	9.449	8.491	2.629	3.201	2.826	7.073	1.443	0.054	29.927	21.196
siRNA173	TraesCS5D01G024200.1	4.5	NA	Terpene synthase	PF01397: Terpene synthase, N-terminal domain; PF03936: Terpene synthase family, metal binding domain	IPR001906: Terpene synthase, N-terminal domain; IPR005630: Terpene synthase, metal-binding domain; IPR008930: Terpenoid cyclases/protein prenyltransferase alpha-alpha toroid; IPR008949: Isoprenoid synthase domain	43.738	54.239	55.309	8.055	10.869	6.455	2.157	0.072	0	36.909	2.608
siRNA175	TraesCS3A01G191700.4	4.5	0.739521	Magnesium-protoporphyrin IX monomethyl ester [oxidative] cyclase	PF02915: Rubrerythrin	IPR003251: Rubrerythrin; IPR008434: Magnesium-protoporphyrin IX monomethyl ester [oxidative] cyclase; IPR009078: Ferritin-like superfamily; IPR012347: Ferritin-related	219.17	298.515	317.287	272.764	213.068	146.593	234.555	101.908	11.342	608.738	374.826
siRNA180	TraesCS3A01G130100.1	4.5	NA	DUF4050 family protein	PF13259: Protein of unknown function (DUF4050)	IPR025124: Domain of unknown function DUF4050	121.643	161.796	193.836	27.548	39.373	36.259	21.956	19.261	40.455	18.45	39.449
siRNA180	TraesCS3B01G149200.1	4.5	NA	DUF4050 family protein	PF13259: Protein of unknown function (DUF4050)	IPR025124: Domain of unknown function DUF4050	121.643	161.796	193.836	27.548	39.373	36.259	19.909	19.894	46.28	16.947	45.671
siRNA182	TraesCS2D01G245800.1	4.5	NA	Protein kinase family protein			187.635	249.63	371.652	122.908	221.785	291.613	7.475	5.306	9.731	10.118	13.449
siRNA182	TraesCS3D01G442000.7	4.5	0.758537	Auxin response factor	PF02362: B3 DNA binding domain; PF06507: Auxin response factor; PF02309: AUX/IAA family	IPR000270: PB1 domain; IPR003340: B3 DNA binding domain; IPR010525: Auxin response factor; IPR015300: DNA-binding pseudobarrel domain; IPR033389: AUX/IAA domain	187.635	249.63	371.652	122.908	221.785	291.613	5.458	2.294	0.335	7.931	6.954
siRNA182	TraesCS3A01G449300.3	4.5	0.758537	Auxin response factor	PF02362: B3 DNA binding domain; PF06507: Auxin response factor; PF02309: AUX/IAA family	IPR000270: PB1 domain; IPR003340: B3 DNA binding domain; IPR010525: Auxin response factor; IPR015300: DNA-binding pseudobarrel domain; IPR033389: AUX/IAA domain	187.635	249.63	371.652	122.908	221.785	291.613	6.675	3.906	0.229	8.606	7.926
siRNA195	TraesCS6B01G251100.1	4.5	0.837989	RNA-binding family protein, putative	PF00076: RNA recognition motif. (a.k.a. RRM, RBD, or RNP domain)	IPR000504: RNA recognition motif domain	4.898	5.759	8.143	1.973	1.475	2.008	7.807	4.135	1.044	16.774	18.128
siRNA195	TraesCS2D01G096500.1	4.5	NA	Ubiquitin thioesterase	PF10275: Peptidase C65 Otubain	IPR003323: OTU domain; IPR019400: Peptidase C65, otubain	4.898	5.759	8.143	1.973	1.475	2.008	1.577	0.817	0.358	3.465	3.176
siRNA199	TraesCS1D01G107000.1	4.5	NA	Peroxisomal membrane (Mpv17/PMP22) family protein	PF04117: Mpv17 / PMP22 family	IPR007248: Mpv17/PMP22	79.864	101.702	54.499	73.923	86.71	81.925	434.803	141.998	78.38	967.603	308.665
siRNA199	TraesCS1A01G099000.2	4.5	NA	Peroxisomal membrane (Mpv17/PMP22) family protein	PF04117: Mpv17 / PMP22 family	IPR007248: Mpv17/PMP22	79.864	101.702	54.499	73.923	86.71	81.925	629.151	252.129	198.342	1512.75	539.06
siRNA201	TraesCS3D01G330900.1	4.5	NA	Beta-glucosidase, putative	PF00232: Glycosyl hydrolase family 1	IPR001360: Glycoside hydrolase family 1; IPR017853: Glycoside hydrolase superfamily; IPR033132: Glycosyl hydrolases family 1, N-terminal conserved site	67.834	43.889	68.269	0.671	2.808	1.064	10.683	6.831	4.656	10.481	14.89
siRNA224	TraesCS7B01G482000.1	4.5	NA	Phytoene synthase	PF00494: Squalene/phytoene synthase	IPR002060: Squalene/phytoene synthase; IPR008949: Isoprenoid synthase domain; IPR019845: Squalene/phytoene synthase, conserved site	1.815	12.567	24.765	1.629	1.837	1.239	7.411	2.157	0.712	26.853	7.972
siRNA224	TraesCS7D01G553300.1	4.5	NA	Phytoene synthase	PF00494: Squalene/phytoene synthase	IPR002060: Squalene/phytoene synthase; IPR008949: Isoprenoid synthase domain; IPR019845: Squalene/phytoene synthase, conserved site	1.815	12.567	24.765	1.629	1.837	1.239	1.239	0.814	0.678	12.27	3.01
siRNA224	TraesCS7A01G557300.2	4.5	NA	Phytoene synthase	PF00494: Squalene/phytoene synthase	IPR002060: Squalene/phytoene synthase; IPR008949: Isoprenoid synthase domain; IPR019845: Squalene/phytoene synthase, conserved site	1.815	12.567	24.765	1.629	1.837	1.239	6.542	1.743	0.734	30.706	8.476
siRNA261	TraesCS2A01G258900.3	4.5	NA	Calcineurin-like metallo-phosphoesterase superfamily	PF00149: Calcineurin-like phosphoesterase	IPR004843: Calcineurin-like phosphoesterase domain, ApaH type; IPR029052: Metallo-dependent phosphatase-like	6.607	4.422	3.323	1.014	1.331	1.847	0.168	0.105	0.194	0.977	0.43
siRNA261	TraesCS2B01G284400.1	4.5	NA	Calcineurin-like metallo-phosphoesterase superfamily	PF00149: Calcineurin-like phosphoesterase	IPR004843: Calcineurin-like phosphoesterase domain, ApaH type; IPR029052: Metallo-dependent phosphatase-like	6.607	4.422	3.323	1.014	1.331	1.847	0.163	0.111	0.076	1.099	0.629
siRNA261	TraesCS2D01G264600.1	4.5	NA	Calcineurin-like metallo-phosphoesterase superfamily	PF00149: Calcineurin-like phosphoesterase	IPR004843: Calcineurin-like phosphoesterase domain, ApaH type; IPR029052: Metallo-dependent phosphatase-like	6.607	4.422	3.323	1.014	1.331	1.847	0.216	0.12	0.177	0.993	0.432
siRNA261	TraesCS1D01G385500.1	4.5	NA	Oxygen-independent coproporphyrinogen-III oxidase-like protein	PF04055: Radical SAM superfamily	IPR004559: Coproporphyrinogen III oxidase, oxygen-independent related; IPR006638: Elongator protein 3/MiaB/NifB; IPR007197: Radical SAM; IPR013785: Aldolase-type TIM barrel	6.607	4.422	3.323	1.014	1.331	1.847	2.111	1.484	0.298	4.262	2.799
siRNA281	TraesCS7A01G452600.1	4.5	NA	Solute carrier family 35 protein	PF06027: Solute carrier family 35	IPR009262: Solute carrier family 35 member SLC35F1/F2/F6	329.737	270.53	261.988	782.807	588.593	485.193	6.19	6.18	1.577	13.632	11.028
siRNA281	TraesCS4A01G187600.2	4.5	NA	Protein ZINC INDUCED FACILITATOR-LIKE 1	PF07690: Major Facilitator Superfamily	IPR001958: Tetracycline resistance protein TetA/multidrug resistance protein MdtG; IPR011701: Major facilitator superfamily; IPR020846: Major facilitator superfamily domain	329.737	270.53	261.988	782.807	588.593	485.193	8.814	3.418	26.817	13.31	9.949
siRNA281	TraesCS5D01G018000.1	4.5	NA	ERD (Early-responsive to dehydration stress) family protein	PF13967: Late exocytosis, associated with Golgi transport; PF14703: Cytosolic domain of 10TM putative phosphate transporter; PF02714: Calcium-dependent channel, 7TM region, putative phosphate	IPR003864: Calcium-dependent channel, 7TM region, putative phosphate; IPR027815: 10TM putative phosphate transporter, cytosolic domain; IPR032880: Calcium permeable stress-gated cation channel 1, N-terminal transmembrane domain	329.737	270.53	261.988	782.807	588.593	485.193	3.254	1.435	5.032	8.029	4.355
siRNA281	TraesCS6D01G242600.1	4.5	NA	Pentatricopeptide repeat-containing protein	PF13041: PPR repeat family; PF01535: PPR repeat	IPR002885: Pentatricopeptide repeat; IPR011990: Tetratricopeptide-like helical domain	329.737	270.53	261.988	782.807	588.593	485.193	0.673	0.214	0.03	1.705	0.897
siRNA314	TraesCS6A01G083900.1	4.5	NA	Adenylate kinase, putative	PF00406: Adenylate kinase; PF09353: Domain of unknown function (DUF1995)	IPR000850: Adenylate kinase/UMP-CMP kinase; IPR006259: Adenylate kinase subfamily; IPR018962: Domain of unknown function DUF1995; IPR027417: P-loop containing nucleoside triphosphate hydrolase; IPR033690: Adenylate kinase, conserved site	15.136	49.019	49.541	19.914	15.557	17.916	20.663	12.736	5.205	51.838	31.217
siRNA314	TraesCSU01G105700.1	4.5	NA	Kinase	PF00069: Protein kinase domain	IPR000719: Protein kinase domain; IPR008271: Serine/threonine-protein kinase, active site; IPR011009: Protein kinase-like domain	15.136	49.019	49.541	19.914	15.557	17.916	5.859	3.136	1.04	6.507	8.938
siRNA422	TraesCS5D01G327900.1	4.5	0.728873	Purple acid phosphatase	PF00149: Calcineurin-like phosphoesterase	IPR004843: Calcineurin-like phosphoesterase domain, ApaH type; IPR011230: Phosphoesterase At2g46880; IPR029052: Metallo-dependent phosphatase-like	120.764	55.321	48.14	233.379	188.09	215.854	9.123	5.968	1.757	13.592	20.424
siRNA495	TraesCS5D01G336200.1	4.5	NA	Synaptotagmin-2	PF17047: Synaptotagmin-like mitochondrial-lipid-binding domain; PF00168: C2 domain	IPR000008: C2 domain; IPR031468: Synaptotagmin-like mitochondrial-lipid-binding domain	3.233	6.531	20.5	0.985	1.163	0.48	51.291	38.675	59.28	80.278	79.451
siRNA495	TraesCS5A01G238500.1	4.5	NA	Protein WEAK CHLOROPLAST MOVEMENT UNDER BLUE LIGHT 1	PF05701: Weak chloroplast movement under blue light	IPR008545: WEB family	3.233	6.531	20.5	0.985	1.163	0.48	0.877	0.38	0.057	1.758	1.541
siRNA505	TraesCS3A01G190700.2	4.5	0.712538	transcription factor-like protein	PF00170: bZIP transcription factor; PF14144: Seed dormancy control	IPR004827: Basic-leucine zipper domain; IPR025422: Transcription factor TGA like domain	1.735	4.017	2.488	0.796	1.109	1.154	8.517	7.011	6.577	13.825	17.453
siRNA505	TraesCS3D01G194800.2	4.5	0.712538	transcription factor-like protein	PF00170: bZIP transcription factor; PF14144: Seed dormancy control	IPR004827: Basic-leucine zipper domain; IPR025422: Transcription factor TGA like domain	1.735	4.017	2.488	0.796	1.109	1.154	10.293	9.285	10.2	16.658	25.056
siRNA505	TraesCS3A01G426600.1	4.5	NA	Alpha/beta hydrolase	PF00561: alpha/beta hydrolase fold	IPR000073: Alpha/beta hydrolase fold-1; IPR029058: Alpha/Beta hydrolase fold	1.735	4.017	2.488	0.796	1.109	1.154	35.515	12.514	0.591	78.396	33.169
siRNA505	TraesCS3B01G462800.1	4.5	NA	Alpha/beta hydrolase	PF00561: alpha/beta hydrolase fold	IPR000073: Alpha/beta hydrolase fold-1; IPR029058: Alpha/Beta hydrolase fold	1.735	4.017	2.488	0.796	1.109	1.154	65.57	22.809	1.989	136.143	61.335
siRNA505	TraesCS6B01G176600.1	4.5	NA	3-hydroxyisobutyrate dehydrogenase, putative	PF03446: NAD binding domain of 6-phosphogluconate dehydrogenase; PF14833: NAD-binding of NADP-dependent 3-hydroxyisobutyrate dehydrogenase	IPR002204: 3-hydroxyisobutyrate dehydrogenase-related, conserved site; IPR006115: 6-phosphogluconate dehydrogenase, NADP-binding; IPR008927: 6-phosphogluconate dehydrogenase C-terminal domain-like; IPR013328: 6-phosphogluconate dehydrogenase, domain 2; IPR015815: 3-hydroxyisobutyrate dehydrogenase-related; IPR016040: NAD(P)-binding domain; IPR029154: 3-hydroxyisobutyrate dehydrogenase, NAD-bindin…	1.735	4.017	2.488	0.796	1.109	1.154	69.224	44.467	43.436	137.024	102.242
siRNA506	TraesCS6A01G135500.1	4.5	0.745455	Leucine-rich repeat receptor-like protein kinase family protein	PF08263: Leucine rich repeat N-terminal domain; PF00560: Leucine Rich Repeat; PF13855: Leucine rich repeat	IPR001611: Leucine-rich repeat; IPR003591: Leucine-rich repeat, typical subtype; IPR013210: Leucine-rich repeat-containing N-terminal, plant-type; IPR032675: Leucine-rich repeat domain, L domain-like	9.79	21.783	18.718	4.202	6.669	4.421	0.223	0.208	0.108	0.697	0.214
siRNA506	TraesCS3B01G297200.1	4.5	NA	F-box protein			9.79	21.783	18.718	4.202	6.669	4.421	10.255	4.147	0.446	21.888	10.662
siRNA506	TraesCS3D01G263800.1	4.5	NA	F-box protein			9.79	21.783	18.718	4.202	6.669	4.421	6.075	2.975	0.599	13.991	5.646
siRNA518	TraesCS7D01G397600.1	4.5	0.793177	DUF1680 domain protein	PF07944: Beta-L-arabinofuranosidase, GH127	IPR007934: Alpha-L-arabinofuranosidase B, arabinose-binding domain; IPR008928: Six-hairpin glycosidase-like; IPR012878: Beta-L-arabinofuranosidase, GH127	1.114	2.981	1.369	0.839	0.681	0.4	9.507	1.546	0.212	5.454	4.314
siRNA521	TraesCS7A01G246100.1	4.5	0.720621	ETHYLENE INSENSITIVE 3-like 3 protein	PF04873: Ethylene insensitive 3	IPR023278: Ethylene insensitive 3-like protein, DNA-binding domain	3.208	9.713	14.616	0.202	0.904	0.055	3.813	3.06	1.58	5.708	7.238
siRNA521	TraesCS7D01G244600.1	4.5	0.700665	ETHYLENE INSENSITIVE 3-like 3 protein	PF04873: Ethylene insensitive 3	IPR023278: Ethylene insensitive 3-like protein, DNA-binding domain	3.208	9.713	14.616	0.202	0.904	0.055	4.75	3.406	3.866	6.392	7.697
siRNA521	TraesCS1A01G207700.2	4.5	NA	Tetratricopeptide repeat-containing protein	PF13432: Tetratricopeptide repeat; PF13181: Tetratricopeptide repeat; PF07719: Tetratricopeptide repeat	IPR011990: Tetratricopeptide-like helical domain; IPR013026: Tetratricopeptide repeat-containing domain; IPR013105: Tetratricopeptide repeat 2; IPR019734: Tetratricopeptide repeat	3.208	9.713	14.616	0.202	0.904	0.055	1.562	1.014	0.362	1.622	2.469
siRNA521	TraesCS3A01G135400.1	4.5	NA	Receptor-like protein kinase	PF08263: Leucine rich repeat N-terminal domain; PF13855: Leucine rich repeat; PF07714: Protein tyrosine kinase	IPR000719: Protein kinase domain; IPR001245: Serine-threonine/tyrosine-protein kinase, catalytic domain; IPR001611: Leucine-rich repeat; IPR011009: Protein kinase-like domain; IPR013210: Leucine-rich repeat-containing N-terminal, plant-type; IPR032675: Leucine-rich repeat domain, L domain-like	3.208	9.713	14.616	0.202	0.904	0.055	0.887	0.411	0.134	1.94	0.927
siRNA521	TraesCS1D01G024700.1	4.5	NA	Dehydration-induced 19-like protein	PF05605: Drought induced 19 protein (Di19), zinc-binding; PF14571: Stress-induced protein Di19, C-terminal	IPR008598: Drought induced 19 protein type, zinc-binding domain; IPR013083: Zinc finger, RING/FYVE/PHD-type; IPR027935: Protein dehydration-induced 19, C-terminal	3.208	9.713	14.616	0.202	0.904	0.055	13.713	6.276	4.642	23.405	18.416
siRNA523	TraesCS4B01G320500.3	4.5	NA	SMAD/FHA domain-containing family protein	PF00498: FHA domain	IPR000253: Forkhead-associated (FHA) domain; IPR008984: SMAD/FHA domain	1.418	4.249	5.841	0.22	0.255	0.37	1.876	1.222	0.048	1.394	3.048
siRNA523	TraesCS4D01G165700.3	4.5	NA	Transcription factor jumonji (JmjC) domain-containing	PF08879: WRC; PF10497: Zinc-finger domain of monoamine-oxidase A repressor R1; PF02373: JmjC domain, hydroxylase	IPR001841: Zinc finger, RING-type; IPR003347: JmjC domain; IPR014977: WRC domain; IPR018866: Zinc-finger domain of monoamine-oxidase A repressor R1	1.418	4.249	5.841	0.22	0.255	0.37	11.398	9.144	13.295	19.196	18.317
siRNA527	TraesCS6D01G120800.1	4.5	NA	Elongation factor 4	PF00009: Elongation factor Tu GTP binding domain; PF03144: Elongation factor Tu domain 2; PF00679: Elongation factor G C-terminus; PF06421: GTP-binding protein LepA C-terminus	IPR000640: Translation elongation factor EFG, V domain; IPR000795: Transcription factor, GTP-binding domain; IPR004161: Translation elongation factor EFTu-like, domain 2; IPR005225: Small GTP-binding protein domain; IPR006297: Elongation factor 4; IPR009000: Translation protein, beta-barrel domain; IPR009022: Elongation factor G, III-V domain; IPR013842: GTP-binding protein LepA, C-terminal; IPR0…	3034.8	1464.36	1265.19	485.112	431.18	284.999	35.592	16.374	3.643	64.883	41.731
siRNA527	TraesCS6B01G159200.1	4.5	NA	Elongation factor 4	PF00009: Elongation factor Tu GTP binding domain; PF03144: Elongation factor Tu domain 2; PF00679: Elongation factor G C-terminus; PF06421: GTP-binding protein LepA C-terminus	IPR000640: Translation elongation factor EFG, V domain; IPR000795: Transcription factor, GTP-binding domain; IPR004161: Translation elongation factor EFTu-like, domain 2; IPR005225: Small GTP-binding protein domain; IPR006297: Elongation factor 4; IPR009000: Translation protein, beta-barrel domain; IPR009022: Elongation factor G, III-V domain; IPR013842: GTP-binding protein LepA, C-terminal; IPR0…	3034.8	1464.36	1265.19	485.112	431.18	284.999	38.233	17.268	2.433	65.543	38.801
siRNA527	TraesCS6A01G130900.1	4.5	NA	Elongation factor 4	PF00009: Elongation factor Tu GTP binding domain; PF03144: Elongation factor Tu domain 2; PF00679: Elongation factor G C-terminus; PF06421: GTP-binding protein LepA C-terminus	IPR000640: Translation elongation factor EFG, V domain; IPR000795: Transcription factor, GTP-binding domain; IPR004161: Translation elongation factor EFTu-like, domain 2; IPR005225: Small GTP-binding protein domain; IPR006297: Elongation factor 4; IPR009000: Translation protein, beta-barrel domain; IPR009022: Elongation factor G, III-V domain; IPR013842: GTP-binding protein LepA, C-terminal; IPR0…	3034.8	1464.36	1265.19	485.112	431.18	284.999	32.298	13.918	3.2	62.243	42.795
siRNA529	TraesCS5A01G268200.1	4.5	NA	Cinnamoyl-CoA reductase 4	PF01370: NAD dependent epimerase/dehydratase family	IPR001509: NAD-dependent epimerase/dehydratase; IPR016040: NAD(P)-binding domain	3.042	7.096	4.092	0.635	0.833	0.312	11.518	2.567	0.239	21.629	12.011
siRNA529	TraesCS1B01G361800.1	4.5	NA	SHAGGY-like kinase			3.042	7.096	4.092	0.635	0.833	0.312	6.934	6.224	5.977	9.01	19.212
siRNA529	TraesCS7A01G220200.1	4.5	NA	Aluminum activated malate transporter family protein	PF11744: Aluminium activated malate transporter	IPR020966: Aluminum-activated malate transporter	3.042	7.096	4.092	0.635	0.833	0.312	0.107	0.042	0.071	0.578	0.14
siRNA529	TraesCS7B01G116000.1	4.5	NA	Aluminum activated malate transporter family protein	PF11744: Aluminium activated malate transporter	IPR020966: Aluminum-activated malate transporter	3.042	7.096	4.092	0.635	0.833	0.312	2.711	5.303	11.65	5.205	12.66
siRNA530	TraesCS7D01G004500.1	4.5	NA	Glycine-tRNA ligase, alpha subunit	PF02091: Glycyl-tRNA synthetase alpha subunit; PF02092: Glycyl-tRNA synthetase beta subunit	IPR002310: Glycine-tRNA ligase, alpha subunit; IPR006194: Glycine-tRNA synthetase, heterodimeric; IPR009080: Aminoacyl-tRNA synthetase, class Ia, anticodon-binding; IPR015944: Glycine-tRNA ligase, beta subunit	3.4	7.137	8.959	0.996	0.336	0.68	0.507	0.458	0.105	0.797	2.904
siRNA530	TraesCS7A01G004000.1	4.5	NA	Glycine-tRNA ligase, alpha subunit	PF02091: Glycyl-tRNA synthetase alpha subunit; PF02092: Glycyl-tRNA synthetase beta subunit	IPR002310: Glycine-tRNA ligase, alpha subunit; IPR006194: Glycine-tRNA synthetase, heterodimeric; IPR009080: Aminoacyl-tRNA synthetase, class Ia, anticodon-binding; IPR015944: Glycine-tRNA ligase, beta subunit	3.4	7.137	8.959	0.996	0.336	0.68	0.942	0.637	0.526	1.749	3.336
siRNA530	TraesCS5D01G189500.1	4.5	NA	Galactose mutarotase-like superfamily protein	PF01263: Aldose 1-epimerase	IPR008183: Aldose 1-/Glucose-6-phosphate 1-epimerase; IPR011013: Galactose mutarotase-like domain; IPR014718: Glycoside hydrolase-type carbohydrate-binding	3.4	7.137	8.959	0.996	0.336	0.68	51.352	36.542	16.167	112.693	56.318
siRNA530	TraesCS5B01G182500.1	4.5	NA	Galactose mutarotase-like superfamily protein	PF01263: Aldose 1-epimerase	IPR008183: Aldose 1-/Glucose-6-phosphate 1-epimerase; IPR011013: Galactose mutarotase-like domain; IPR014718: Glycoside hydrolase-type carbohydrate-binding	3.4	7.137	8.959	0.996	0.336	0.68	60.36	40.855	26.549	181.238	82.58
siRNA530	TraesCS5A01G184500.3	4.5	NA	Galactose mutarotase-like superfamily protein	PF01263: Aldose 1-epimerase	IPR008183: Aldose 1-/Glucose-6-phosphate 1-epimerase; IPR011013: Galactose mutarotase-like domain; IPR014718: Glycoside hydrolase-type carbohydrate-binding	3.4	7.137	8.959	0.996	0.336	0.68	68.848	49.025	33.368	138.314	84.102
siRNA531	TraesCS7B01G034400.1	4.5	NA	HNH endonuclease	PF14279: HNH endonuclease	IPR003615: HNH nuclease; IPR029471: HNH endonuclease 5	26.839	25.849	30.645	8.419	6.836	7.369	14.757	16.51	17.932	33.261	38.982
siRNA531	TraesCS7D01G132900.1	4.5	NA	HNH endonuclease	PF14279: HNH endonuclease	IPR003615: HNH nuclease; IPR029471: HNH endonuclease 5	26.839	25.849	30.645	8.419	6.836	7.369	14.672	14.578	24.539	29.756	29.48
siRNA531	TraesCS7A01G133300.1	4.5	NA	HNH endonuclease	PF14279: HNH endonuclease	IPR003615: HNH nuclease; IPR029471: HNH endonuclease 5	26.839	25.849	30.645	8.419	6.836	7.369	38.66	32.271	45.738	81.989	80.852
siRNA532	TraesCS3D01G516300.1	4.5	NA	NBS-LRR disease resistance protein-like protein	PF00931: NB-ARC domain	IPR002182: NB-ARC; IPR011991: Winged helix-turn-helix DNA-binding domain; IPR027417: P-loop containing nucleoside triphosphate hydrolase; IPR032675: Leucine-rich repeat domain, L domain-like	3.466	9.383	12.561	0.775	2.15	1.11	2.539	2.812	0.68	2.329	6.365
siRNA540	TraesCS1A01G165700.1	4.5	NA	Chloroplast inner envelope protein, putative, expressed	PF16940: Chloroplast envelope transporter	IPR031610: Protein TIC110, chloroplastic	3.829	24.928	24.54	0.532	0.818	0.277	97.354	37.095	23.518	321.153	118.289
siRNA540	TraesCS1B01G182400.1	4.5	NA	Chloroplast inner envelope protein, putative, expressed	PF16940: Chloroplast envelope transporter	IPR031610: Protein TIC110, chloroplastic	3.829	24.928	24.54	0.532	0.818	0.277	61.004	18.432	2.417	281.119	76.741
siRNA540	TraesCS1D01G175000.1	4.5	NA	Chloroplast inner envelope protein, putative, expressed	PF16940: Chloroplast envelope transporter	IPR031610: Protein TIC110, chloroplastic	3.829	24.928	24.54	0.532	0.818	0.277	85.48	25.644	4.719	348.321	87.692
siRNA540	TraesCS2D01G071400.1	4.5	NA	Thylakoid lumenal 15.0 kDa protein 2, chloroplastic	PF04536: TPM domain	IPR007621: TPM domain	3.829	24.928	24.54	0.532	0.818	0.277	0.646	0.167	0.208	3.229	0.793
siRNA540	TraesCS2A01G072400.1	4.5	NA	Thylakoid lumenal 15.0 kDa protein 2, chloroplastic	PF04536: TPM domain	IPR007621: TPM domain	3.829	24.928	24.54	0.532	0.818	0.277	1.95	0.415	0	7.937	3.545
siRNA543	TraesCS7D01G134100.1	4.5	NA	AT hook, DNA-binding motif-containing protein	PF03479: Domain of unknown function (DUF296)	IPR005175: PPC domain	48.434	130.498	412.871	0	0.083	0	0.719	0.165	0.153	2.28	0.891
siRNA543	TraesCS7B01G035900.1	4.5	NA	AT hook, DNA-binding motif-containing protein	PF03479: Domain of unknown function (DUF296)	IPR005175: PPC domain	48.434	130.498	412.871	0	0.083	0	2.625	1.992	2.243	3.882	6.624
siRNA545	TraesCS5B01G155200.4	4.5	NA	Kinase family protein	PF13426: PAS domain; PF00069: Protein kinase domain	IPR000014: PAS domain; IPR000700: PAS-associated, C-terminal; IPR000719: Protein kinase domain; IPR001610: PAC motif; IPR008271: Serine/threonine-protein kinase, active site; IPR011009: Protein kinase-like domain; IPR017441: Protein kinase, ATP binding site	0.16	2.941	8.59	0	0	0	12.473	11.674	4.953	10.951	28.61
siRNA545	TraesCS5D01G162400.1	4.5	NA	Kinase family protein	PF13426: PAS domain; PF00069: Protein kinase domain	IPR000014: PAS domain; IPR000700: PAS-associated, C-terminal; IPR000719: Protein kinase domain; IPR001610: PAC motif; IPR008271: Serine/threonine-protein kinase, active site; IPR011009: Protein kinase-like domain; IPR017441: Protein kinase, ATP binding site	0.16	2.941	8.59	0	0	0	6.942	6.577	3.115	7.888	17.864
siRNA546	TraesCS7B01G217600.1	4.5	NA	Kinesin-like protein	PF00225: Kinesin motor domain	IPR001752: Kinesin motor domain; IPR019821: Kinesin motor domain, conserved site; IPR027417: P-loop containing nucleoside triphosphate hydrolase	0.693	10.159	15.507	0.166	0.504	0.312	3.592	3.439	4.865	4.016	7.332
siRNA546	TraesCS7D01G313500.1	4.5	NA	Kinesin-like protein	PF00225: Kinesin motor domain	IPR001752: Kinesin motor domain; IPR019821: Kinesin motor domain, conserved site; IPR027417: P-loop containing nucleoside triphosphate hydrolase	0.693	10.159	15.507	0.166	0.504	0.312	0.625	0.131	0.109	0.137	0.642
siRNA546	TraesCS1D01G259200.1	4.5	NA	FBD-associated F-box protein		IPR001810: F-box domain; IPR032675: Leucine-rich repeat domain, L domain-like	0.693	10.159	15.507	0.166	0.504	0.312	5.803	4.293	8.595	8.52	9.31
siRNA546	TraesCS1B01G269700.3	4.5	NA	FBD-associated F-box protein		IPR001810: F-box domain; IPR032675: Leucine-rich repeat domain, L domain-like	0.693	10.159	15.507	0.166	0.504	0.312	10.705	10.239	30.563	19.667	26.417
siRNA555	TraesCS1B01G243900.3	4.5	0.703358	Transducin/WD40 repeat-like superfamily protein	PF00400: WD domain, G-beta repeat	IPR001680: WD40 repeat; IPR011989: Armadillo-like helical; IPR015943: WD40/YVTN repeat-like-containing domain; IPR016024: Armadillo-type fold; IPR017986: WD40-repeat-containing domain	112.041	188.449	372.373	14.917	56.241	30.389	0.962	0.286	0.169	1.459	0.937
siRNA557	TraesCS7D01G173900.2	4.5	0.742721	NAD(P)H dehydrogenase C1	PF07992: Pyridine nucleotide-disulphide oxidoreductase	IPR023753: FAD/NAD(P)-binding domain	36.312	30.828	42.946	0	0	0	9.551	6.462	2.62	19.792	13.898
siRNA557	TraesCS6D01G094300.1	4.5	NA	Cellulose synthase-like protein	PF13641: Glycosyltransferase like family 2	IPR029044: Nucleotide-diphospho-sugar transferases	36.312	30.828	42.946	0	0	0	0.313	0.337	0.474	1.017	0.844
siRNA561	TraesCS3B01G041900.1	4.5	NA	Tryptophan synthase alpha chain	PF00290: Tryptophan synthase alpha chain	IPR002028: Tryptophan synthase, alpha chain; IPR011060: Ribulose-phosphate binding barrel; IPR013785: Aldolase-type TIM barrel	3.941	8.276	3.03	0.414	2.144	0.374	34.347	12.304	4.154	106.525	62.438
siRNA561	TraesCS5A01G050300.1	4.5	NA	Short-chain dehydrogenase/reductase family protein	PF00106: short chain dehydrogenase	IPR002347: Short-chain dehydrogenase/reductase SDR; IPR016040: NAD(P)-binding domain	3.941	8.276	3.03	0.414	2.144	0.374	3.807	1.643	0.141	13.904	7.045
siRNA562	TraesCS6D01G174700.1	4.5	NA	Kinase-like protein	PF00481: Protein phosphatase 2C; PF00027: Cyclic nucleotide-binding domain; PF00069: Protein kinase domain	IPR000222: PPM-type phosphatase, divalent cation binding; IPR000595: Cyclic nucleotide-binding domain; IPR000719: Protein kinase domain; IPR001932: PPM-type phosphatase domain; IPR011009: Protein kinase-like domain; IPR014710: RmlC-like jelly roll fold; IPR018490: Cyclic nucleotide-binding-like	23.557	22.041	69.751	7.105	8.712	7.365	6.444	6.902	8.295	23.143	19.224
siRNA566	TraesCS5D01G126600.1	4.5	0.738372	Histone deacetylase family protein, expressed	PF00850: Histone deacetylase domain	IPR000286: Histone deacetylase superfamily; IPR023801: Histone deacetylase domain	5.1	13.298	10.692	1.362	3.984	2.447	15.888	6.855	1.757	42.241	16.057
siRNA570	TraesCS2B01G374100.1	4.5	NA				3.127	4.162	5.684	0.137	0	0.407	44.86	52.958	61.087	92.71	91.355
siRNA570	TraesCS7A01G334600.1	4.5	0.744063	Protein DJ-1	PF01965: DJ-1/PfpI family	IPR002818: DJ-1/PfpI; IPR006287: Protein DJ-1; IPR029062: Class I glutamine amidotransferase-like	3.127	4.162	5.684	0.137	0	0.407	3.961	2.442	0.26	5.752	7.781
siRNA570	TraesCS5D01G087700.2	4.5	NA	Heparanase	PF03662: Glycosyl hydrolase family 79, N-terminal domain	IPR005199: Glycoside hydrolase, family 79; IPR017853: Glycoside hydrolase superfamily	3.127	4.162	5.684	0.137	0	0.407	9.123	6.178	4.492	16.267	15.748
siRNA575	TraesCS5A01G542000.1	4.5	NA	Aspartic proteinase Asp1	PF14543: Xylanase inhibitor N-terminal; PF14541: Xylanase inhibitor C-terminal	IPR001461: Aspartic peptidase A1 family; IPR001969: Aspartic peptidase, active site; IPR021109: Aspartic peptidase domain; IPR032799: Xylanase inhibitor, C-terminal; IPR032861: Xylanase inhibitor, N-terminal; IPR033121: Peptidase family A1 domain	22.521	66.617	79.733	14.621	15.61	17.047	2.054	1.994	1.569	2.182	5.178
siRNA578	TraesCS3B01G327500.1	4.5	0.78273	Callose synthase-like protein	PF14288: 1,3-beta-glucan synthase subunit FKS1, domain-1; PF02364: 1,3-beta-glucan synthase component	IPR003440: Glycosyl transferase, family 48; IPR026899: 1,3-beta-glucan synthase subunit FKS1-like, domain-1	0.395	0.828	0.318	0.202	0	0.146	1.731	1.047	0.42	1.726	2.712
siRNA586	TraesCS7B01G312700.2	4.5	0.765914	Peptide transporter	PF00854: POT family	IPR000109: Proton-dependent oligopeptide transporter family; IPR020846: Major facilitator superfamily domain	4.574	10.614	36.321	0	0.087	0	9.478	2.088	0.083	10.749	5.707
siRNA586	TraesCS1A01G306600.1	4.5	NA	Chlorophyll a-b binding protein, chloroplastic	PF00504: Chlorophyll A-B binding protein	IPR022796: Chlorophyll A-B binding protein; IPR023329: Chlorophyll a/b binding protein domain	4.574	10.614	36.321	0	0.087	0	0.058	0.421	0.155	11.827	0.557
siRNA587	TraesCS5A01G007900.1	4.5	0.750562	Lipoxygenase	PF01477: PLAT/LH2 domain; PF00305: Lipoxygenase	IPR001024: PLAT/LH2 domain; IPR001246: Lipoxygenase, plant; IPR013819: Lipoxygenase, C-terminal; IPR020833: Lipoxygenase, iron binding site; IPR020834: Lipoxygenase, conserved site; IPR027433: Lipoxygenase, domain 3	0.779	4.223	10.322	0.645	0.164	0.478	5.463	0.395	0.245	48.125	6.328
siRNA589	TraesCS2A01G229800.1	4.5	NA	Ras-related protein Rab-3C			13.178	20.447	17.292	6.933	5.423	6.88	5.404	3.286	2.785	12.88	13.675
siRNA697	TraesCS6D01G177400.1	4.5	NA	Monosaccharide-sensing protein 2	PF00083: Sugar (and other) transporter	IPR003663: Sugar/inositol transporter; IPR005828: Major facilitator, sugar transporter-like; IPR005829: Sugar transporter, conserved site; IPR020846: Major facilitator superfamily domain	2.172	14.602	24.4	0.114	1.402	0.201	7.171	4.143	0.217	16.289	8.027
siRNA704	TraesCS5D01G501300.1	4.5	0.701245	Transcription termination/antitermination protein NusG	PF02357: Transcription termination factor nusG; PF00467: KOW motif	IPR005824: KOW; IPR006645: NusG, N-terminal; IPR008991: Translation protein SH3-like domain; IPR014722: Ribosomal protein L2 domain 2	12.248	13.734	17.942	0	0.081	0.101	3.744	2.39	0	6.155	9.801
siRNA704	TraesCS5B01G500900.1	4.5	0.701245	Transcription termination/antitermination protein NusG	PF02357: Transcription termination factor nusG; PF00467: KOW motif	IPR005824: KOW; IPR006645: NusG, N-terminal; IPR008991: Translation protein SH3-like domain; IPR014722: Ribosomal protein L2 domain 2	12.248	13.734	17.942	0	0.081	0.101	2.019	1.123	0.148	3.826	4.502
siRNA704	TraesCS6B01G260100.1	4.5	NA	3'(2'),5'-bisphosphate nucleotidase 1	PF00459: Inositol monophosphatase family	IPR000760: Inositol monophosphatase-like; IPR020583: Inositol monophosphatase, metal-binding site	12.248	13.734	17.942	0	0.081	0.101	20.487	5.294	0.616	83.585	28.706
siRNA705	TraesCS6B01G284600.1	4.5	NA	Aldehyde dehydrogenase	PF00171: Aldehyde dehydrogenase family	IPR012394: Aldehyde dehydrogenase NAD(P)-dependent; IPR015590: Aldehyde dehydrogenase domain; IPR016161: Aldehyde/histidinol dehydrogenase; IPR016162: Aldehyde dehydrogenase N-terminal domain	3.387	7.101	22.704	0	0.083	0.156	9.69	2.831	1.049	9.674	7.375
siRNA705	TraesCS3A01G258400.3	4.5	NA	ABC transporter B family protein	PF00664: ABC transporter transmembrane region; PF00005: ABC transporter	IPR003439: ABC transporter-like; IPR003593: AAA+ ATPase domain; IPR011527: ABC transporter type 1, transmembrane domain; IPR017871: ABC transporter, conserved site; IPR027417: P-loop containing nucleoside triphosphate hydrolase	3.387	7.101	22.704	0	0.083	0.156	0.57	0.402	0.527	0.539	1.425
siRNA705	TraesCS6A01G098600.1	4.5	NA	Chloride channel protein	PF00654: Voltage gated chloride channel; PF00571: CBS domain	IPR000644: CBS domain; IPR001807: Chloride channel, voltage gated; IPR002251: Chloride channel ClC-plant; IPR014743: Chloride channel, core	3.387	7.101	22.704	0	0.083	0.156	0.192	0.063	0	0.344	0.751
siRNA705	TraesCS7D01G119700.1	4.5	0.730603	TOM1-like protein 2	PF00790: VHS domain; PF03127: GAT domain	IPR002014: VHS domain; IPR004152: GAT domain; IPR008942: ENTH/VHS	3.387	7.101	22.704	0	0.083	0.156	13.625	7.17	11.895	18.719	16.508
siRNA705	TraesCS3D01G225200.1	4.5	NA	Receptor-like protein kinase	PF00069: Protein kinase domain	IPR000719: Protein kinase domain; IPR008271: Serine/threonine-protein kinase, active site; IPR011009: Protein kinase-like domain; IPR017441: Protein kinase, ATP binding site	3.387	7.101	22.704	0	0.083	0.156	1.854	0.343	0.043	6.819	1.497
siRNA707	TraesCS2B01G216400.1	4.5	NA	Aldehyde dehydrogenase	PF00171: Aldehyde dehydrogenase family	IPR015590: Aldehyde dehydrogenase domain; IPR016160: Aldehyde dehydrogenase, cysteine active site; IPR016161: Aldehyde/histidinol dehydrogenase; IPR016162: Aldehyde dehydrogenase N-terminal domain; IPR029510: Aldehyde dehydrogenase, glutamic acid active site	9.805	9.011	12.016	3.435	2.412	2.454	87.722	27.632	3.045	221.748	113.469
siRNA711	TraesCS4A01G096000.1	4.5	NA	E3 ubiquitin-protein ligase SDIR1		IPR013083: Zinc finger, RING/FYVE/PHD-type	1.583	2.16	1.339	0.197	0.081	0.211	1.565	2.636	3.82	4.418	6.791
siRNA711	TraesCS4D01G209300.1	4.5	NA	RING/U-box superfamily protein	PF13639: Ring finger domain	IPR001841: Zinc finger, RING-type; IPR013083: Zinc finger, RING/FYVE/PHD-type	1.583	2.16	1.339	0.197	0.081	0.211	7.6	4.541	3.795	13.563	10.25
siRNA711	TraesCS3B01G277000.1	4.5	NA	CCHC-type zinc knuckle protein		IPR001878: Zinc finger, CCHC-type	1.583	2.16	1.339	0.197	0.081	0.211	24.358	11.462	20.534	35.759	29.421
siRNA713	TraesCS7B01G103200.1	4.5	NA	Alanine--tRNA ligase	PF01411: tRNA synthetases class II (A); PF07973: Threonyl and Alanyl tRNA synthetase second additional domain; PF02272: DHHA1 domain	IPR002318: Alanine-tRNA ligase, class IIc; IPR003156: DHHA1 domain; IPR009000: Translation protein, beta-barrel domain; IPR012947: Threonyl/alanyl tRNA synthetase, SAD; IPR018162: Alanine-tRNA ligase, class IIc, anti-codon-binding domain; IPR018163: Threonyl/alanyl tRNA synthetase, class II-like, putative editing domain; IPR018164: Alanyl-tRNA synthetase, class IIc, N-terminal; IPR018165: Alanyl-…	1.275	2.645	2.2	0.347	0.504	1.05	12.42	7.051	1.224	27.359	20.957
siRNA713	TraesCS5A01G087200.1	4.5	NA	PsbP-like protein 1	PF01789: PsbP	IPR002683: PsbP family; IPR016123: Mog1/PsbP, alpha/beta/alpha sandwich	1.275	2.645	2.2	0.347	0.504	1.05	11.711	3.088	0.162	34.832	25.973
siRNA713	TraesCS1A01G106500.2	4.5	NA	NADH-quinone oxidoreductase subunit I	PF12617: Iron-Sulfur binding protein C terminal	IPR017896: 4Fe-4S ferredoxin-type, iron-sulphur binding domain; IPR017900: 4Fe-4S ferredoxin, iron-sulphur binding, conserved site; IPR021039: Iron-sulphur binding protein LdpA, C-terminal	1.275	2.645	2.2	0.347	0.504	1.05	8.539	6.185	4.326	16.095	16.275
siRNA720	TraesCS6D01G396400.1	4.5	0.762431	Endosomal targeting BRO1-like domain-containing protein	PF03097: BRO1-like domain	IPR004328: BRO1 domain	542.02	1051.12	1185.38	482.715	621.017	771.97	8.547	5.738	5.45	10.503	17.932
siRNA740	TraesCS2B01G152100.1	4.5	NA	Condensin complex subunit 1	PF12922: non-SMC mitotic condensation complex subunit 1, N-term; PF12765: HEAT repeat associated with sister chromatid cohesion; PF12717: non-SMC mitotic condensation complex subunit 1	IPR011989: Armadillo-like helical; IPR016024: Armadillo-type fold; IPR024324: Condensin complex subunit 1, N-terminal; IPR026003: HEAT repeat associated with sister chromatid cohesion protein; IPR032682: Condensin complex subunit 1, C-terminal	1804.38	520.087	148.935	1745.6	788.927	1037.91	0.33	0.093	0	1.374	0.667
siRNA804	TraesCS2A01G255700.2	4.5	NA	BHLH transcription factor-like protein	PF14215: bHLH-MYC and R2R3-MYB transcription factors N-terminal	IPR011598: Myc-type, basic helix-loop-helix (bHLH) domain; IPR025610: Transcription factor MYC/MYB N-terminal	554.748	577.946	1125.91	397.01	872.753	618.649	0.191	0.548	0.132	0.584	0.938
siRNA804	TraesCS2B01G344400.1	4.5	0.759878	Transmembrane protein, putative			554.748	577.946	1125.91	397.01	872.753	618.649	3.37	2.176	0.472	10.567	4.988
siRNA955	TraesCS5D01G327900.1	4.5	NA	Purple acid phosphatase	PF00149: Calcineurin-like phosphoesterase	IPR004843: Calcineurin-like phosphoesterase domain, ApaH type; IPR011230: Phosphoesterase At2g46880; IPR029052: Metallo-dependent phosphatase-like	3782.59	1666.49	1340.64	7462.2	5199.42	6158.15	9.123	5.968	1.757	13.592	20.424
