# Supplementary material for: Small RNA Bidirectional Crosstalk During the Interaction Between Wheat and Zymoseptoria tritici
Source: Front Plant Sci. 2020 Jan 8;10:1669. doi: 10.3389/fpls.2019.01669 (PMC6960233; doi:10.3389/fpls.2019.01669)
Supplement: Supplementary file 8 [file Table_8.xlsx]

## Sheet: wheat_srna_up_fungi_gene_down_i
Induced or highly expressed wheat sRNAs target and downregulate fungal genes in the infections
wheat_sRNA	fungal_gene	expectatioin	MFE_ratio	IPR_description	Pathway	secretome	EffectorP_raw	wheat_sRNA_7dpi	wheat_sRNA_12dpi	wheat_sRNA_14dpi	mock_sRNA_7dpi	mock_sRNA_12dpi	mock_sRNA_14dpi	fungal_gene_7dpi	fungal_gene_12dpi	fungal_gene_14dpi	fungal_gene_vitro
siRNA1032	g8196.t1	1.5	0.882979			N		2.072	1.265	2.403	0.647	0.835	0.825	22.633	17.509	58.318	55.4
siRNA527	g4732.t1	1.5	0.839437	Translin, N-terminal, Translin, Translin, C-terminal		N		3034.8	1464.36	1265.19	485.112	431.18	284.999	14.504	13.005	27.028	28.344
siRNA85	g3592.t1	1.5	0.838624	Leucine-rich repeat domain, L domain-like		N		254.95	47.248	11.079	13.643	15.537	18.724	1.992	9.53	6.196	14.741
siRNA143	g1767.t1	2	0.775132	tRNA (guanine-N-7) methyltransferase, Trmb type, S-adenosyl-L-methionine-dependent methyltransferase, tRNA (guanine-N-7) methyltransferase catalytic subunit Trm8, eukaryote	UniPathway: UPA00989	N		1.995	2.916	1.552	0.557	1.235	0.956	20.64	12.981	53.123	44.308
siRNA90	g8322.t1	2	0.818182	Winged helix-turn-helix DNA-binding domain, DNA-binding RFX-type winged-helix domain		N		286.121	366.09	379.943	326.353	417.502	465.283	6.439	13.464	19.507	48.328
miRNA10	g359.t1	2.5	NA	Crotonase superfamily, Enoyl-CoA hydratase/isomerase, conserved site, ClpP/crotonase-like domain, Crontonase, C-terminal		N		485.797	556.064	1046.01	182.202	335.163	153.272	26.052	22.944	24.655	67.081
miRNA130	g9602.t1	2.5	0.775229			N		178.26	128.518	90.956	191.874	185.075	182.55	4.408	10.274	21.5	11.138
miRNA152	g9602.t1	2.5	0.840796			N		81.271	165.825	275.712	27.797	104.902	67.718	4.408	10.274	21.5	11.138
miRNA20	g2031.t1	2.5	0.75737	Flavin monooxygenase-like, FAD/NAD(P)-binding domain		N		100.725	119.732	186.099	36.812	74.152	55.114	1.087	4.085	1.62	4.43
miRNA23	g5474.t1	2.5	0.778075	7,8-Dihydro-6-hydroxymethylpterin-pyrophosphokinase, HPPK, Dihydropteroate synthase, Pterin-binding domain, Dihydropteroate synthase-like	KEGG: 00790+2.7.6.3|MetaCyc: PWY-6147|MetaCyc: PWY-6148|MetaCyc: PWY-6797|MetaCyc: PWY-7539|UniPathway: UPA00077, KEGG: 00790+2.5.1.15|MetaCyc: PWY-6614|UniPathway: UPA00077	N		2104.49	1831.26	1531.97	1667.49	1182.48	1085.06	2.439	6.762	21.968	12.106
miRNA40	g10009.t1	2.5	NA	Glycoside hydrolase-type carbohydrate-binding, subgroup, Six-hairpin glycosidase-like, Alpha-1,2-mannosidase, putative, Glycosyl hydrolase family 92		N		76.425	93.391	153.742	8.386	21.051	9.928	18.146	17.824	4.7	46.23
miRNA65	g9602.t1	2.5	0.80285			N		1070.61	2253.27	2263.53	671.422	1767.36	1493.21	4.408	10.274	21.5	11.138
miRNA82	g9213.t1	2.5	0.72293	Alpha/Beta hydrolase fold, Alpha/beta hydrolase fold-1		N		135.558	107.223	69.374	166.848	143.874	149.54	6.256	3.456	4.684	20.405
siRNA1032	g5332.t1	2.5	0.81383	Conserved hypothetical protein CHP02453		N		2.072	1.265	2.403	0.647	0.835	0.825	6.048	1.253	8.887	43.582
siRNA1032	g3255.t1	2.5	NA	Zn(2)-C6 fungal-type DNA-binding domain, Coenzyme A transferase family I, Transcription factor domain, fungi		N		2.072	1.265	2.403	0.647	0.835	0.825	1.59	3.046	4.222	12.707
siRNA105	g9376.t1	2.5	0.781385	WD40 repeat, WD40 repeat, conserved site, WD40-repeat-containing domain, WD40/YVTN repeat-like-containing domain, G-protein beta WD-40 repeat		N		18.292	15.902	21.738	0	0	0.055	43.961	28.97	28.15	68.868
siRNA177	g4494.t1	2.5	NA	NTF2-like domain		N		126.121	218.368	194.129	34.276	39.581	37.734	12.977	17.667	11.4	25.331
siRNA182	g5777.t1	2.5	0.736585			N		187.635	249.63	371.652	122.908	221.785	291.613	8.762	12.486	23.913	25.031
siRNA192	g10916.t1	2.5	0.807947			N		180.723	99.413	23.161	13.98	18.155	10.971	0	9.391	6.763	4.453
siRNA213	g9507.t1	2.5	0.784566			N		436.108	170.909	34.584	425.567	206.688	130.713	2.411	11.796	12.567	9.782
siRNA38	g2103.t1	2.5	NA	AAA+ ATPase domain, P-loop containing nucleoside triphosphate hydrolase, Helicase superfamily 1/2, ATP-binding domain		N		105.528	94.921	96.242	69.864	86.177	57.274	5.63	3.931	5.093	17.143
siRNA51	g1985.t1	2.5	NA	Protein phosphatase 2A regulatory subunit PR55, Protein phosphatase 2A regulatory subunit PR55, conserved site, WD40 repeat, WD40 repeat, conserved site, WD40/YVTN repeat-like-containing domain, WD40-repeat-containing domain		N		325.783	354.362	451.945	171.767	281.207	257.888	86.764	73.169	75.341	181.576
siRNA521	g7469.t1	2.5	NA	FMN-binding split barrel, Pyridoxine 5'-phosphate oxidase, dimerisation, C-terminal, Pyridoxamine 5'-phosphate oxidase, Pyridoxamine 5'-phosphate oxidase, conserved site, Pyridoxamine 5'-phosphate oxidase-like, FMN-binding domain	KEGG: 00750+1.4.3.5|MetaCyc: PWY-7204|MetaCyc: PWY-7282|UniPathway: UPA00190|UniPathway: UPA00190	N		3.208	9.713	14.616	0.202	0.904	0.055	16.559	14.876	43.661	113.229
siRNA522	g2289.t1	2.5	NA	Vacuolar protein sorting-associated protein 35		N		1.296	2.396	4.933	0.155	1.404	1.057	15.922	22.337	36.352	133.229
siRNA546	g6319.t1	2.5	0.776156	ABC transporter-like, P-loop containing nucleoside triphosphate hydrolase, ABC-2 type transporter, AAA+ ATPase domain, CDR ABC transporter, ABC transporter, conserved site		N		0.693	10.159	15.507	0.166	0.504	0.312	18.69	5.689	10.466	75.448
siRNA69	g9087.t1	2.5	0.910194	Zinc finger, RING/FYVE/PHD-type		N		9.458	5.665	8.494	4.113	4.235	3.452	9.462	17.087	12.233	19.156
siRNA701	g5765.t1	2.5	0.84728			N		6.425	66.075	282.684	0.119	1.569	0.361	0	1.332	0.373	1.604
siRNA701	g4193.t1	2.5	0.8159			N		6.425	66.075	282.684	0.119	1.569	0.361	190.297	155.173	130.565	592.561
siRNA701	g4460.t1	2.5	0.709205	S-adenosyl-L-methionine-dependent methyltransferase		N		6.425	66.075	282.684	0.119	1.569	0.361	2.511	5.082	5.436	8.349
siRNA708	g550.t1	2.5	NA	Gamma-tubulin complex component protein	Reactome: REACT_152	N		5.003	5.185	13.666	0.28	0.083	0.247	7.025	9.646	14.951	15.704
miRNA1	g2967.t1	3	NA	HAD-like domain, Enolase-phosphatase E1, HAD hydrolase, subfamily IA	KEGG: 00270+3.1.3.77|UniPathway: UPA00904|UniPathway: UPA00904	N		3360.68	4614.81	2676.62	2901.95	3088.22	2909.09	33.588	53.93	97.852	66.668
miRNA100	g3082.t1	3	NA	Glycoside hydrolase, catalytic domain, Glycoside hydrolase, family 13, 1,4-alpha-glucan-branching enzyme, GlgB, Immunoglobulin-like fold, Glycosyl hydrolase, family 13, all-beta, Glycoside hydrolase, family 13, N-terminal, Glycosyl hydrolase, family 13, catalytic domain, Glycoside hydrolase superfamily, Alpha-amylase/branching enzyme, C-terminal all beta, Glycosyl hydrolase, family 13, subfamily,…	KEGG: 00500+2.4.1.18|MetaCyc: PWY-5067|MetaCyc: PWY-622|UniPathway: UPA00164, KEGG: 00500+2.4.1.18|MetaCyc: PWY-5067|MetaCyc: PWY-622|Reactome: REACT_474	N		5.527	8.447	16.773	0.94	2.242	1.533	56.872	52.364	78.261	128.563
miRNA134	g9514.t1	3	0.75	Protein kinase domain, Protein kinase-like domain, Serine/threonine/dual specificity protein kinase, catalytic domain		N		15.093	12.038	9.732	3.718	4.228	3.649	0	0	0.338	5.529
miRNA134	g7144.t1	3	0.729412	Mini-chromosome maintenance protein, P-loop containing nucleoside triphosphate hydrolase, MCM N-terminal domain, MCM domain, DNA replication licensing factor Mcm2, Nucleic acid-binding, OB-fold, Rubredoxin-type fold, Mini-chromosome maintenance, conserved site	Reactome: REACT_152|Reactome: REACT_1538|Reactome: REACT_383	N		15.093	12.038	9.732	3.718	4.228	3.649	30.357	25.408	25.719	65.862
miRNA144	g1077.t1	3	NA	P-loop containing nucleoside triphosphate hydrolase, Checkpoint protein Rad17/Rad24		N		33.102	50.001	92.843	7.915	18.415	14.233	7.088	10.675	17.935	23.972
miRNA144	g10245.t1	3	NA			N		33.102	50.001	92.843	7.915	18.415	14.233	2.393	17.077	3.897	22.748
miRNA144	g10109.t1	3	NA	TauD/TfdA-like domain	Reactome: REACT_13	N		33.102	50.001	92.843	7.915	18.415	14.233	7.187	6.357	1.047	19.431
miRNA16	g5494.t1	3	0.755043			N		0.622	2.434	2.636	0.06	0.581	0.045	8.99	11.851	19.779	22.68
miRNA18	g10610.t1	3	NA	ENTH/VHS, Clathrin adaptor, gamma-adaptin, appendage, GAT domain, Clathrin adaptor, alpha/beta/gamma-adaptin, appendage, Ig-like subdomain, Coatomer/clathrin adaptor appendage, Ig-like subdomain, VHS domain, VHS subgroup		N		89.122	157.762	111.369	228.55	156.901	117.538	39.404	38.383	83.074	103.847
miRNA20	g2760.t1	3	NA	Nucleoporin Nup186/Nup192/Nup205		N		100.725	119.732	186.099	36.812	74.152	55.114	4.129	10.359	14.116	20.598
miRNA40	g3133.t1	3	NA			N		76.425	93.391	153.742	8.386	21.051	9.928	3.982	2.003	6.185	25.849
miRNA40	g4100.t1	3	0.801942			N		76.425	93.391	153.742	8.386	21.051	9.928	0	3.793	6.72	6.273
miRNA88	g2967.t1	3	NA	HAD-like domain, Enolase-phosphatase E1, HAD hydrolase, subfamily IA	KEGG: 00270+3.1.3.77|UniPathway: UPA00904|UniPathway: UPA00904	N		92.829	118.606	93.283	82.946	92.16	88.285	33.588	53.93	97.852	66.668
miRNA9	g5056.t1	3	NA	Carboxylesterase type B, active site, Alpha/Beta hydrolase fold, Carboxylesterase, type B		N		2434.63	3158.13	3307.82	1561.09	1542.25	1328.57	2.415	28.593	35.369	11.151
miRNA92	g5852.t1	3	NA			N		111.369	62.065	85.035	59.466	58.581	46.617	1.75	3.305	5.346	8.675
siRNA10	g4461.t1	3	NA	Major facilitator superfamily domain, Major facilitator superfamily		N		32.532	47.244	61.374	20.67	16.376	17.322	0	0	0.472	3.954
siRNA1032	g482.t1	3	NA	Glycoside hydrolase, family 37, conserved site, Glycoside hydrolase, family 37, Neutral trehalase Ca2+ binding, Six-hairpin glycosidase-like	KEGG: 00500+3.2.1.28	N		2.072	1.265	2.403	0.647	0.835	0.825	34.443	58.458	93.494	79.31
siRNA1032	g5181.t1	3	0.779255	BSD domain		N		2.072	1.265	2.403	0.647	0.835	0.825	40.384	83.876	65.46	169.56
siRNA1032	g4482.t1	3	NA	Chromo/chromo shadow domain, Chromo domain-like		N		2.072	1.265	2.403	0.647	0.835	0.825	10.373	14.214	12.902	23.94
siRNA109	g984.t1	3	NA	Nucleoporin Nup188		N		27.355	35.133	61.677	9.509	17.517	6.472	6.27	11.815	18.418	19.11
siRNA115	g4845.t1	3	0.757835	Serine/threonine-protein kinase, active site, Protein kinase domain, Serine/threonine/dual specificity protein kinase, catalytic domain, Protein kinase-like domain		N		104.28	220.299	262.805	53.743	64.034	89.917	1.404	1.964	3.796	5.275
siRNA124	g10745.t1	3	NA	HAD-like domain, FCP1 homology domain, Dullard phosphatase domain, eukaryotic		N		39.381	47.044	74.677	0	0	0	21.824	15.177	13.423	42.247
siRNA143	g1955.t1	3	0.830688			N		1.995	2.916	1.552	0.557	1.235	0.956	3.253	3.033	5.718	12.719
siRNA143	g3011.t1	3	NA	Microtubule-associated protein, MAP65/Ase1/PRC1		N		1.995	2.916	1.552	0.557	1.235	0.956	5.271	12.316	11.881	28.015
siRNA154	g4990.t1	3	NA	Rab-GTPase-TBC domain		N		415.923	600.683	400.363	885.825	832.83	677.712	16.555	15.777	26.092	31.222
siRNA159	g1704.t1	3	NA	Aminoacyl-tRNA synthetase, class II (G/ P/ S/T), Prolyl-tRNA synthetase, class IIa, bacterial-type, Anticodon-binding, Aminoacyl-tRNA synthetase, class II, Proline-tRNA ligase, class IIa	Reactome: REACT_71, KEGG: 00970+6.1.1.15	N		0.881	0.691	0.877	0.042	0.17	0.357	12.306	31.972	59.479	79.285
siRNA159	g2788.t1	3	NA	CASP, C-terminal		N		0.881	0.691	0.877	0.042	0.17	0.357	8.233	5.769	8.427	25.69
siRNA174	g9662.t1	3	0.793651			N		834.433	1467.58	956.297	1412.5	1567.69	1558.3	2.571	3.992	7.506	11.441
siRNA175	g4160.t1	3	0.748503	26S proteasome subunit P45, P-loop containing nucleoside triphosphate hydrolase, ATPase, AAA-type, core, AAA+ ATPase domain, ATPase, AAA-type, conserved site	Reactome: REACT_11045|Reactome: REACT_13|Reactome: REACT_13635|Reactome: REACT_152|Reactome: REACT_1538|Reactome: REACT_383|Reactome: REACT_578|Reactome: REACT_6185|Reactome: REACT_6850	N		219.17	298.515	317.287	272.764	213.068	146.593	257.176	170.224	186.246	389.414
siRNA175	g9301.t1	3	0.742515	Tetratricopeptide-like helical domain, Tetratricopeptide repeat, HAT (Half-A-TPR) repeat		N		219.17	298.515	317.287	272.764	213.068	146.593	13.244	9.064	4.67	21.32
siRNA18	g3984.t1	3	NA	Glycoside hydrolase superfamily, Glycoside hydrolase, catalytic domain		N		6.661	3.131	3.45	1.047	1.435	1.954	61.915	51.046	54.343	227.754
siRNA192	g6684.t1	3	0.821192	Rab-GTPase-TBC domain		N		180.723	99.413	23.161	13.98	18.155	10.971	16.532	18.949	24.853	36.748
siRNA195	g3207.t1	3	0.712291			N		4.898	5.759	8.143	1.973	1.475	2.008	1.786	1.457	1.34	24.126
siRNA213	g8193.t1	3	0.855305			N		436.108	170.909	34.584	425.567	206.688	130.713	10.926	6.922	19.234	41.818
siRNA213	g3637.t1	3	0.749196	DEAD/DEAH box helicase domain, P-loop containing nucleoside triphosphate hydrolase, rRNA-processing arch domain, Helicase superfamily 1/2, ATP-binding domain, Helicase, C-terminal, ATP-dependent RNA helicase Ski2, ATP-dependent RNA helicase Ski2, C-terminal		N		436.108	170.909	34.584	425.567	206.688	130.713	12.439	8.582	13.78	18.567
siRNA213	g1066.t1	3	0.807074	EF-hand domain pair, C2 domain, Phosphatidylserine decarboxylase-related, EF-hand domain, EF-Hand 1, calcium-binding site	KEGG: 00564+4.1.1.65|MetaCyc: PWY-5669|UniPathway: UPA00558	N		436.108	170.909	34.584	425.567	206.688	130.713	15.457	20.687	34.374	69.416
siRNA213	g1465.t1	3	0.733119			N		436.108	170.909	34.584	425.567	206.688	130.713	2.082	0.253	1.186	2.516
siRNA213	g515.t1	3	0.826367			N		436.108	170.909	34.584	425.567	206.688	130.713	1.31	0	0.862	3.206
siRNA213	g1643.t1	3	0.913183	LSM domain, U6 snRNA-associated Sm-like protein LSm2, LSM domain, eukaryotic/archaea-type		N		436.108	170.909	34.584	425.567	206.688	130.713	127.987	195.039	734.365	335.073
siRNA218	g8366.t1	3	NA	Pep3/Vps18/deep orange, WD40/YVTN repeat-like-containing domain, Clathrin, heavy chain/VPS, 7-fold repeat, Zinc finger, RING/FYVE/PHD-type		N		21.468	14.096	27.913	3	5.642	2.773	6.273	11.962	12.899	35.009
siRNA39	g802.t1	3	0.712644	Cysteine dioxygenase type I, RmlC-like cupin domain, RmlC-like jelly roll fold	KEGG: 00270+1.13.11.20|KEGG: 00430+1.13.11.20|MetaCyc: PWY-5331|UniPathway: UPA00012	N		155.969	148.948	154.422	88.137	179.876	81.316	62.936	109.535	36.237	215.095
siRNA47	g850.t1	3	NA	2-methylcitrate dehydratase PrpD, MmgE/PrpD	KEGG: 00640+4.2.1.79|UniPathway: UPA00946	N		6.458	5.677	3.497	0.821	0.083	0.611	190.002	121.234	223.94	250.946
siRNA500	g8717.t1	3	NA	Condensin complex subunit 3, Armadillo-like helical, Armadillo-type fold, Nuclear condensin complex subunit 3, C-terminal domain		N		4.429	8.64	7.439	2.213	2.696	3.154	7.259	8.568	13.909	34.478
siRNA527	g1148.t1	3	NA			N		3034.8	1464.36	1265.19	485.112	431.18	284.999	10.301	13.875	6.593	35.751
siRNA531	g7078.t1	3	NA	P-loop containing nucleoside triphosphate hydrolase, ABC transporter-like, ABC transporter type 1, transmembrane domain, ABC transporter, conserved site, AAA+ ATPase domain		N		26.839	25.849	30.645	8.419	6.836	7.369	19.789	18.388	42.544	61.206
siRNA539	g10363.t1	3	NA	Dopey, N-terminal, Armadillo-type fold		N		240.827	58.852	11.311	13.035	12.236	15.011	7.748	10.404	13.164	18.149
siRNA545	g3165.t1	3	NA			Y		0.16	2.941	8.59	0	0	0	2.913	0.441	3.582	3.101
siRNA547	g6179.t1	3	0.724638	Zn(2)-C6 fungal-type DNA-binding domain, Transcription factor domain, fungi		N		22.541	74.493	79.959	1.979	12.545	2.532	2.012	1.37	1.563	14.834
siRNA548	g3735.t1	3	0.747191	Cytochrome P450, conserved site, Cytochrome P450, E-class, group I, Cytochrome P450	Reactome: REACT_13433	N		28.364	41.819	64.001	2.71	10.308	6.401	16.862	43.919	29.992	160.329
siRNA553	g10268.t1	3	NA	ATP-grasp fold, Histidine phosphatase superfamily		N		1.309	3.175	0.53	0.179	0.175	0.195	46.902	13.63	60.035	64.272
siRNA553	g1161.t1	3	NA	Protein of unknown function DUF3238		Y		1.309	3.175	0.53	0.179	0.175	0.195	5.038	10.619	16.125	176.734
siRNA557	g2037.t1	3	NA	GTPase effector domain, Dynamin GTPase effector, Dynamin superfamily, Dynamin, GTPase domain, Dynamin, GTPase region, conserved site, Dynamin central domain, P-loop containing nucleoside triphosphate hydrolase, Dynamin-type guanine nucleotide-binding (G) domain		N		36.312	30.828	42.946	0	0	0	53.148	50.836	50.622	189.14
siRNA557	g10720.t1	3	NA	GLEYA adhesin domain		N		36.312	30.828	42.946	0	0	0	1.152	4.465	2.326	3.26
siRNA561	g6179.t1	3	0.747277	Zn(2)-C6 fungal-type DNA-binding domain, Transcription factor domain, fungi		N		3.941	8.276	3.03	0.414	2.144	0.374	2.012	1.37	1.563	14.834
siRNA574	g9402.t1	3	0.777159	EF-hand domain pair, EF-hand domain, EF-Hand 1, calcium-binding site, Mitochondrial carrier domain, Mitochondrial carrier protein, HAD-like domain, Mitochondrial substrate/solute carrier, HAD hydrolase, subfamily IA		N		2.61	3.21	2.391	0.808	1.092	1.602	50.71	51.675	128.07	109.861
siRNA587	g2307.t1	3	NA			N		0.779	4.223	10.322	0.645	0.164	0.478	20.089	22.375	53.327	209.982
siRNA697	g3008.t1	3	0.725131	Armadillo-type fold, Stromalin conservative domain, STAG		N		2.172	14.602	24.4	0.114	1.402	0.201	3.094	6.071	16.198	10.244
siRNA701	g9915.t1	3	NA	Oxoglutarate/iron-dependent dioxygenase, Isopenicillin N synthase-like, Non-haem dioxygenase N-terminal domain		N		6.425	66.075	282.684	0.119	1.569	0.361	9.22	2.331	17.72	14.401
siRNA708	g3595.t1	3	0.730871	Heterokaryon incompatibility		N		5.003	5.185	13.666	0.28	0.083	0.247	2.673	5.581	9.26	6.615
siRNA708	g7578.t1	3	NA	AMP-binding, conserved site, AMP-dependent synthetase/ligase, Long-chain-fatty-acid--CoA ligase FadD17		N		5.003	5.185	13.666	0.28	0.083	0.247	5.693	7.708	10.093	11.372
siRNA715	g8843.t1	3	NA	Protein of unknown function DUF1399		N		5.771	8.339	39.29	1.004	3.161	1.175	4.308	5.972	1.784	8.513
siRNA72	g3289.t1	3	0.73913			N		14.564	37.087	24.324	3.885	13.8	13.405	13.899	28.594	69.323	37.272
miRNA1	g9362.t1	3.5	NA	Succinyl-CoA synthetase, beta subunit, conserved site, CoA-binding, ATP-citrate lyase/succinyl-CoA ligase, Citrate synthase, NAD(P)-binding domain, Citrate synthase-like, large alpha subdomain, Succinyl-CoA ligase, alpha subunit, Citrate synthase-like, small alpha subdomain, Succinyl-CoA synthetase-like, ATP-citrate lyase/succinyl-CoA ligase, active site	KEGG: 00020+6.2.1.5|KEGG: 00640+6.2.1.5|KEGG: 00660+6.2.1.5|KEGG: 00720+6.2.1.5|MetaCyc: PWY-5392|MetaCyc: PWY-5537|MetaCyc: PWY-5538|MetaCyc: PWY-5690|MetaCyc: PWY-5913|MetaCyc: PWY-6728|MetaCyc: PWY-6969|MetaCyc: PWY-7384|UniPathway: UPA00223, UniPathway: UPA00223	N		3360.68	4614.81	2676.62	2901.95	3088.22	2909.09	107.878	162.018	339.088	484.844
miRNA128	g9500.t1	3.5	NA			N		131.107	201.245	467.99	11.828	38.867	14.877	3.515	7.144	6.45	10.075
miRNA128	g984.t1	3.5	NA	Nucleoporin Nup188		N		131.107	201.245	467.99	11.828	38.867	14.877	6.27	11.815	18.418	19.11
miRNA128	g1978.t1	3.5	NA	P-type ATPase, transmembrane domain, P-type ATPase, cytoplasmic domain N, Cation-transporting P-type ATPase, C-terminal, P-type ATPase, A domain, P-type ATPase, P-type ATPase, phosphorylation site, HAD-like domain, Cation-transporting P-type ATPase, N-terminal, P-type ATPase, subfamily IIB		N		131.107	201.245	467.99	11.828	38.867	14.877	36.009	25.941	18.617	62.659
miRNA128	g9889.t1	3.5	NA			N		131.107	201.245	467.99	11.828	38.867	14.877	15.493	12.293	22.176	60.461
miRNA130	g9451.t1	3.5	NA	Pentatricopeptide repeat		N		178.26	128.518	90.956	191.874	185.075	182.55	37.276	32.045	12.179	75.603
miRNA131	g9373.t1	3.5	0.760465			N		112.593	178.498	113.173	87.999	104.659	90.81	6.492	18.46	9.437	44.597
miRNA131	g5719.t1	3.5	0.8	NAD(P)-binding domain, Glucose/ribitol dehydrogenase, Short-chain dehydrogenase/reductase SDR		N		112.593	178.498	113.173	87.999	104.659	90.81	10.967	4.542	10.648	25.093
miRNA131	g611.t1	3.5	NA	Peptidase M20, Peptidase M20, dimerisation domain, ArgE/DapE/ACY1/CPG2/YscS, conserved site, Glutathione degradosome, DUG1		N		112.593	178.498	113.173	87.999	104.659	90.81	92.008	108.587	88.923	189.177
miRNA131	g3952.t1	3.5	NA			N		112.593	178.498	113.173	87.999	104.659	90.81	1.458	2.215	1.285	5.518
miRNA133	g3100.t1	3.5	0.702643			N		138.612	72.005	51.78	38.495	21.669	20.684	0	7.447	19.837	11.87
miRNA133	g10532.t1	3.5	NA	Ubiquitin system component Cue, UBA-like		N		138.612	72.005	51.78	38.495	21.669	20.684	9.482	3.941	3.452	11.653
miRNA134	g2699.t1	3.5	0.738235	Protein kinase-like domain, PAB-dependent poly(A)-specific ribonuclease subunit PAN3, Protein kinase domain		N		15.093	12.038	9.732	3.718	4.228	3.649	16.308	29.602	44.334	38.258
miRNA136	g5976.t1	3.5	NA	PH domain-like, Pleckstrin homology domain		N		4199.86	4951.27	5071.04	1032.52	1107.17	878.434	23.801	15.042	2.637	36.246
miRNA14	g4905.t1	3.5	NA	Sugar transporter, conserved site, Major facilitator superfamily domain, Sugar/inositol transporter, Major facilitator, sugar transporter-like	Reactome: REACT_15518	N		5.313	6.679	3.586	2.945	2.266	3.065	79.225	33.849	55.694	71.383
miRNA144	g2181.t1	3.5	0.741641	Leucine rich repeat 4, Leucine-rich repeat domain, L domain-like, CAP Gly-rich domain, Leucine-rich repeat		N		33.102	50.001	92.843	7.915	18.415	14.233	3.361	10.565	11.275	23.111
miRNA144	g4149.t1	3.5	0.768997	Armadillo-type fold, Armadillo-like helical, Pianissimo family, Rapamycin-insensitive companion of mTOR, middle domain, Rapamycin-insensitive companion of mTOR, N-terminal domain, Rapamycin-insensitive companion of mTOR, domain 4, Rapamycin-insensitive companion of mTOR, domain 5, HR1 rho-binding repeat		N		33.102	50.001	92.843	7.915	18.415	14.233	10.776	14.627	16.829	32.679
miRNA144	g3066.t1	3.5	0.714286	Protein of unknown function DUF1308		N		33.102	50.001	92.843	7.915	18.415	14.233	6.693	16.79	20.256	17.76
miRNA144	g3274.t1	3.5	0.714286	RNA-dependent RNA polymerase, eukaryotic-type		N		33.102	50.001	92.843	7.915	18.415	14.233	4.101	6.73	9.31	10.7
miRNA152	g9451.t1	3.5	NA	Pentatricopeptide repeat		N		81.271	165.825	275.712	27.797	104.902	67.718	37.276	32.045	12.179	75.603
miRNA17	g6875.t1	3.5	0.744444	FAD/NAD(P)-binding domain, FAD dependent oxidoreductase		N		424.417	313.279	237.239	362.306	379.488	287.085	0	5.035	10.444	20.215
miRNA17	g1680.t1	3.5	NA	Haem peroxidase, animal, Cytochrome P450, Haem peroxidase	Reactome: REACT_13433	N		424.417	313.279	237.239	362.306	379.488	287.085	5.902	16.849	26.444	44.827
miRNA17	g9816.t1	3.5	NA	Nucleoporin Nup54/Nup57/Nup44, Nucleoporin Nup54, alpha-helical domain		N		424.417	313.279	237.239	362.306	379.488	287.085	13.772	27.738	43.091	37.31
miRNA19	g9813.t1	3.5	0.727053	Replication factor C, C-terminal, AAA+ ATPase domain, ATPase, AAA-type, core, P-loop containing nucleoside triphosphate hydrolase, DNA polymerase III, clamp loader complex, gamma/delta/delta subunit, C-terminal	Reactome: REACT_152|Reactome: REACT_1538|Reactome: REACT_216|Reactome: REACT_22172|Reactome: REACT_383	N		177.101	208.122	208.747	48.602	53.811	44.673	9.591	22.511	38.707	80.358
miRNA20	g9656.t1	3.5	NA	Alpha/Beta hydrolase fold, Alpha/beta hydrolase fold-3		N		100.725	119.732	186.099	36.812	74.152	55.114	30.449	34.431	25.372	115.699
miRNA20	g1955.t1	3.5	NA			N		100.725	119.732	186.099	36.812	74.152	55.114	3.253	3.033	5.718	12.719
miRNA21	g5364.t1	3.5	0.716292	Target SNARE coiled-coil homology domain		N		156.898	116.7	72.328	254.468	232.335	180.377	53.782	45.4	52.811	215.904
miRNA40	g1931.t1	3.5	NA	Delta-1-pyrroline-5-carboxylate dehydrogenase, Aldehyde dehydrogenase N-terminal domain, Aldehyde dehydrogenase, glutamic acid active site, Aldehyde dehydrogenase, cysteine active site, Aldehyde/histidinol dehydrogenase, Aldehyde dehydrogenase, C-terminal, Aldehyde dehydrogenase domain	KEGG: 00250+1.2.1.88|KEGG: 00330+1.2.1.88|MetaCyc: PWY-6853|UniPathway: UPA00261	N		76.425	93.391	153.742	8.386	21.051	9.928	65.742	89.093	85.468	230.463
miRNA51	g8843.t1	3.5	NA	Protein of unknown function DUF1399		N		1.702	1.405	2.751	0.407	0.327	0.211	4.308	5.972	1.784	8.513
miRNA53	g8648.t1	3.5	0.714674	Transglutaminase-like, Variant SH3 domain, SH3 domain		N		489.959	544.294	398.17	29.382	166.84	85.433	0.923	6.957	7.867	13.94
miRNA53	g5070.t1	3.5	0.790761	P-loop containing nucleoside triphosphate hydrolase, AAA+ ATPase domain, Replication factor C, C-terminal, DNA polymerase III, clamp loader complex, gamma/delta/delta subunit, C-terminal	Reactome: REACT_152|Reactome: REACT_1538|Reactome: REACT_216|Reactome: REACT_22172|Reactome: REACT_383	N		489.959	544.294	398.17	29.382	166.84	85.433	13.198	19.038	16.054	42.319
miRNA53	g2019.t1	3.5	NA			N		489.959	544.294	398.17	29.382	166.84	85.433	3.278	9.601	2.712	19.365
miRNA6	g2569.t1	3.5	NA	SPX domain, Domain of unknown function DUF202, VTC domain		N		1.768	2.458	2.953	0.383	0.825	0.319	27.259	40.75	57.817	100.884
miRNA60	g8180.t1	3.5	NA	GIY-YIG nuclease superfamily, BTB/POZ domain, FANCL C-terminal domain, SKP1/BTB/POZ domain, Structure-specific endonuclease subunit Slx1, Zinc finger, PHD-type		N		4946.17	4751.28	3178.69	4387.36	4445.88	4634.15	12.452	17.773	21.675	35.269
miRNA65	g9451.t1	3.5	NA	Pentatricopeptide repeat		N		1070.61	2253.27	2263.53	671.422	1767.36	1493.21	37.276	32.045	12.179	75.603
miRNA68	g10120.t1	3.5	0.745283	Glutathione S-transferase, C-terminal-like, Glutathione S-transferase, N-terminal, Thioredoxin-like fold, Glutathione S-transferase, C-terminal		N		963.61	869.634	632.283	804.912	798.246	646.111	4.083	0	6.564	9.131
miRNA82	g7038.t1	3.5	0.754777	Carbamoyl-phosphate synthetase large subunit-like, ATP-binding domain, Rudiment single hybrid motif, ATP-grasp fold, Biotin carboxylase, C-terminal, Biotin carboxylase-like, N-terminal domain, Pre-ATP-grasp domain, Biotin/lipoyl attachment, Single hybrid motif, ATP-grasp fold, subdomain 2, ATP-grasp fold, subdomain 1, Biotin carboxylation domain		N		135.558	107.223	69.374	166.848	143.874	149.54	4.224	6.269	8.271	8.815
miRNA82	g8874.t1	3.5	0.773885	HSP40/DnaJ peptide-binding, DnaJ domain, Chaperone DnaJ, C-terminal, DnaJ domain, conserved site		N		135.558	107.223	69.374	166.848	143.874	149.54	115.593	74.201	136.723	394.161
miRNA82	g3315.t1	3.5	0.726115			Y	0.592	135.558	107.223	69.374	166.848	143.874	149.54	5.58	10.734	48.318	37.638
miRNA82	g9465.t1	3.5	0.748408	Glucose/ribitol dehydrogenase, NAD(P)-binding domain, Short-chain dehydrogenase/reductase SDR		N		135.558	107.223	69.374	166.848	143.874	149.54	17.267	5.516	14.088	158.863
miRNA82	g2465.t1	3.5	0.802548	Nucleotide-diphospho-sugar transferases, Glycosyltransferase 2-like		N		135.558	107.223	69.374	166.848	143.874	149.54	166.499	133.284	194.974	361.992
miRNA82	g8554.t1	3.5	0.729299	Glutathione-dependent formaldehyde-activating enzyme/centromere protein V, Mss4-like	KEGG: 00680+4.4.1.22|MetaCyc: PWY-1801|UniPathway: UPA00562	N		135.558	107.223	69.374	166.848	143.874	149.54	306.921	34.202	118.862	105.481
miRNA82	g7542.t1	3.5	0.710191	Autophagy-related protein 3		N		135.558	107.223	69.374	166.848	143.874	149.54	10.671	5.451	6.449	21
miRNA84	g9268.t1	3.5	NA	Mini-chromosome maintenance protein, MCM domain, DNA replication licensing factor Mcm6, Nucleic acid-binding, OB-fold, P-loop containing nucleoside triphosphate hydrolase, MCM N-terminal domain, Mini-chromosome maintenance, conserved site	Reactome: REACT_152|Reactome: REACT_1538|Reactome: REACT_383	N		7742.46	8130.36	7037.75	1892.86	2213.6	1608.05	12.833	24.575	35.697	52.28
miRNA88	g9362.t1	3.5	NA	Succinyl-CoA synthetase, beta subunit, conserved site, CoA-binding, ATP-citrate lyase/succinyl-CoA ligase, Citrate synthase, NAD(P)-binding domain, Citrate synthase-like, large alpha subdomain, Succinyl-CoA ligase, alpha subunit, Citrate synthase-like, small alpha subdomain, Succinyl-CoA synthetase-like, ATP-citrate lyase/succinyl-CoA ligase, active site	KEGG: 00020+6.2.1.5|KEGG: 00640+6.2.1.5|KEGG: 00660+6.2.1.5|KEGG: 00720+6.2.1.5|MetaCyc: PWY-5392|MetaCyc: PWY-5537|MetaCyc: PWY-5538|MetaCyc: PWY-5690|MetaCyc: PWY-5913|MetaCyc: PWY-6728|MetaCyc: PWY-6969|MetaCyc: PWY-7384|UniPathway: UPA00223, UniPathway: UPA00223	N		92.829	118.606	93.283	82.946	92.16	88.285	107.878	162.018	339.088	484.844
miRNA89	g9500.t1	3.5	NA			N		8.099	11.514	11.992	2.611	4.822	3.159	3.515	7.144	6.45	10.075
miRNA89	g984.t1	3.5	NA	Nucleoporin Nup188		N		8.099	11.514	11.992	2.611	4.822	3.159	6.27	11.815	18.418	19.11
miRNA89	g9889.t1	3.5	NA			N		8.099	11.514	11.992	2.611	4.822	3.159	15.493	12.293	22.176	60.461
siRNA1	g7724.t1	3.5	NA	Acyl-CoA dehydrogenase/oxidase, N-terminal and middle domain, Acyl-CoA oxidase/dehydrogenase, central domain, Acyl-CoA dehydrogenase/oxidase C-terminal		N		1.45	1.535	1.784	0.246	0.251	0.763	5.633	31.741	28.863	17.058
siRNA1	g11214.t1	3.5	0.70411	Major facilitator superfamily, Major facilitator superfamily domain, Sugar transporter, conserved site		N		1.45	1.535	1.784	0.246	0.251	0.763	2.534	5.932	4.483	8.578
siRNA1	g10408.t1	3.5	NA	Major facilitator superfamily, Major facilitator superfamily domain		N		1.45	1.535	1.784	0.246	0.251	0.763	2.012	13.909	6.625	10.028
siRNA1	g9871.t1	3.5	NA			N		1.45	1.535	1.784	0.246	0.251	0.763	0.906	1.251	6.235	8.325
siRNA1032	g8643.t1	3.5	0.795213			N		2.072	1.265	2.403	0.647	0.835	0.825	0.229	1.407	0.105	3.451
siRNA1032	g4088.t1	3.5	NA			N		2.072	1.265	2.403	0.647	0.835	0.825	0	0.739	0.363	3.231
siRNA1032	g6167.t1	3.5	NA	Nucleotide-diphospho-sugar transferases, Chitin synthase, Fungal chitin synthase, Chitin synthase N-terminal	KEGG: 00520+2.4.1.16|MetaCyc: PWY-6981	N		2.072	1.265	2.403	0.647	0.835	0.825	7.858	10.42	25.037	46.859
siRNA105	g1763.t1	3.5	NA	ATPase, V1 complex, subunit C		N		18.292	15.902	21.738	0	0	0.055	41.205	73.343	155.343	179.353
siRNA107	g1102.t1	3.5	NA	Oligosaccharyl transferase, STT3 subunit	UniPathway: UPA00378	N		4.684	5.611	1.976	1.166	0.926	0.341	52.337	73.138	79.627	130.824
siRNA109	g9889.t1	3.5	NA			N		27.355	35.133	61.677	9.509	17.517	6.472	15.493	12.293	22.176	60.461
siRNA115	g9368.t1	3.5	0.735043	NAD(P)-binding domain, Polyketide synthase, dehydratase domain, Malonyl-CoA ACP transacylase, ACP-binding, Beta-ketoacyl synthase, C-terminal, Beta-ketoacyl synthase, N-terminal, Polyketide synthase, ketoreductase domain, Acyl carrier protein-like, Polyketide synthase, enoylreductase domain, Acyl transferase/acyl hydrolase/lysophospholipase, Acyl transferase domain, Alcohol dehydrogenase, N-termi…		N		104.28	220.299	262.805	53.743	64.034	89.917	1.283	2.369	2.289	3.583
siRNA115	g4849.t1	3.5	NA	Glutathione S-transferase, C-terminal-like, Glutathione S-transferase, N-terminal, Thioredoxin-like fold, Glutathione S-transferase, C-terminal		N		104.28	220.299	262.805	53.743	64.034	89.917	12.981	17.044	9.521	30.497
siRNA136	g4990.t1	3.5	NA	Rab-GTPase-TBC domain		N		147.425	124.797	95.825	207.496	277.413	280.388	16.555	15.777	26.092	31.222
siRNA136	g10248.t1	3.5	NA	Membrane bound O-acyl transferase, MBOAT		N		147.425	124.797	95.825	207.496	277.413	280.388	14.915	27.768	29.55	47.402
siRNA141	g5919.t1	3.5	0.780899	Pyridoxal phosphate-dependent transferase, major region, subdomain 1, Aminotransferase, class I/classII, Pyridoxal phosphate-dependent transferase, major region, subdomain 2, Pyridoxal phosphate-dependent transferase		N		12.663	9.33	9.739	5.528	4.311	7.586	55.21	55.395	65.085	195.311
siRNA141	g9609.t1	3.5	0.735955	P-loop containing nucleoside triphosphate hydrolase, Cullin repeat-like-containing domain, Septin-type guanine nucleotide-binding (G) domain, Septin, Exocyst complex protein Exo70		N		12.663	9.33	9.739	5.528	4.311	7.586	82.617	104.73	90.004	208.72
siRNA143	g3743.t1	3.5	NA	FAS1 domain		Y		1.995	2.916	1.552	0.557	1.235	0.956	4.974	24.768	97.001	16.615
siRNA143	g3735.t1	3.5	NA	Cytochrome P450, conserved site, Cytochrome P450, E-class, group I, Cytochrome P450	Reactome: REACT_13433	N		1.995	2.916	1.552	0.557	1.235	0.956	16.862	43.919	29.992	160.329
siRNA143	g10897.t1	3.5	NA			Y		1.995	2.916	1.552	0.557	1.235	0.956	1.124	3.932	2.355	5.921
siRNA143	g5450.t1	3.5	NA	SMCs flexible hinge, Structural maintenance of chromosomes protein, Structural maintenance of chromosomes Smc2, RecF/RecN/SMC, N-terminal, P-loop containing nucleoside triphosphate hydrolase		N		1.995	2.916	1.552	0.557	1.235	0.956	5.144	12.664	20.172	58.822
siRNA143	g2039.t1	3.5	NA	Ankyrin repeat-containing domain, Heterokaryon incompatibility, Ankyrin repeat		N		1.995	2.916	1.552	0.557	1.235	0.956	4.23	6.375	10.043	13.487
siRNA143	g10959.t1	3.5	NA	uDENN domain, dDENN domain, Protein kinase C-like, phorbol ester/diacylglycerol-binding domain, DENN domain		N		1.995	2.916	1.552	0.557	1.235	0.956	7.479	12.625	15.653	23.844
siRNA150	g7040.t1	3.5	0.73913	Condensin complex subunit 1, N-terminal, Condensin subunit 1/Condensin-2 complex subunit D3, Armadillo-type fold, Armadillo-like helical, Condensin complex subunit 1, C-terminal		N		15.926	20.393	60.315	4.173	11.568	5.413	8.582	12.443	13.402	35.878
siRNA154	g1309.t1	3.5	NA	S-adenosyl-L-methionine-dependent methyltransferase, Putative SAM-dependent methyltransferase		N		415.923	600.683	400.363	885.825	832.83	677.712	15.615	3.528	4.971	15.673
siRNA160	g7595.t1	3.5	0.722063	Protein of unknown function DUF3645, Protein of unknown function DUF3638		N		4.925	8.042	10.562	2.089	2.587	2.407	1.105	2.223	3.518	4.699
siRNA174	g1389.t1	3.5	NA	Clathrin/coatomer adaptor, adaptin-like, N-terminal, Clathrin adaptor, alpha/beta/gamma-adaptin, appendage, Ig-like subdomain, Coatomer/clathrin adaptor appendage, Ig-like subdomain, Adaptor protein complex AP-1, gamma subunit, Armadillo-type fold, Clathrin adaptor, gamma-adaptin, appendage, Armadillo-like helical		N		834.433	1467.58	956.297	1412.5	1567.69	1558.3	52.407	53.222	82.388	112.41
siRNA175	g9897.t1	3.5	0.781437	Armadillo-like helical, CLASP N-terminal domain, Armadillo-type fold		N		219.17	298.515	317.287	272.764	213.068	146.593	9.975	12.146	9.422	20.078
siRNA175	g9056.t1	3.5	0.775449	BCP1 family		N		219.17	298.515	317.287	272.764	213.068	146.593	16.2	35.032	48.18	278.874
siRNA175	g2702.t1	3.5	0.751497	WD40/YVTN repeat-like-containing domain, Anaphase-promoting complex subunit 4, Quinoprotein amine dehydrogenase, beta chain-like, Anaphase-promoting complex subunit 4 long domain	UniPathway: UPA00143	N		219.17	298.515	317.287	272.764	213.068	146.593	2.822	5.376	8.283	7.559
siRNA175	g3322.t1	3.5	0.814371	ABC transporter-like, ABC transporter type 1, transmembrane domain, P-loop containing nucleoside triphosphate hydrolase, AAA+ ATPase domain, ABC transporter, conserved site		N		219.17	298.515	317.287	272.764	213.068	146.593	1.066	2.222	2.959	3.182
siRNA175	g3443.t1	3.5	NA			N		219.17	298.515	317.287	272.764	213.068	146.593	4.548	11.141	7.004	11.763
siRNA175	g11077.t1	3.5	NA	Domain of unknown function DUF4470, Zinc finger, MYND-type		N		219.17	298.515	317.287	272.764	213.068	146.593	0	0.829	1.889	3.956
siRNA175	g7595.t1	3.5	NA	Protein of unknown function DUF3645, Protein of unknown function DUF3638		N		219.17	298.515	317.287	272.764	213.068	146.593	1.105	2.223	3.518	4.699
siRNA175	g5176.t1	3.5	NA	CDC45 family		N		219.17	298.515	317.287	272.764	213.068	146.593	6.345	9.791	12.502	14.418
siRNA179	g6642.t1	3.5	0.730878			N		3.981	2.257	1.784	0.669	1.017	0.832	56.267	19.702	29.486	134.628
siRNA180	g714.t1	3.5	NA	Phytanoyl-CoA dioxygenase		N		121.643	161.796	193.836	27.548	39.373	36.259	34.196	29.269	61.028	83.892
siRNA182	g6652.t1	3.5	NA	Haem peroxidase, Haem peroxidase, animal, Cytochrome P450	Reactome: REACT_13433	N		187.635	249.63	371.652	122.908	221.785	291.613	18.528	7.826	6.199	268.371
siRNA182	g8322.t1	3.5	NA	Winged helix-turn-helix DNA-binding domain, DNA-binding RFX-type winged-helix domain		N		187.635	249.63	371.652	122.908	221.785	291.613	6.439	13.464	19.507	48.328
siRNA182	g5105.t1	3.5	0.734146	WD40 repeat, WD40/YVTN repeat-like-containing domain, WD40-repeat-containing domain, WD40 repeat, conserved site		N		187.635	249.63	371.652	122.908	221.785	291.613	5.193	11.767	18.9	11.704
siRNA191	g3723.t1	3.5	0.719512	CBM21 (carbohydrate binding type-21) domain		N		1856.28	1315.24	861.947	2663.31	2082.57	2403.75	58.925	34.196	17.096	123.611
siRNA191	g5147.t1	3.5	NA	Cupin 1, RmlC-like jelly roll fold, RmlC-like cupin domain, Bicupin, oxalate decarboxylase/oxidase		Y		1856.28	1315.24	861.947	2663.31	2082.57	2403.75	56.518	32.476	26.813	439.305
siRNA2	g1273.t1	3.5	NA			N		198.088	281.273	252.795	253.48	233.923	276.015	16.497	7.069	18.014	26.703
siRNA213	g5027.t1	3.5	0.784566			N		436.108	170.909	34.584	425.567	206.688	130.713	20.005	32.957	42.36	41.232
siRNA213	g6686.t1	3.5	0.877814	NAD(P)-binding domain, Ubiquitin-like modifier-activating enzyme Atg7, N-terminal, Ubiquitin-like modifier-activating enzyme Atg7, THIF-type NAD/FAD binding fold		N		436.108	170.909	34.584	425.567	206.688	130.713	11.578	11.836	20.254	42.341
siRNA213	g1148.t1	3.5	0.85209			N		436.108	170.909	34.584	425.567	206.688	130.713	10.301	13.875	6.593	35.751
siRNA213	g1625.t1	3.5	0.81672	Sirtuin family, catalytic core small domain, Sirtuin family, catalytic core domain, DHS-like NAD/FAD-binding domain, Sirtuin family		N		436.108	170.909	34.584	425.567	206.688	130.713	6.77	6.54	10.025	21.125
siRNA213	g7500.t1	3.5	0.713826			Y	0.967	436.108	170.909	34.584	425.567	206.688	130.713	37.35	32.002	79.311	69.719
siRNA213	g246.t1	3.5	0.858521	LicD family, Fukutin-related		Y		436.108	170.909	34.584	425.567	206.688	130.713	8.693	1.756	3.391	17.939
siRNA213	g8672.t1	3.5	0.717042	Tetratricopeptide repeat-containing domain, Tetratricopeptide-like helical domain, Tetratricopeptide repeat 1, Tetratricopeptide repeat, Tetratricopeptide repeat 2		N		436.108	170.909	34.584	425.567	206.688	130.713	5.818	7.15	1.765	13.48
siRNA224	g2483.t1	3.5	NA	Zinc finger, RING-type, Zinc finger, RING-H2-type, Zinc finger, RING/FYVE/PHD-type	UniPathway: UPA00143	N		1.815	12.567	24.765	1.629	1.837	1.239	11.374	10.19	15.473	26.396
siRNA28	g2375.t1	3.5	0.709763	Inositol monophosphatase, Inositol monophosphatase, conserved site, Inositol monophosphatase, metal-binding site		N		37.688	42.043	38.354	15.854	24.451	17.069	18.674	19.948	48.525	89.972
siRNA281	g10332.t1	3.5	NA	Leucine-rich repeat domain, L domain-like		N		329.737	270.53	261.988	782.807	588.593	485.193	2.698	9.777	8.469	39.522
siRNA35	g1771.t1	3.5	NA	Protein of unknown function DUF962		N		10.315	10.241	12.915	3.715	6.153	5.023	62.682	45.85	54.71	166.097
siRNA37	g5019.t1	3.5	NA	Guanine nucleotide exchange factor, Ric8		N		186.21	164.145	70.381	120.879	105.546	86.308	0.464	5.04	4.857	13.611
siRNA38	g5283.t1	3.5	NA			N		105.528	94.921	96.242	69.864	86.177	57.274	19.733	23.866	29.482	48.654
siRNA38	g10945.t1	3.5	NA	Prion-inhibition and propagation, HeLo domain		N		105.528	94.921	96.242	69.864	86.177	57.274	13.78	14.653	11.247	31.829
siRNA39	g11184.t1	3.5	NA	Choice-of-anchor B domain		Y		155.969	148.948	154.422	88.137	179.876	81.316	14.122	8.433	147.391	17.789
siRNA39	g6495.t1	3.5	NA			N		155.969	148.948	154.422	88.137	179.876	81.316	1.277	0.546	0.157	5.865
siRNA39	g3136.t1	3.5	0.74023	Zn(2)-C6 fungal-type DNA-binding domain, Transcription factor domain, fungi		N		155.969	148.948	154.422	88.137	179.876	81.316	3.507	4.464	2.829	11.347
siRNA41	g10332.t1	3.5	NA	Leucine-rich repeat domain, L domain-like		N		2615.43	2559.2	2677.49	7097.33	6237.73	4642.82	2.698	9.777	8.469	39.522
siRNA50	g6495.t1	3.5	NA			N		222.605	305.336	465.123	44.305	128.992	92.886	1.277	0.546	0.157	5.865
siRNA50	g3136.t1	3.5	0.789055	Zn(2)-C6 fungal-type DNA-binding domain, Transcription factor domain, fungi		N		222.605	305.336	465.123	44.305	128.992	92.886	3.507	4.464	2.829	11.347
siRNA500	g11365.t1	3.5	NA	Oxidoreductase, FAD-binding domain, NADH:cytochrome b5 reductase (CBR), Ferredoxin reductase-type FAD-binding domain, Oxidoreductase FAD/NAD(P)-binding, Riboflavin synthase-like beta-barrel		N		4.429	8.64	7.439	2.213	2.696	3.154	22.749	2.833	14.448	147.159
siRNA51	g1111.t1	3.5	NA	Translation initiation factor SUI1, Density-regulated protein DRP1		N		325.783	354.362	451.945	171.767	281.207	257.888	51.703	73.42	213.832	207.566
siRNA51	g728.t1	3.5	NA	HECT domain, E3 ubiquitin ligase, domain of unknown function DUF908, Domain of unknown function DUF4414, E3 ubiquitin ligase, domain of unknown function DUF913	UniPathway: UPA00143	N		325.783	354.362	451.945	171.767	281.207	257.888	14.828	8.676	15.254	20.023
siRNA51	g5284.t1	3.5	NA	Signal recognition particle, SRP54 subunit, GTPase domain, P-loop containing nucleoside triphosphate hydrolase, Signal recognition particle, SRP54 subunit, helical bundle, AAA+ ATPase domain, Longin-like domain, Signal recognition particle receptor, alpha subunit, N-terminal	Reactome: REACT_15380	N		325.783	354.362	451.945	171.767	281.207	257.888	30.887	41.162	54.964	72.694
siRNA518	g10793.t1	3.5	NA	Kelch-type beta propeller, Galactose oxidase/kelch, beta-propeller		N		1.114	2.981	1.369	0.839	0.681	0.4	6.789	6.506	6.525	48.949
siRNA521	g6137.t1	3.5	NA	P-loop containing nucleoside triphosphate hydrolase, Cobalamin (vitamin B12) biosynthesis CobW-like, C-terminal, CobW/HypB/UreG domain		N		3.208	9.713	14.616	0.202	0.904	0.055	10.918	18.735	24.823	52.145
siRNA521	g8732.t1	3.5	NA	Transcription factor domain, fungi, Zn(2)-C6 fungal-type DNA-binding domain		N		3.208	9.713	14.616	0.202	0.904	0.055	5.044	0.458	1.083	3.003
siRNA527	g9926.t1	3.5	NA	Ubiquitin-conjugating enzyme/RWD-like, Ubiquitin-conjugating enzyme E2		N		3034.8	1464.36	1265.19	485.112	431.18	284.999	18.104	49.658	62.631	47.571
siRNA527	g205.t1	3.5	0.760563	Alkaline phosphatase, active site, Alkaline phosphatase-like, alpha/beta/alpha, Alkaline phosphatase, Alkaline-phosphatase-like, core domain	KEGG: 00627+3.1.3.1|KEGG: 00790+3.1.3.1|MetaCyc: PWY-5083|MetaCyc: PWY-5491	N		3034.8	1464.36	1265.19	485.112	431.18	284.999	20.004	11.806	7.943	30.22
siRNA527	g5332.t1	3.5	NA	Conserved hypothetical protein CHP02453		N		3034.8	1464.36	1265.19	485.112	431.18	284.999	6.048	1.253	8.887	43.582
siRNA527	g10421.t1	3.5	NA	Conserved oligomeric Golgi complex subunit 5		N		3034.8	1464.36	1265.19	485.112	431.18	284.999	5	7.864	3.612	11.34
siRNA527	g7725.t1	3.5	NA	Peptidase M18, Peptidase M18, domain 2		N		3034.8	1464.36	1265.19	485.112	431.18	284.999	37.459	46.718	74.523	160.297
siRNA527	g5747.t1	3.5	NA	PAN2 domain, Ribonuclease H-like domain, WD40/YVTN repeat-like-containing domain, Exonuclease, RNAse T/DNA polymerase III, PAB-dependent poly(A)-specific ribonuclease subunit PAN2, Ubiquitin specific protease domain, WD40-repeat-containing domain		N		3034.8	1464.36	1265.19	485.112	431.18	284.999	17.185	9.892	15.209	32.688
siRNA539	g3592.t1	3.5	0.811209	Leucine-rich repeat domain, L domain-like		N		240.827	58.852	11.311	13.035	12.236	15.011	1.992	9.53	6.196	14.741
siRNA545	g11124.t1	3.5	NA	AMP-binding enzyme C-terminal domain, AMP-dependent synthetase/ligase, AMP-binding, conserved site		N		0.16	2.941	8.59	0	0	0	26.039	19.6	22.84	50.325
siRNA547	g1027.t1	3.5	0.775362	START-like domain		N		22.541	74.493	79.959	1.979	12.545	2.532	15.623	13.681	36.165	36.016
siRNA547	g3274.t1	3.5	NA	RNA-dependent RNA polymerase, eukaryotic-type		N		22.541	74.493	79.959	1.979	12.545	2.532	4.101	6.73	9.31	10.7
siRNA553	g1410.t1	3.5	0.711752	NAD(P)-binding domain, Allosteric substrate binding domain, D-isomer specific 2-hydroxyacid dehydrogenase, NAD-binding domain, D-isomer specific 2-hydroxyacid dehydrogenase, catalytic domain, D-isomer specific 2-hydroxyacid dehydrogenase, NAD-binding domain conserved site, D-isomer specific 2-hydroxyacid dehydrogenase, NAD-binding domain conserved site 1, D-3-phosphoglycerate dehydrogenase	KEGG: 00260+1.1.1.95|KEGG: 00680+1.1.1.95|UniPathway: UPA00135	N		1.309	3.175	0.53	0.179	0.175	0.195	42.317	24.924	41.9	54.59
siRNA554	g9842.t1	3.5	NA	Acyltransferase 3		N		3.06	28.224	54.505	0.552	5.772	0.541	6.313	5.852	5.273	18.252
siRNA554	g5229.t1	3.5	NA	Glycoside hydrolase, family 3, active site, Glycoside hydrolase family 3, Fibronectin type III-like domain, Glycoside hydrolase family 3 C-terminal domain, Glycoside hydrolase, family 3, N-terminal, Glycoside hydrolase superfamily		Y		3.06	28.224	54.505	0.552	5.772	0.541	32.671	40.656	196.249	121.37
siRNA555	g9500.t1	3.5	NA			N		112.041	188.449	372.373	14.917	56.241	30.389	3.515	7.144	6.45	10.075
siRNA555	g984.t1	3.5	NA	Nucleoporin Nup188		N		112.041	188.449	372.373	14.917	56.241	30.389	6.27	11.815	18.418	19.11
siRNA555	g1978.t1	3.5	NA	P-type ATPase, transmembrane domain, P-type ATPase, cytoplasmic domain N, Cation-transporting P-type ATPase, C-terminal, P-type ATPase, A domain, P-type ATPase, P-type ATPase, phosphorylation site, HAD-like domain, Cation-transporting P-type ATPase, N-terminal, P-type ATPase, subfamily IIB		N		112.041	188.449	372.373	14.917	56.241	30.389	36.009	25.941	18.617	62.659
siRNA555	g9889.t1	3.5	NA			N		112.041	188.449	372.373	14.917	56.241	30.389	15.493	12.293	22.176	60.461
siRNA561	g1027.t1	3.5	0.705882	START-like domain		N		3.941	8.276	3.03	0.414	2.144	0.374	15.623	13.681	36.165	36.016
siRNA566	g5853.t1	3.5	0.822674	UvrD-like DNA helicase, C-terminal, DNA helicase, UvrD/REP type, P-loop containing nucleoside triphosphate hydrolase		N		5.1	13.298	10.692	1.362	3.984	2.447	2.859	7.625	20.606	14.516
siRNA570	g7321.t1	3.5	0.701847	Indoleamine 2,3-dioxygenase		N		3.127	4.162	5.684	0.137	0	0.407	5.186	8.226	14.401	44.853
siRNA570	g6027.t1	3.5	0.762533	Protein of unknown function DUF2417, Alpha/Beta hydrolase fold		N		3.127	4.162	5.684	0.137	0	0.407	170.714	79.772	84.689	242.95
siRNA575	g9836.t1	3.5	NA	Kinetochore-Ndc80 subunit Spc24		N		22.521	66.617	79.733	14.621	15.61	17.047	20.539	9.854	17.656	55.264
siRNA575	g4569.t1	3.5	NA	Aldo/keto reductase/potassium channel subunit beta, NADP-dependent oxidoreductase domain		N		22.521	66.617	79.733	14.621	15.61	17.047	10.114	2.199	4.2	15.645
siRNA575	g9754.t1	3.5	0.723861	Nucleotide-binding alpha-beta plait domain, Mitochondrial escape protein 2, P-loop containing nucleoside triphosphate hydrolase, RNA recognition motif domain		N		22.521	66.617	79.733	14.621	15.61	17.047	9.239	5.656	15.262	26.972
siRNA578	g6852.t1	3.5	0.724234			N		0.395	0.828	0.318	0.202	0	0.146	6.298	11.983	41.733	23.748
siRNA578	g4530.t1	3.5	NA	Cytochrome P450, Cytochrome P450, E-class, group I	Reactome: REACT_13433	N		0.395	0.828	0.318	0.202	0	0.146	0.9	0.948	4.954	10.992
siRNA578	g284.t1	3.5	NA	Ubiquitin-conjugating enzyme E2, Ubiquitin-conjugating enzyme/RWD-like, Poly(ADP-ribose) polymerase, catalytic domain		N		0.395	0.828	0.318	0.202	0	0.146	1.959	1.151	2.337	3.973
siRNA587	g11383.t1	3.5	0.705618	Cytochrome P450, Cytochrome P450, E-class, group I, Cytochrome P450, conserved site	Reactome: REACT_13433	N		0.779	4.223	10.322	0.645	0.164	0.478	120.307	60.268	71.745	453.049
siRNA587	g6418.t1	3.5	NA	3-oxo-5-alpha-steroid 4-dehydrogenase, C-terminal, Protein of unknown function DUF1295	Reactome: REACT_22258	N		0.779	4.223	10.322	0.645	0.164	0.478	84.275	57.198	69.476	149.344
siRNA587	g5399.t1	3.5	NA	PAS domain, PAC motif, Signal transduction response regulator, receiver domain, Signal transduction histidine kinase-related protein, C-terminal, PAS-associated, C-terminal, Histidine kinase domain, Histidine kinase-like ATPase, C-terminal domain, CheY-like superfamily, PAS fold-3	Reactome: REACT_14797, Reactome: REACT_1046	N		0.779	4.223	10.322	0.645	0.164	0.478	19.773	13.56	16.325	38.622
siRNA60	g5139.t1	3.5	NA	Major facilitator superfamily domain		N		3.957	8.885	11.545	1.242	3.674	4.646	3.422	6.253	10.367	11.575
siRNA63	g11342.t1	3.5	NA	ATP-grasp fold, subdomain 2, SAICAR synthetase, conserved site, SAICAR synthetase/ADE2, N-terminal, Phosphoribosylaminoimidazole-succinocarboxamide synthase	KEGG: 00230+6.3.2.6|MetaCyc: PWY-6123|MetaCyc: PWY-6124|MetaCyc: PWY-7234|UniPathway: UPA00074	N		1637.11	1720.63	2894.09	1293.63	1077.41	1018.19	20.137	15.191	22.31	35.952
siRNA67	g7649.t1	3.5	NA	Alpha/beta hydrolase fold-1, Epoxide hydrolase-like, Alpha/Beta hydrolase fold		N		1959.36	2139.39	3499.08	873.607	951.808	757.107	11.884	14.252	24.326	34.695
siRNA67	g6065.t1	3.5	NA	DhaL domain		N		1959.36	2139.39	3499.08	873.607	951.808	757.107	1.856	3.216	31.91	15.073
siRNA67	g2416.t1	3.5	NA			N		1959.36	2139.39	3499.08	873.607	951.808	757.107	220.741	156.006	66.076	812.43
siRNA67	g9624.t1	3.5	NA	SANT/Myb domain, Homeodomain-like, Myb domain		N		1959.36	2139.39	3499.08	873.607	951.808	757.107	17.506	5.788	10.173	136.428
siRNA69	g7450.t1	3.5	NA	Proteasome beta-type subunit, conserved site, Nucleophile aminohydrolases, N-terminal, Proteasome B-type subunit, Proteasome, subunit alpha/beta, Peptidase T1A, proteasome beta-subunit	Reactome: REACT_11045|Reactome: REACT_13|Reactome: REACT_13635|Reactome: REACT_152|Reactome: REACT_1538|Reactome: REACT_383|Reactome: REACT_578|Reactome: REACT_6185|Reactome: REACT_6850	N		9.458	5.665	8.494	4.113	4.235	3.452	136.043	116.104	240.504	413.116
siRNA69	g5147.t1	3.5	NA	Cupin 1, RmlC-like jelly roll fold, RmlC-like cupin domain, Bicupin, oxalate decarboxylase/oxidase		Y		9.458	5.665	8.494	4.113	4.235	3.452	56.518	32.476	26.813	439.305
siRNA69	g4376.t1	3.5	NA	Peptidase C19, ubiquitin carboxyl-terminal hydrolase, Ubiquitin specific protease domain, Zinc finger, RING/FYVE/PHD-type		N		9.458	5.665	8.494	4.113	4.235	3.452	0.272	1.465	2.417	5.118
siRNA697	g2788.t1	3.5	0.712042	CASP, C-terminal		N		2.172	14.602	24.4	0.114	1.402	0.201	8.233	5.769	8.427	25.69
siRNA701	g7287.t1	3.5	0.807531	Major facilitator superfamily domain, Major facilitator superfamily		N		6.425	66.075	282.684	0.119	1.569	0.361	40.857	18.176	6.401	193.839
siRNA701	g6169.t1	3.5	NA	AP complex subunit beta, Armadillo-like helical, Armadillo-type fold, AP-1, 2,4 complex subunit beta, Clathrin/coatomer adaptor, adaptin-like, N-terminal		N		6.425	66.075	282.684	0.119	1.569	0.361	11.857	17.65	29.486	48.044
siRNA701	g9607.t1	3.5	0.719665			N		6.425	66.075	282.684	0.119	1.569	0.361	413.456	228.342	273.48	488.522
siRNA701	g7878.t1	3.5	0.709205			N		6.425	66.075	282.684	0.119	1.569	0.361	1199.92	574.992	89.905	3117.71
siRNA701	g4127.t1	3.5	NA	Heat shock factor (HSF)-type, DNA-binding, Heat shock transcription factor family, Flocculation suppression protein, Winged helix-turn-helix DNA-binding domain		N		6.425	66.075	282.684	0.119	1.569	0.361	12.023	23.528	33.304	23.157
siRNA701	g7140.t1	3.5	NA	Major facilitator superfamily, Major facilitator superfamily domain		N		6.425	66.075	282.684	0.119	1.569	0.361	9.928	1.395	22.104	37.216
siRNA705	g7456.t1	3.5	0.719828	6,7-dimethyl-8-ribityllumazine synthase	KEGG: 00740+2.5.1.78|MetaCyc: PWY-6167|MetaCyc: PWY-6168|UniPathway: UPA00275	N		3.387	7.101	22.704	0	0.083	0.156	76.81	73.005	122.708	150.264
siRNA708	g8695.t1	3.5	0.754617	Phospholipase D/Transphosphatidylase, Phospholipase D, phosphatidylserine synthase type, Phospholipase D-like domain	KEGG: 00564+2.7.8.5|MetaCyc: PWY-5269|MetaCyc: PWY-5668|UniPathway: UPA00084	N		5.003	5.185	13.666	0.28	0.083	0.247	30.994	66.462	95.238	149
siRNA708	g10900.t1	3.5	NA	HAD-like domain, HAD-superfamily hydrolase,subfamily IIIA, P-loop containing nucleoside triphosphate hydrolase, Polynucleotide kinase 3 phosphatase, Polynucleotide 3'-phosphatase		N		5.003	5.185	13.666	0.28	0.083	0.247	8.108	7.585	21.599	26.293
siRNA708	g5419.t1	3.5	0.720317	GDP dissociation inhibitor, Rab GDI protein, FAD/NAD(P)-binding domain	Reactome: REACT_11044	N		5.003	5.185	13.666	0.28	0.083	0.247	103.238	136.411	182.821	282.542
siRNA708	g6175.t1	3.5	NA			N		5.003	5.185	13.666	0.28	0.083	0.247	0.949	4.471	4.367	7.4
siRNA715	g9368.t1	3.5	NA	NAD(P)-binding domain, Polyketide synthase, dehydratase domain, Malonyl-CoA ACP transacylase, ACP-binding, Beta-ketoacyl synthase, C-terminal, Beta-ketoacyl synthase, N-terminal, Polyketide synthase, ketoreductase domain, Acyl carrier protein-like, Polyketide synthase, enoylreductase domain, Acyl transferase/acyl hydrolase/lysophospholipase, Acyl transferase domain, Alcohol dehydrogenase, N-termi…		N		5.771	8.339	39.29	1.004	3.161	1.175	1.283	2.369	2.289	3.583
siRNA715	g2476.t1	3.5	NA	EH domain, Actin cytoskeleton-regulatory complex protein End3, EF-hand domain, EF-hand domain pair, EF-Hand 1, calcium-binding site		N		5.771	8.339	39.29	1.004	3.161	1.175	29.575	27.53	76.029	97.977
siRNA720	g632.t1	3.5	NA	Mitochondrial matrix Mmp37	KEGG: 00564+2.7.7.41|MetaCyc: PWY-5667|MetaCyc: PWY-5981|UniPathway: UPA00557	N		542.02	1051.12	1185.38	482.715	621.017	771.97	62.109	70.935	158.846	215.227
siRNA721	g8755.t1	3.5	0.731959	PH domain-like, Ubiquitin-related domain, Pleckstrin homology domain		N		1.86	3.536	26.498	0.06	0.17	0.055	19.099	16.993	34.777	40.447
siRNA721	g4084.t1	3.5	0.737113			N		1.86	3.536	26.498	0.06	0.17	0.055	1.167	8.71	7.488	14.61
siRNA721	g7740.t1	3.5	NA			Y		1.86	3.536	26.498	0.06	0.17	0.055	6.206	4.264	2.715	22.416
siRNA721	g10887.t1	3.5	NA	Mg2+ transporter protein, CorA-like/Zinc transport protein ZntB		N		1.86	3.536	26.498	0.06	0.17	0.055	12.513	24.787	23.883	37.716
siRNA721	g5520.t1	3.5	0.708763	Helicase, C-terminal, P-loop containing nucleoside triphosphate hydrolase, DEAD/DEAH box helicase domain, Helicase superfamily 1/2, ATP-binding domain, CDT1 Geminin-binding domain-like, DEAD/DEAH-box helicase, putative		N		1.86	3.536	26.498	0.06	0.17	0.055	4.312	2.383	2.43	10.153
siRNA721	g7357.t1	3.5	0.719072	Xylose isomerase-like, TIM barrel domain		Y		1.86	3.536	26.498	0.06	0.17	0.055	18.962	2.054	43.909	22.74
siRNA724	g8362.t1	3.5	0.810881	UbiB domain, Protein kinase-like domain		N		5.265	11.383	23.693	0.143	0.835	0.166	24.746	10.632	32.298	42.804
siRNA77	g3833.t1	3.5	NA	BTB/POZ domain, SKP1/BTB/POZ domain		N		102.049	103.894	120.346	91.706	79.246	78.654	0	1.999	0.595	1.72
siRNA77	g4764.t1	3.5	NA	Major facilitator superfamily domain, Sugar/inositol transporter, Major facilitator, sugar transporter-like, Sugar transporter, conserved site	Reactome: REACT_15518	N		102.049	103.894	120.346	91.706	79.246	78.654	0.647	22.814	26.974	3.249
siRNA77	g7752.t1	3.5	NA			N		102.049	103.894	120.346	91.706	79.246	78.654	1.117	0	1.402	1.183
siRNA77	g2626.t1	3.5	NA			N		102.049	103.894	120.346	91.706	79.246	78.654	3.866	1.288	3.044	8.026
siRNA8	g9253.t1	3.5	0.745614	Alpha/beta hydrolase fold-3, Alpha/Beta hydrolase fold		N		10.17	33.237	30.162	1.617	12.66	1.841	3.365	4.223	3.543	21.897
siRNA804	g1706.t1	3.5	NA	WD40-repeat-containing domain, WD40 repeat, TUP1-like enhancer of split, WD40/YVTN repeat-like-containing domain, HIRA B motif, WD repeat HIR1		N		554.748	577.946	1125.91	397.01	872.753	618.649	9.938	18.255	36.466	19.795
siRNA85	g1931.t1	3.5	NA	Delta-1-pyrroline-5-carboxylate dehydrogenase, Aldehyde dehydrogenase N-terminal domain, Aldehyde dehydrogenase, glutamic acid active site, Aldehyde dehydrogenase, cysteine active site, Aldehyde/histidinol dehydrogenase, Aldehyde dehydrogenase, C-terminal, Aldehyde dehydrogenase domain	KEGG: 00250+1.2.1.88|KEGG: 00330+1.2.1.88|MetaCyc: PWY-6853|UniPathway: UPA00261	N		254.95	47.248	11.079	13.643	15.537	18.724	65.742	89.093	85.468	230.463
siRNA85	g1250.t1	3.5	NA			N		254.95	47.248	11.079	13.643	15.537	18.724	20.093	35.018	57.803	43.824
siRNA88	g1708.t1	3.5	NA	Zn(2)-C6 fungal-type DNA-binding domain, Protein of unknown function DUF3468		N		1304.85	1141.19	1366.94	795.198	568.271	895.337	6.379	3.686	0.834	9.95
siRNA88	g4537.t1	3.5	NA	Acyl transferase, Acyl carrier protein-like, Polyketide synthase, dehydratase domain, Beta-ketoacyl synthase, C-terminal, Thiolase-like, Thioesterase, Polyketide synthase, acyl transferase domain, Starter unit:ACP transacylase, Beta-ketoacyl synthase, active site, Beta-ketoacyl synthase, N-terminal, Acyl transferase domain, Alpha/Beta hydrolase fold, Polyketide synthase, phosphopantetheine-bindin…		N		1304.85	1141.19	1366.94	795.198	568.271	895.337	0.873	4.215	2.356	6.189
siRNA9	g4240.t1	3.5	NA	Nucleoporin interacting component Nup93/Nic96		N		16.962	57.207	68.098	0.275	2.38	0.72	10.243	20.237	31.029	27.66
siRNA90	g3380.t1	3.5	0.722222			N		286.121	366.09	379.943	326.353	417.502	465.283	3.861	12.607	21.396	12.95
siRNA93	g9692.t1	3.5	0.725441	Heat shock protein 70 family		N		72.325	63.368	81.422	0	0	0	60.749	72.179	44.937	186.412
miRNA1	g336.t1	4	NA	C2 domain, Phosphoinositide phospholipase C family, Phosphatidylinositol-specific phospholipase C, X domain, PLC-like phosphodiesterase, TIM beta/alpha-barrel domain, Phospholipase C, phosphatidylinositol-specific, Y domain	KEGG: 00562+3.1.4.11|MetaCyc: PWY-6351|MetaCyc: PWY-6367|MetaCyc: PWY-7039	N		3360.68	4614.81	2676.62	2901.95	3088.22	2909.09	18.575	9.325	51.871	70.155
miRNA1	g4267.t1	4	NA	BTB/POZ domain, SKP1/BTB/POZ domain		N		3360.68	4614.81	2676.62	2901.95	3088.22	2909.09	0	2.906	3.283	5.582
miRNA10	g4.t1	4	NA	Kelch-type beta propeller, Kelch repeat type 1		N		485.797	556.064	1046.01	182.202	335.163	153.272	1.136	4.965	2.943	6.027
miRNA10	g7317.t1	4	NA			N		485.797	556.064	1046.01	182.202	335.163	153.272	6.013	0.728	6.971	7.905
miRNA10	g1399.t1	4	NA	GNAT domain, Acyl-CoA N-acyltransferase		N		485.797	556.064	1046.01	182.202	335.163	153.272	35.484	20.427	83.37	114.935
miRNA100	g1130.t1	4	NA	FAD/NAD(P)-binding domain, Flavin monooxygenase-like		N		5.527	8.447	16.773	0.94	2.242	1.533	10.201	12.137	13.443	45.72
miRNA100	g4084.t1	4	NA			N		5.527	8.447	16.773	0.94	2.242	1.533	1.167	8.71	7.488	14.61
miRNA100	g6983.t1	4	NA	26S proteasome non-ATPase regulatory subunit Rpn12		N		5.527	8.447	16.773	0.94	2.242	1.533	164.466	102.392	160.861	215.457
miRNA100	g4732.t1	4	NA	Translin, N-terminal, Translin, Translin, C-terminal		N		5.527	8.447	16.773	0.94	2.242	1.533	14.504	13.005	27.028	28.344
miRNA102	g6731.t1	4	NA	Amino acid/polyamine transporter I		N		5.517	8.914	7.519	0.817	4.054	2.31	0.805	0.499	7.368	6.859
miRNA102	g1130.t1	4	NA	FAD/NAD(P)-binding domain, Flavin monooxygenase-like		N		5.517	8.914	7.519	0.817	4.054	2.31	10.201	12.137	13.443	45.72
miRNA103	g779.t1	4	NA	Acyl carrier protein-like, Thioester reductase-like domain, Phosphopantetheine attachment site, NAD(P)-binding domain, AMP-dependent synthetase/ligase, Short-chain dehydrogenase/reductase SDR, Polyketide synthase, ketoreductase domain, Male sterility, NAD-binding, Polyketide synthase, phosphopantetheine-binding domain, AMP-binding, conserved site, Glucose/ribitol dehydrogenase	Reactome: REACT_22258	N		10.176	16.187	33.553	1.244	7.636	1.181	24.149	14.192	22.007	56.071
miRNA103	g984.t1	4	NA	Nucleoporin Nup188		N		10.176	16.187	33.553	1.244	7.636	1.181	6.27	11.815	18.418	19.11
miRNA103	g9656.t1	4	NA	Alpha/Beta hydrolase fold, Alpha/beta hydrolase fold-3		N		10.176	16.187	33.553	1.244	7.636	1.181	30.449	34.431	25.372	115.699
miRNA123	g8160.t1	4	NA	Major facilitator superfamily domain, Sugar/inositol transporter, Sugar transporter, conserved site, Major facilitator, sugar transporter-like	Reactome: REACT_15518	N		736.854	706.305	514.741	877.682	874.855	743.023	138.2	49.375	265.333	246.979
miRNA123	g2792.t1	4	NA	Translation protein, beta-barrel domain, Transcription factor, GTP-binding domain, Translation elongation factor EF1A/initiation factor IF2gamma, C-terminal, Translation elongation factor EFTu/EF1A, domain 2, P-loop containing nucleoside triphosphate hydrolase		N		736.854	706.305	514.741	877.682	874.855	743.023	48.725	32.607	29.103	73.069
miRNA128	g10222.t1	4	NA	Helicase superfamily 1/2, ATP-binding domain, P-loop containing nucleoside triphosphate hydrolase, ATP-dependent DNA helicase RecQ, zinc-binding domain, Winged helix-turn-helix DNA-binding domain, RQC domain, Helicase, C-terminal, DNA/RNA helicase, ATP-dependent, DEAH-box type, conserved site, DEAD/DEAH box helicase domain, DNA helicase, ATP-dependent, RecQ type		N		131.107	201.245	467.99	11.828	38.867	14.877	2.65	6.195	12.522	10.483
miRNA128	g2584.t1	4	NA	RmlC-like cupin domain, Centromere protein C/Mif2/cnp3, Mif2/cnp3, N-terminal, RmlC-like jelly roll fold, Mif2/CENP-C cupin domain		N		131.107	201.245	467.99	11.828	38.867	14.877	7.52	12.801	19.61	31.632
miRNA128	g9602.t1	4	NA			N		131.107	201.245	467.99	11.828	38.867	14.877	4.408	10.274	21.5	11.138
miRNA128	g10025.t1	4	NA	SKP1/BTB/POZ domain		N		131.107	201.245	467.99	11.828	38.867	14.877	0	4.095	5.525	3.518
miRNA128	g5598.t1	4	NA	CbxX/CfqX, AAA+ ATPase domain, P-loop containing nucleoside triphosphate hydrolase, ATPase, AAA-type, core		N		131.107	201.245	467.99	11.828	38.867	14.877	1.224	2.202	4.696	4.587
miRNA128	g2521.t1	4	NA			N		131.107	201.245	467.99	11.828	38.867	14.877	0.685	0	0.844	7.832
miRNA129	g9376.t1	4	0.727506	WD40 repeat, WD40 repeat, conserved site, WD40-repeat-containing domain, WD40/YVTN repeat-like-containing domain, G-protein beta WD-40 repeat		N		1181.82	942.35	733.118	1520.92	1795.18	1546.97	43.961	28.97	28.15	68.868
miRNA129	g7080.t1	4	NA	Acyl-CoA N-acyltransferase, GNAT domain		N		1181.82	942.35	733.118	1520.92	1795.18	1546.97	4.87	18.454	7.118	16.086
miRNA129	g5407.t1	4	NA	Major facilitator superfamily domain, Major facilitator superfamily		N		1181.82	942.35	733.118	1520.92	1795.18	1546.97	5.731	12.14	26.65	28.606
miRNA130	g6227.t1	4	0.795872	RTA-like protein		N		178.26	128.518	90.956	191.874	185.075	182.55	0.802	2.273	3.924	28.78
miRNA130	g7321.t1	4	NA	Indoleamine 2,3-dioxygenase		N		178.26	128.518	90.956	191.874	185.075	182.55	5.186	8.226	14.401	44.853
miRNA130	g5598.t1	4	NA	CbxX/CfqX, AAA+ ATPase domain, P-loop containing nucleoside triphosphate hydrolase, ATPase, AAA-type, core		N		178.26	128.518	90.956	191.874	185.075	182.55	1.224	2.202	4.696	4.587
miRNA131	g5029.t1	4	0.776744			N		112.593	178.498	113.173	87.999	104.659	90.81	5.308	7.832	12.01	12.41
miRNA131	g4923.t1	4	0.72093	Serine/threonine/dual specificity protein kinase, catalytic domain, Protein kinase domain, Protein kinase-like domain		N		112.593	178.498	113.173	87.999	104.659	90.81	0	4.359	2.193	2.903
miRNA134	g2282.t1	4	0.711765	Kynureninase, Pyridoxal phosphate-dependent transferase, major region, subdomain 1, Aminotransferase class V domain, Pyridoxal phosphate-dependent transferase, major region, subdomain 2, Pyridoxal phosphate-dependent transferase	KEGG: 00380+3.7.1.3|MetaCyc: PWY-5651|MetaCyc: PWY-6309|UniPathway: UPA00253|UniPathway: UPA00334	N		15.093	12.038	9.732	3.718	4.228	3.649	7.995	15.69	11.42	16.887
miRNA134	g9973.t1	4	NA			N		15.093	12.038	9.732	3.718	4.228	3.649	0	1.184	1.375	4.784
miRNA134	g8770.t1	4	0.705882	MCM domain, P-loop containing nucleoside triphosphate hydrolase, Mini-chromosome maintenance, conserved site, Nucleic acid-binding, OB-fold, MCM N-terminal domain, DNA replication licensing factor Mcm, Mini-chromosome maintenance protein	Reactome: REACT_152|Reactome: REACT_1538|Reactome: REACT_383	N		15.093	12.038	9.732	3.718	4.228	3.649	8.414	14.869	17.208	36.406
miRNA134	g6168.t1	4	NA	Alpha/Beta hydrolase fold, Peptidase S9, prolyl oligopeptidase, catalytic domain, WD40/YVTN repeat-like-containing domain		N		15.093	12.038	9.732	3.718	4.228	3.649	29.063	31.464	53.693	141.364
miRNA136	g7624.t1	4	NA	ATPase, AAA-type, core, P-loop containing nucleoside triphosphate hydrolase, AAA+ ATPase domain		N		4199.86	4951.27	5071.04	1032.52	1107.17	878.434	1.936	1.519	1.913	5.106
miRNA136	g8648.t1	4	NA	Transglutaminase-like, Variant SH3 domain, SH3 domain		N		4199.86	4951.27	5071.04	1032.52	1107.17	878.434	0.923	6.957	7.867	13.94
miRNA136	g5070.t1	4	NA	P-loop containing nucleoside triphosphate hydrolase, AAA+ ATPase domain, Replication factor C, C-terminal, DNA polymerase III, clamp loader complex, gamma/delta/delta subunit, C-terminal	Reactome: REACT_152|Reactome: REACT_1538|Reactome: REACT_216|Reactome: REACT_22172|Reactome: REACT_383	N		4199.86	4951.27	5071.04	1032.52	1107.17	878.434	13.198	19.038	16.054	42.319
miRNA136	g2019.t1	4	NA			N		4199.86	4951.27	5071.04	1032.52	1107.17	878.434	3.278	9.601	2.712	19.365
miRNA136	g3618.t1	4	NA	Aldehyde dehydrogenase, cysteine active site, Aldehyde dehydrogenase domain, Aldehyde dehydrogenase, glutamic acid active site, Aldehyde dehydrogenase N-terminal domain, Aldehyde/histidinol dehydrogenase, Aldehyde dehydrogenase, C-terminal		N		4199.86	4951.27	5071.04	1032.52	1107.17	878.434	52.133	38.421	74.775	86.307
miRNA136	g4782.t1	4	NA	Nucleoporin Nup85-like		N		4199.86	4951.27	5071.04	1032.52	1107.17	878.434	7.22	15.424	19.631	26.413
miRNA136	g1533.t1	4	NA	Protein kinase, ATP binding site, Forkhead-associated (FHA) domain, SMAD/FHA domain, Protein kinase domain, Protein kinase-like domain, Serine/threonine/dual specificity protein kinase, catalytic domain, Serine/threonine-protein kinase, active site, Calcium/calmodulin-dependent/calcium-dependent protein kinase		N		4199.86	4951.27	5071.04	1032.52	1107.17	878.434	15.389	20.941	21.879	33.33
miRNA14	g5748.t1	4	NA	Fringe-like		N		5.313	6.679	3.586	2.945	2.266	3.065	28.173	18.856	3.257	52.027
miRNA142	g11424.t1	4	0.769072	Glycoside hydrolase, catalytic domain, Glucanosyltransferase, Glycoside hydrolase superfamily		Y		21.711	43.972	33.119	8.889	8.674	9.766	36.395	29.568	47.302	205.922
miRNA144	g7370.t1	4	0.753799	C2 domain		N		33.102	50.001	92.843	7.915	18.415	14.233	19.062	10	18.66	48.116
miRNA144	g630.t1	4	0.74772			N		33.102	50.001	92.843	7.915	18.415	14.233	210.006	126.02	194.104	714.289
miRNA144	g8707.t1	4	NA	Myosin head, motor domain, P-loop containing nucleoside triphosphate hydrolase, IQ motif, EF-hand binding site, Dilute domain, Myosin-like IQ motif-containing domain, Myosin S1 fragment, N-terminal		N		33.102	50.001	92.843	7.915	18.415	14.233	32.23	37.982	41.561	96.118
miRNA144	g3566.t1	4	NA	Zinc finger, MYND-type, SET domain		N		33.102	50.001	92.843	7.915	18.415	14.233	0	5.055	5.756	8.557
miRNA144	g8310.t1	4	NA	Syntaxin 6, N-terminal, t-SNARE, Target SNARE coiled-coil homology domain	Reactome: REACT_11184	N		33.102	50.001	92.843	7.915	18.415	14.233	11.973	15.63	8.322	35.466
miRNA144	g1203.t1	4	NA	Armadillo-like helical, Exportin-1/Importin-beta-like, Armadillo-type fold		N		33.102	50.001	92.843	7.915	18.415	14.233	18.154	19.363	39.797	40.148
miRNA144	g4076.t1	4	NA			N		33.102	50.001	92.843	7.915	18.415	14.233	16.743	19.116	13.756	140.749
miRNA152	g6227.t1	4	0.858209	RTA-like protein		N		81.271	165.825	275.712	27.797	104.902	67.718	0.802	2.273	3.924	28.78
miRNA152	g7321.t1	4	NA	Indoleamine 2,3-dioxygenase		N		81.271	165.825	275.712	27.797	104.902	67.718	5.186	8.226	14.401	44.853
miRNA152	g5598.t1	4	NA	CbxX/CfqX, AAA+ ATPase domain, P-loop containing nucleoside triphosphate hydrolase, ATPase, AAA-type, core		N		81.271	165.825	275.712	27.797	104.902	67.718	1.224	2.202	4.696	4.587
miRNA16	g11348.t1	4	0.801153	RNA-dependent RNA polymerase, eukaryotic-type		N		0.622	2.434	2.636	0.06	0.581	0.045	4.08	6.523	3.408	12.734
miRNA16	g6462.t1	4	NA	Aminotransferase, class I/classII, Pyridoxal phosphate-dependent transferase, major region, subdomain 2, Pyridoxal phosphate-dependent transferase, major region, subdomain 1, Pyridoxal phosphate-dependent transferase		N		0.622	2.434	2.636	0.06	0.581	0.045	24.59	22.761	16.755	75.954
miRNA16	g721.t1	4	NA			N		0.622	2.434	2.636	0.06	0.581	0.045	1.629	2.064	2.895	5.679
miRNA16	g6863.t1	4	NA			N		0.622	2.434	2.636	0.06	0.581	0.045	6.255	7.545	9.13	14.072
miRNA17	g6444.t1	4	0.755556	Short-chain dehydrogenase/reductase, conserved site, NAD(P)-binding domain, Short-chain dehydrogenase/reductase SDR, Glucose/ribitol dehydrogenase		N		424.417	313.279	237.239	362.306	379.488	287.085	3.964	0.583	2.951	15.758
miRNA17	g3131.t1	4	NA	Protein Csf1		N		424.417	313.279	237.239	362.306	379.488	287.085	3.266	4.814	4.059	9.44
miRNA17	g5490.t1	4	NA	Bicupin, oxalate decarboxylase/oxidase, Zinc finger, C2H2, RmlC-like cupin domain, Cupin 1, Zinc finger, C2H2-like, RmlC-like jelly roll fold		N		424.417	313.279	237.239	362.306	379.488	287.085	1.377	1.973	5.378	7.712
miRNA18	g7038.t1	4	NA	Carbamoyl-phosphate synthetase large subunit-like, ATP-binding domain, Rudiment single hybrid motif, ATP-grasp fold, Biotin carboxylase, C-terminal, Biotin carboxylase-like, N-terminal domain, Pre-ATP-grasp domain, Biotin/lipoyl attachment, Single hybrid motif, ATP-grasp fold, subdomain 2, ATP-grasp fold, subdomain 1, Biotin carboxylation domain		N		89.122	157.762	111.369	228.55	156.901	117.538	4.224	6.269	8.271	8.815
miRNA18	g555.t1	4	NA	HORMA domain, Mitotic spindle checkpoint protein Mad2		N		89.122	157.762	111.369	228.55	156.901	117.538	34.498	47.174	54.245	158.21
miRNA18	g3148.t1	4	NA			N		89.122	157.762	111.369	228.55	156.901	117.538	11.233	15.893	18.792	28.164
miRNA18	g8501.t1	4	NA	Succinyl-CoA synthetase-like, NAD(P)-binding domain, Succinyl-CoA ligase, alpha subunit, CoA-binding, ATP-citrate lyase/succinyl-CoA ligase, ATP-citrate lyase/succinyl-CoA ligase, active site	KEGG: 00020+6.2.1.5|KEGG: 00640+6.2.1.5|KEGG: 00660+6.2.1.5|KEGG: 00720+6.2.1.5|MetaCyc: PWY-5392|MetaCyc: PWY-5537|MetaCyc: PWY-5538|MetaCyc: PWY-5690|MetaCyc: PWY-5913|MetaCyc: PWY-6728|MetaCyc: PWY-6969|MetaCyc: PWY-7384|UniPathway: UPA00223	N		89.122	157.762	111.369	228.55	156.901	117.538	186.334	287.395	438.053	482.491
miRNA18	g3118.t1	4	NA	CAS/CSE, C-terminal, Importin-beta, N-terminal domain, Exportin/Importin, Cse1-like, Armadillo-type fold, Armadillo-like helical		N		89.122	157.762	111.369	228.55	156.901	117.538	29.903	40.328	73.768	95.078
miRNA19	g7811.t1	4	0.722222	Chloroperoxidase		N		177.101	208.122	208.747	48.602	53.811	44.673	84.771	20.106	40.812	480.233
miRNA19	g401.t1	4	NA	Lipoxygenase, C-terminal, Lipoxygenase		N		177.101	208.122	208.747	48.602	53.811	44.673	0	1.457	1.321	0.951
miRNA19	g2761.t1	4	NA	Armadillo-type fold, FATC domain, Telomere-length maintenance and DNA damage repair, Phosphatidylinositol 3-/4-kinase, catalytic domain, Phosphatidylinositol 3/4-kinase, conserved site, Tetratricopeptide-like helical domain, Serine/threonine-protein kinase ATM, PIK-related kinase, Protein kinase-like domain		N		177.101	208.122	208.747	48.602	53.811	44.673	2.481	1.752	5.957	7.649
miRNA20	g8729.t1	4	NA	Protein kinase-like domain, Serine/threonine/dual specificity protein kinase, catalytic domain, Forkhead-associated (FHA) domain, Serine/threonine-protein kinase, active site, Protein kinase, ATP binding site, Calcium/calmodulin-dependent/calcium-dependent protein kinase, Protein kinase domain		N		100.725	119.732	186.099	36.812	74.152	55.114	1.959	2.558	2.744	6.419
miRNA20	g5300.t1	4	NA			N		100.725	119.732	186.099	36.812	74.152	55.114	0.504	0.654	0.346	8.118
miRNA20	g4782.t1	4	NA	Nucleoporin Nup85-like		N		100.725	119.732	186.099	36.812	74.152	55.114	7.22	15.424	19.631	26.413
miRNA20	g2175.t1	4	NA	FAD/NAD(P)-binding domain		N		100.725	119.732	186.099	36.812	74.152	55.114	19.279	19.97	24.66	47.114
miRNA20	g4276.t1	4	NA	Biotin carboxylase, C-terminal, ClpP/crotonase-like domain, Carbamoyl-phosphate synthetase large subunit-like, ATP-binding domain, Single hybrid motif, Pre-ATP-grasp domain, ATP-grasp fold, Biotin/lipoyl attachment, ATP-grasp fold, subdomain 1, Biotin carboxylase-like, N-terminal domain, Acetyl-CoA carboxylase, central domain, Biotin carboxylation domain, Acetyl-coenzyme A carboxyltransferase, C-…	KEGG: 00061+6.4.1.2|KEGG: 00253+6.4.1.2|KEGG: 00254+6.4.1.2|KEGG: 00620+6.4.1.2|KEGG: 00640+6.4.1.2|KEGG: 00720+6.4.1.2|MetaCyc: PWY-4381|MetaCyc: PWY-5743|MetaCyc: PWY-5744|MetaCyc: PWY-5789|MetaCyc: PWY-6679|MetaCyc: PWY-6722|MetaCyc: PWY-7388|Reactome: REACT_1505|Reactome: REACT_22258|UniPathway: UPA00655, KEGG: 00061+6.4.1.2|KEGG: 00253+6.4.1.2|KEGG: 00254+6.4.1.2|KEGG: 00620+6.4.1.2|KEGG: 00…	N		100.725	119.732	186.099	36.812	74.152	55.114	57.127	57.788	106.715	142.375
miRNA20	g646.t1	4	NA	Mitochondrial distribution and morphology protein 12		N		100.725	119.732	186.099	36.812	74.152	55.114	8.185	13.721	6.786	34.941
miRNA20	g6105.t1	4	NA	Glyoxalase/Bleomycin resistance protein/Dihydroxybiphenyl dioxygenase, Glyoxalase/fosfomycin resistance/dioxygenase domain, 4-hydroxyphenylpyruvate dioxygenase		N		100.725	119.732	186.099	36.812	74.152	55.114	98.31	56.58	37.186	302.322
miRNA21	g9791.t1	4	0.72191	FAD/NAD(P)-binding domain, FAD dependent oxidoreductase		N		156.898	116.7	72.328	254.468	232.335	180.377	31.861	13.941	27.473	40.665
miRNA21	g681.t1	4	0.789326	Serine/threonine/dual specificity protein kinase, catalytic domain, Protein kinase domain, Protein kinase-like domain		N		156.898	116.7	72.328	254.468	232.335	180.377	7.325	9.905	17.08	38.747
miRNA23	g449.t1	4	0.716578	Transcription factor domain, fungi, Zn(2)-C6 fungal-type DNA-binding domain		N		2104.49	1831.26	1531.97	1667.49	1182.48	1085.06	4.955	7.651	5.851	16.12
miRNA23	g2753.t1	4	NA	Oxoglutarate/iron-dependent dioxygenase, Non-haem dioxygenase N-terminal domain, Isopenicillin N synthase, Isopenicillin N synthase-like		N		2104.49	1831.26	1531.97	1667.49	1182.48	1085.06	9.62	21.944	28.238	32.355
miRNA23	g4542.t1	4	NA	Polyketide synthase, ketoreductase domain, Short-chain dehydrogenase/reductase SDR, NAD(P)-binding domain, Short-chain dehydrogenase/reductase, conserved site, Glucose/ribitol dehydrogenase		N		2104.49	1831.26	1531.97	1667.49	1182.48	1085.06	0.349	1.114	3.739	3.673
miRNA40	g6181.t1	4	0.759223	Phytanoyl-CoA dioxygenase		N		76.425	93.391	153.742	8.386	21.051	9.928	219.325	95.933	30.963	485.228
miRNA40	g2680.t1	4	NA	Glutathione S-transferase, C-terminal-like, Glutathione S-transferase, C-terminal, Glutathione S-transferase, N-terminal, Thioredoxin-like fold		N		76.425	93.391	153.742	8.386	21.051	9.928	147.243	123.683	208.048	356.429
miRNA40	g991.t1	4	NA	DAHP synthetase, class II, Peptidase M28	KEGG: 00400+2.5.1.54|MetaCyc: PWY-6164|UniPathway: UPA00053	N		76.425	93.391	153.742	8.386	21.051	9.928	18.764	27.369	51.942	53.178
miRNA40	g6327.t1	4	NA	Serine/threonine/dual specificity protein kinase, catalytic domain, Serine/threonine-protein kinase, active site, Protein kinase, ATP binding site, POLO box duplicated domain, Protein kinase-like domain, Protein kinase domain		N		76.425	93.391	153.742	8.386	21.051	9.928	4.597	6.309	8.876	22.4
miRNA40	g2699.t1	4	NA	Protein kinase-like domain, PAB-dependent poly(A)-specific ribonuclease subunit PAN3, Protein kinase domain		N		76.425	93.391	153.742	8.386	21.051	9.928	16.308	29.602	44.334	38.258
miRNA40	g1027.t1	4	NA	START-like domain		N		76.425	93.391	153.742	8.386	21.051	9.928	15.623	13.681	36.165	36.016
miRNA40	g10623.t1	4	NA	Mto2p-binding domain, Centrosomin, N-terminal motif 1		N		76.425	93.391	153.742	8.386	21.051	9.928	5.438	6.294	4.216	10.657
miRNA40	g5729.t1	4	NA	NB-ARC, Tetratricopeptide-like helical domain, P-loop containing nucleoside triphosphate hydrolase		N		76.425	93.391	153.742	8.386	21.051	9.928	2.746	5.08	5.77	22.673
miRNA40	g9359.t1	4	NA	LSM domain, eukaryotic/archaea-type, LSM domain, Sm-like protein Lsm6/SmF		N		76.425	93.391	153.742	8.386	21.051	9.928	276.768	438.405	693.247	684.586
miRNA40	g110.t1	4	NA	ENTH domain, ENTH/VHS		N		76.425	93.391	153.742	8.386	21.051	9.928	36.334	63.145	50.077	93.75
miRNA40	g6889.t1	4	NA	DNA primase, small subunit, eukaryotic/archaeal, DNA primase, small subunit		N		76.425	93.391	153.742	8.386	21.051	9.928	20.003	10.697	25.746	70.499
miRNA51	g9897.t1	4	NA	Armadillo-like helical, CLASP N-terminal domain, Armadillo-type fold		N		1.702	1.405	2.751	0.407	0.327	0.211	9.975	12.146	9.422	20.078
miRNA51	g2701.t1	4	NA	Magnesium transporter NIPA		N		1.702	1.405	2.751	0.407	0.327	0.211	29.716	20.576	14.938	64.759
miRNA51	g9368.t1	4	NA	NAD(P)-binding domain, Polyketide synthase, dehydratase domain, Malonyl-CoA ACP transacylase, ACP-binding, Beta-ketoacyl synthase, C-terminal, Beta-ketoacyl synthase, N-terminal, Polyketide synthase, ketoreductase domain, Acyl carrier protein-like, Polyketide synthase, enoylreductase domain, Acyl transferase/acyl hydrolase/lysophospholipase, Acyl transferase domain, Alcohol dehydrogenase, N-termi…		N		1.702	1.405	2.751	0.407	0.327	0.211	1.283	2.369	2.289	3.583
miRNA51	g2476.t1	4	NA	EH domain, Actin cytoskeleton-regulatory complex protein End3, EF-hand domain, EF-hand domain pair, EF-Hand 1, calcium-binding site		N		1.702	1.405	2.751	0.407	0.327	0.211	29.575	27.53	76.029	97.977
miRNA51	g7367.t1	4	NA			N		1.702	1.405	2.751	0.407	0.327	0.211	1.76	1.454	2.584	3.961
miRNA53	g5795.t1	4	0.744565	P-loop containing nucleoside triphosphate hydrolase		N		489.959	544.294	398.17	29.382	166.84	85.433	11.359	22.54	33.749	54.477
miRNA53	g2124.t1	4	NA	Guanine nucleotide exchange factor, N-terminal, Mon2, C-terminal, Armadillo-type fold, Mon2, dimerisation and cyclophilin-binding domain, Armadillo-like helical		N		489.959	544.294	398.17	29.382	166.84	85.433	5.503	9.561	12.951	11.833
miRNA53	g2709.t1	4	0.769022	ADF-H/Gelsolin-like domain, Gelsolin-like domain, Domain of unknown function DUF4045, Villin/Gelsolin		N		489.959	544.294	398.17	29.382	166.84	85.433	5.157	10.223	18.517	19.341
miRNA53	g3995.t1	4	NA	Amino acid/polyamine transporter I, Amino acid permease, conserved site, Amino acid permease/ SLC12A domain		N		489.959	544.294	398.17	29.382	166.84	85.433	7.48	21.92	49.937	35.493
miRNA53	g8726.t1	4	NA	TRAF-like, Zinc finger, RING-type, MORN motif, Zinc finger, RING/FYVE/PHD-type, Peptidase C19, ubiquitin carboxyl-terminal hydrolase, MATH/TRAF domain		N		489.959	544.294	398.17	29.382	166.84	85.433	2.265	5.044	6.836	11.784
miRNA53	g4840.t1	4	0.706522	RAVE complex protein Rav1 C-terminal, WD40-repeat-containing domain, WD40 repeat, WD40/YVTN repeat-like-containing domain		N		489.959	544.294	398.17	29.382	166.84	85.433	10.568	5.712	13.411	14.367
miRNA53	g108.t1	4	NA			N		489.959	544.294	398.17	29.382	166.84	85.433	4.173	4.269	0.817	9.067
miRNA53	g7098.t1	4	NA	UDP-glucose:Glycoprotein Glucosyltransferase, Nucleotide-diphospho-sugar transferases	UniPathway: UPA00378	Y		489.959	544.294	398.17	29.382	166.84	85.433	16.336	28.258	26.237	45.033
miRNA55	g7170.t1	4	0.790123	Transcriptional coactivator p15 (PC4), ssDNA-binding transcriptional regulator		N		293.312	400.073	447.504	200.152	359.326	254.621	10.042	8.486	36.591	33.866
miRNA6	g7038.t1	4	NA	Carbamoyl-phosphate synthetase large subunit-like, ATP-binding domain, Rudiment single hybrid motif, ATP-grasp fold, Biotin carboxylase, C-terminal, Biotin carboxylase-like, N-terminal domain, Pre-ATP-grasp domain, Biotin/lipoyl attachment, Single hybrid motif, ATP-grasp fold, subdomain 2, ATP-grasp fold, subdomain 1, Biotin carboxylation domain		N		1.768	2.458	2.953	0.383	0.825	0.319	4.224	6.269	8.271	8.815
miRNA6	g10575.t1	4	NA	S-adenosyl-L-methionine-dependent methyltransferase, rRNA adenine dimethylase-like		N		1.768	2.458	2.953	0.383	0.825	0.319	20.827	14.668	40.636	41.439
miRNA6	g9661.t1	4	NA	DMAP1-binding, AMP-dependent synthetase/ligase		N		1.768	2.458	2.953	0.383	0.825	0.319	8.308	10.465	9.212	23.725
miRNA6	g3281.t1	4	NA	10TM putative phosphate transporter, extracellular tail, Calcium-dependent channel, 7TM region, putative phosphate, Calcium permeable stress-gated cation channel 1, N-terminal transmembrane domain, 10TM putative phosphate transporter, cytosolic domain		N		1.768	2.458	2.953	0.383	0.825	0.319	11.267	22.975	20.381	32.796
miRNA6	g1189.t1	4	NA	FMN-binding split barrel, Pyridoxamine 5'-phosphate oxidase-like, FMN-binding domain, Riboflavin synthase-like beta-barrel, Ferredoxin reductase-type FAD-binding domain	KEGG: 00750+1.4.3.5|MetaCyc: PWY-7204|MetaCyc: PWY-7282|UniPathway: UPA00190|UniPathway: UPA00190	N		1.768	2.458	2.953	0.383	0.825	0.319	6.163	8.311	15.195	19.132
miRNA6	g7287.t1	4	NA	Major facilitator superfamily domain, Major facilitator superfamily		N		1.768	2.458	2.953	0.383	0.825	0.319	40.857	18.176	6.401	193.839
miRNA60	g2967.t1	4	NA	HAD-like domain, Enolase-phosphatase E1, HAD hydrolase, subfamily IA	KEGG: 00270+3.1.3.77|UniPathway: UPA00904|UniPathway: UPA00904	N		4946.17	4751.28	3178.69	4387.36	4445.88	4634.15	33.588	53.93	97.852	66.668
miRNA60	g2522.t1	4	NA	Protein of unknown function DUF3328		N		4946.17	4751.28	3178.69	4387.36	4445.88	4634.15	0	4.587	12.996	49.487
miRNA60	g336.t1	4	NA	C2 domain, Phosphoinositide phospholipase C family, Phosphatidylinositol-specific phospholipase C, X domain, PLC-like phosphodiesterase, TIM beta/alpha-barrel domain, Phospholipase C, phosphatidylinositol-specific, Y domain	KEGG: 00562+3.1.4.11|MetaCyc: PWY-6351|MetaCyc: PWY-6367|MetaCyc: PWY-7039	N		4946.17	4751.28	3178.69	4387.36	4445.88	4634.15	18.575	9.325	51.871	70.155
miRNA60	g5993.t1	4	NA	Vacuolar protein sorting-associated protein 8, central domain, WD40 repeat, conserved site, WD40/YVTN repeat-like-containing domain, Zinc finger, RING/FYVE/PHD-type, WD40-repeat-containing domain		N		4946.17	4751.28	3178.69	4387.36	4445.88	4634.15	6.047	8.492	15.261	16.203
miRNA65	g6227.t1	4	0.819477	RTA-like protein		N		1070.61	2253.27	2263.53	671.422	1767.36	1493.21	0.802	2.273	3.924	28.78
miRNA65	g7321.t1	4	NA	Indoleamine 2,3-dioxygenase		N		1070.61	2253.27	2263.53	671.422	1767.36	1493.21	5.186	8.226	14.401	44.853
miRNA65	g5598.t1	4	NA	CbxX/CfqX, AAA+ ATPase domain, P-loop containing nucleoside triphosphate hydrolase, ATPase, AAA-type, core		N		1070.61	2253.27	2263.53	671.422	1767.36	1493.21	1.224	2.202	4.696	4.587
miRNA67	g9376.t1	4	NA	WD40 repeat, WD40 repeat, conserved site, WD40-repeat-containing domain, WD40/YVTN repeat-like-containing domain, G-protein beta WD-40 repeat		N		147.34	121.245	92.272	114.794	111.267	115.82	43.961	28.97	28.15	68.868
miRNA67	g7080.t1	4	NA	Acyl-CoA N-acyltransferase, GNAT domain		N		147.34	121.245	92.272	114.794	111.267	115.82	4.87	18.454	7.118	16.086
miRNA67	g5407.t1	4	NA	Major facilitator superfamily domain, Major facilitator superfamily		N		147.34	121.245	92.272	114.794	111.267	115.82	5.731	12.14	26.65	28.606
miRNA68	g2967.t1	4	NA	HAD-like domain, Enolase-phosphatase E1, HAD hydrolase, subfamily IA	KEGG: 00270+3.1.3.77|UniPathway: UPA00904|UniPathway: UPA00904	N		963.61	869.634	632.283	804.912	798.246	646.111	33.588	53.93	97.852	66.668
miRNA68	g10133.t1	4	NA	Zinc finger, C2H2, Zinc finger C2H2-type/integrase DNA-binding domain, Zinc finger, C2H2-like		N		963.61	869.634	632.283	804.912	798.246	646.111	2.318	9.952	10	9.733
miRNA72	g1836.t1	4	NA			N		82.77	108.228	71.428	152.162	232.564	141.869	0.792	1.705	0.467	2.889
miRNA72	g4479.t1	4	NA	NAD(P)-binding domain, 6-phosphogluconate dehydrogenase, domain 2, Ketopantoate reductase ApbA/PanE, Ketopantoate reductase, C-terminal domain, 6-phosphogluconate dehydrogenase C-terminal domain-like, Ketopantoate reductase, N-terminal domain	KEGG: 00770+1.1.1.169|MetaCyc: PWY-6654|UniPathway: UPA00028	N		82.77	108.228	71.428	152.162	232.564	141.869	28.39	33.559	47.608	88.836
miRNA81	g9703.t1	4	NA	Protein of unknown function DUF1264		N		382.089	439.54	510.772	375.171	458.093	337.306	327.69	139.986	494.049	378.049
miRNA81	g9754.t1	4	0.706731	Nucleotide-binding alpha-beta plait domain, Mitochondrial escape protein 2, P-loop containing nucleoside triphosphate hydrolase, RNA recognition motif domain		N		382.089	439.54	510.772	375.171	458.093	337.306	9.239	5.656	15.262	26.972
miRNA82	g2005.t1	4	0.719745	HSP20-like chaperone, CHORD domain, CS domain		N		135.558	107.223	69.374	166.848	143.874	149.54	78.085	63.834	136.694	165.316
miRNA82	g10428.t1	4	0.751592	Protein kinase domain, Serine/threonine/dual specificity protein kinase, catalytic domain, Protein kinase-like domain, Pleckstrin homology domain, PH domain-like, Protein kinase, ATP binding site		N		135.558	107.223	69.374	166.848	143.874	149.54	42.93	18.839	24.695	43.183
miRNA82	g7192.t1	4	0.754777			N		135.558	107.223	69.374	166.848	143.874	149.54	30.411	12.293	25.598	44.049
miRNA82	g6867.t1	4	0.757962	HNH nuclease		N		135.558	107.223	69.374	166.848	143.874	149.54	46.719	29.975	74.755	144.555
miRNA82	g5492.t1	4	0.77707	Class II aldolase/adducin N-terminal, Methylthioribulose-1-phosphate dehydratase, Methylthioribulose-1-phosphate dehydratase, eukaryotes	KEGG: 00270+4.2.1.109|MetaCyc: PWY-4361|UniPathway: UPA00904	N		135.558	107.223	69.374	166.848	143.874	149.54	27.01	19.505	66.149	51.456
miRNA82	g1946.t1	4	0.751592	Major facilitator superfamily, Major facilitator superfamily domain		N		135.558	107.223	69.374	166.848	143.874	149.54	0	1.936	2.944	688.913
miRNA82	g2607.t1	4	NA	Cyclin PHO80-like		N		135.558	107.223	69.374	166.848	143.874	149.54	55.404	36.019	31.884	77.05
miRNA82	g1318.t1	4	0.735669	Tetratricopeptide repeat-containing domain, Tetratricopeptide repeat, Coatomer, epsilon subunit, Tetratricopeptide-like helical domain		N		135.558	107.223	69.374	166.848	143.874	149.54	83.62	117.006	211.383	284.71
miRNA82	g9150.t1	4	NA	Dbl homology (DH) domain		N		135.558	107.223	69.374	166.848	143.874	149.54	8.226	8.521	15.718	20.692
miRNA82	g6222.t1	4	NA	Glycoside hydrolase family 71		Y		135.558	107.223	69.374	166.848	143.874	149.54	15.152	18.472	277.276	312.049
miRNA82	g8283.t1	4	0.812102	RAI1-like		N		135.558	107.223	69.374	166.848	143.874	149.54	7.925	3.965	20.472	31.518
miRNA82	g2388.t1	4	NA	Tetratricopeptide-like helical domain		N		135.558	107.223	69.374	166.848	143.874	149.54	2.767	4.383	4.625	8.428
miRNA82	g856.t1	4	NA	Kinesin-like protein, P-loop containing nucleoside triphosphate hydrolase, Kinesin motor domain, Kinesin-associated microtubule-binding domain, Kinesin motor domain, conserved site		N		135.558	107.223	69.374	166.848	143.874	149.54	6.44	9.424	16.325	22.387
miRNA82	g4582.t1	4	NA	Clathrin light chain, P-loop containing nucleoside triphosphate hydrolase	Reactome: REACT_11123	N		135.558	107.223	69.374	166.848	143.874	149.54	112.168	137.564	253.134	252.8
miRNA84	g9419.t1	4	NA	tRNA nucleotidyltransferase/poly(A) polymerase, RNA and SrmB- binding domain, Poly A polymerase, head domain, Tti2 family		N		7742.46	8130.36	7037.75	1892.86	2213.6	1608.05	8.946	15.892	24.569	33.054
miRNA84	g10171.t1	4	NA	RNA recognition motif domain, Nucleotide-binding alpha-beta plait domain		N		7742.46	8130.36	7037.75	1892.86	2213.6	1608.05	5.625	11.955	11.491	11.945
miRNA84	g728.t1	4	NA	HECT domain, E3 ubiquitin ligase, domain of unknown function DUF908, Domain of unknown function DUF4414, E3 ubiquitin ligase, domain of unknown function DUF913	UniPathway: UPA00143	N		7742.46	8130.36	7037.75	1892.86	2213.6	1608.05	14.828	8.676	15.254	20.023
miRNA88	g336.t1	4	NA	C2 domain, Phosphoinositide phospholipase C family, Phosphatidylinositol-specific phospholipase C, X domain, PLC-like phosphodiesterase, TIM beta/alpha-barrel domain, Phospholipase C, phosphatidylinositol-specific, Y domain	KEGG: 00562+3.1.4.11|MetaCyc: PWY-6351|MetaCyc: PWY-6367|MetaCyc: PWY-7039	N		92.829	118.606	93.283	82.946	92.16	88.285	18.575	9.325	51.871	70.155
miRNA88	g4267.t1	4	NA	BTB/POZ domain, SKP1/BTB/POZ domain		N		92.829	118.606	93.283	82.946	92.16	88.285	0	2.906	3.283	5.582
miRNA89	g10222.t1	4	NA	Helicase superfamily 1/2, ATP-binding domain, P-loop containing nucleoside triphosphate hydrolase, ATP-dependent DNA helicase RecQ, zinc-binding domain, Winged helix-turn-helix DNA-binding domain, RQC domain, Helicase, C-terminal, DNA/RNA helicase, ATP-dependent, DEAH-box type, conserved site, DEAD/DEAH box helicase domain, DNA helicase, ATP-dependent, RecQ type		N		8.099	11.514	11.992	2.611	4.822	3.159	2.65	6.195	12.522	10.483
miRNA89	g2584.t1	4	NA	RmlC-like cupin domain, Centromere protein C/Mif2/cnp3, Mif2/cnp3, N-terminal, RmlC-like jelly roll fold, Mif2/CENP-C cupin domain		N		8.099	11.514	11.992	2.611	4.822	3.159	7.52	12.801	19.61	31.632
miRNA89	g9602.t1	4	NA			N		8.099	11.514	11.992	2.611	4.822	3.159	4.408	10.274	21.5	11.138
miRNA9	g475.t1	4	NA	Nucleotide-diphospho-sugar transferases, Chitin synthase, Fungal chitin synthase, Chitin synthase N-terminal	KEGG: 00520+2.4.1.16|MetaCyc: PWY-6981	N		2434.63	3158.13	3307.82	1561.09	1542.25	1328.57	8.147	10.169	9.006	46.008
miRNA9	g10408.t1	4	NA	Major facilitator superfamily, Major facilitator superfamily domain		N		2434.63	3158.13	3307.82	1561.09	1542.25	1328.57	2.012	13.909	6.625	10.028
miRNA92	g6273.t1	4	0.812325	Zinc finger, RING-type, conserved site, P-loop containing nucleoside triphosphate hydrolase, Zinc finger, RING-type, Acyl transferase/acyl hydrolase/lysophospholipase, Patatin/Phospholipase A2-related		N		111.369	62.065	85.035	59.466	58.581	46.617	2.564	1.557	1.383	9.489
miRNA92	g4689.t1	4	NA	Homeodomain-like		N		111.369	62.065	85.035	59.466	58.581	46.617	5.212	5.46	16.56	21.24
miRNA92	g9484.t1	4	NA	Actin/actin-like conserved site, Actin family		N		111.369	62.065	85.035	59.466	58.581	46.617	105.417	93.339	148.815	246.259
miRNA95	g856.t1	4	0.742765	Kinesin-like protein, P-loop containing nucleoside triphosphate hydrolase, Kinesin motor domain, Kinesin-associated microtubule-binding domain, Kinesin motor domain, conserved site		N		1.243	4	11.47	0	0.345	0.166	6.44	9.424	16.325	22.387
miRNA95	g3717.t1	4	NA	Alpha/Beta hydrolase fold, Dienelactone hydrolase		N		1.243	4	11.47	0	0.345	0.166	41.596	80.794	89.987	147.611
miRNA95	g2325.t1	4	NA	Alpha-D-phosphohexomutase, alpha/beta/alpha I/II/III, Alpha-D-phosphohexomutase, C-terminal, Alpha-D-phosphohexomutase, conserved site, Alpha-D-phosphohexomutase, alpha/beta/alpha domain I, Phosphoacetylglucosamine mutase	KEGG: 00520+5.4.2.10|MetaCyc: PWY-6749, KEGG: 00520+5.4.2.3|MetaCyc: PWY-5514|MetaCyc: PWY-6906|UniPathway: UPA00113	N		1.243	4	11.47	0	0.345	0.166	40.786	24.721	40.827	82.991
miRNA95	g8795.t1	4	NA	SGNH hydrolase-type esterase domain		N		1.243	4	11.47	0	0.345	0.166	2.49	0	0.526	1.606
miRNA99	g979.t1	4	NA			N		0.532	1.288	1.903	0	0.249	0.045	17.966	31.861	62.293	66.038
siRNA1032	g7687.t1	4	0.765957	Condensin complex subunit 2/barren		N		2.072	1.265	2.403	0.647	0.835	0.825	5.484	8.693	6.885	44.348
siRNA1032	g5778.t1	4	0.704787	Arginine-tRNA-protein transferase, N-terminal, Arginine-tRNA-protein transferase, C-terminal, Arginine-tRNA-protein transferase, Acyl-CoA N-acyltransferase		N		2.072	1.265	2.403	0.647	0.835	0.825	6.902	4.168	3.767	20.1
siRNA1032	g11424.t1	4	NA	Glycoside hydrolase, catalytic domain, Glucanosyltransferase, Glycoside hydrolase superfamily		Y		2.072	1.265	2.403	0.647	0.835	0.825	36.395	29.568	47.302	205.922
siRNA1032	g5119.t1	4	0.715426	Glycoside hydrolase, family 12, Concanavalin A-like lectin/glucanase domain, Glycoside hydrolase, family 11/12	MetaCyc: PWY-6784|UniPathway: UPA00114	N		2.072	1.265	2.403	0.647	0.835	0.825	3.683	1.746	0.524	12.241
siRNA1032	g10222.t1	4	NA	Helicase superfamily 1/2, ATP-binding domain, P-loop containing nucleoside triphosphate hydrolase, ATP-dependent DNA helicase RecQ, zinc-binding domain, Winged helix-turn-helix DNA-binding domain, RQC domain, Helicase, C-terminal, DNA/RNA helicase, ATP-dependent, DEAH-box type, conserved site, DEAD/DEAH box helicase domain, DNA helicase, ATP-dependent, RecQ type		N		2.072	1.265	2.403	0.647	0.835	0.825	2.65	6.195	12.522	10.483
siRNA1032	g7370.t1	4	0.709574	C2 domain		N		2.072	1.265	2.403	0.647	0.835	0.825	19.062	10	18.66	48.116
siRNA1032	g2714.t1	4	NA	Metallo-beta-lactamase, Pre-mRNA 3'-end-processing endonuclease polyadenylation factor C-term, RNA-metabolising metallo-beta-lactamase, Beta-Casp domain		N		2.072	1.265	2.403	0.647	0.835	0.825	8.768	11.355	20.478	21.982
siRNA1032	g7098.t1	4	NA	UDP-glucose:Glycoprotein Glucosyltransferase, Nucleotide-diphospho-sugar transferases	UniPathway: UPA00378	Y		2.072	1.265	2.403	0.647	0.835	0.825	16.336	28.258	26.237	45.033
siRNA1032	g3163.t1	4	NA			N		2.072	1.265	2.403	0.647	0.835	0.825	3.433	11.906	6.615	20.936
siRNA1032	g8726.t1	4	NA	TRAF-like, Zinc finger, RING-type, MORN motif, Zinc finger, RING/FYVE/PHD-type, Peptidase C19, ubiquitin carboxyl-terminal hydrolase, MATH/TRAF domain		N		2.072	1.265	2.403	0.647	0.835	0.825	2.265	5.044	6.836	11.784
siRNA1032	g4810.t1	4	NA	Chromo domain, conserved site, Chromo domain-like, Chromo domain, Chromo shadow domain, Chromo/chromo shadow domain, Chromo domain subgroup		N		2.072	1.265	2.403	0.647	0.835	0.825	84.862	153.43	205.146	183.652
siRNA1032	g11260.t1	4	NA	Phosducin, thioredoxin-like domain, Thioredoxin-like fold		N		2.072	1.265	2.403	0.647	0.835	0.825	9.225	23.921	38.735	35.262
siRNA107	g7436.t1	4	NA	Major facilitator, sugar transporter-like, Major facilitator superfamily domain, Sugar transporter, conserved site		N		4.684	5.611	1.976	1.166	0.926	0.341	50.369	21.631	96.749	285.702
siRNA107	g1631.t1	4	0.7	Carbon-nitrogen hydrolase		N		4.684	5.611	1.976	1.166	0.926	0.341	6.67	12.954	14.221	36.274
siRNA107	g7647.t1	4	NA	PFTB repeat, Terpenoid cyclases/protein prenyltransferase alpha-alpha toroid		N		4.684	5.611	1.976	1.166	0.926	0.341	8.743	4.569	10.649	12.348
siRNA108	g9283.t1	4	0.774096			Y	1	195.357	104.781	49.525	28.456	34.862	11.926	1151.19	5893.97	3061.35	2483.89
siRNA109	g9738.t1	4	NA	WD40 repeat, WD40-repeat-containing domain, WD40/YVTN repeat-like-containing domain, WD40 repeat, conserved site, Minichromosome loss protein Mcl1, middle region		N		27.355	35.133	61.677	9.509	17.517	6.472	2.629	6.322	11.828	15.965
siRNA115	g10832.t1	4	NA	Cytochrome b5-like heme/steroid binding domain, FMN-dependent dehydrogenase, Aldolase-type TIM barrel, Alpha-hydroxy acid dehydrogenase, FMN-dependent		N		104.28	220.299	262.805	53.743	64.034	89.917	10.021	5.818	7.112	21.247
siRNA115	g10380.t1	4	NA	Glycoside hydrolase, catalytic domain, Glycoside hydrolase superfamily, Glycoside hydrolase family 18, catalytic domain, Glycoside hydrolase, chitinase active site, Chitinase II, Chitinase insertion domain	KEGG: 00520+3.2.1.14|MetaCyc: PWY-6902	N		104.28	220.299	262.805	53.743	64.034	89.917	28.583	13.984	30.883	37.374
siRNA115	g2562.t1	4	NA	ERAP1-like C-terminal domain, Peptidase M1, alanine aminopeptidase/leukotriene A4 hydrolase, Peptidase M1, membrane alanine aminopeptidase, N-terminal		N		104.28	220.299	262.805	53.743	64.034	89.917	20.421	31.737	58.03	55.815
siRNA115	g7451.t1	4	NA	Alpha/beta hydrolase fold-5, Alpha/Beta hydrolase fold		N		104.28	220.299	262.805	53.743	64.034	89.917	27.685	35.633	43.11	80.377
siRNA124	g6606.t1	4	NA	Sec23/Sec24 beta-sandwich, Sec23/Sec24, helical domain, ADF-H/Gelsolin-like domain, von Willebrand factor, type A, Gelsolin-like domain, Sec23/Sec24, trunk domain, Zinc finger, Sec23/Sec24-type	Reactome: REACT_11123	N		39.381	47.044	74.677	0	0	0	36.507	42.486	64.148	117.955
siRNA125	g3583.t1	4	NA	Phosphatidylinositol 3-/4-kinase, catalytic domain, FATC domain, UME domain, PIK-related kinase, FAT, Phosphatidylinositol 3/4-kinase, conserved site, Tetratricopeptide-like helical domain, Protein kinase-like domain, PIK-related kinase, Armadillo-type fold		N		4.659	7.421	11.491	2.665	2.279	3.132	2.205	2.543	3.006	6.394
siRNA127	g6632.t1	4	NA	Aminoglycoside phosphotransferase, Protein kinase-like domain		N		2.158	3.153	3.934	0.662	1.176	0.687	4.462	14.153	17.913	17.113
siRNA127	g8707.t1	4	NA	Myosin head, motor domain, P-loop containing nucleoside triphosphate hydrolase, IQ motif, EF-hand binding site, Dilute domain, Myosin-like IQ motif-containing domain, Myosin S1 fragment, N-terminal		N		2.158	3.153	3.934	0.662	1.176	0.687	32.23	37.982	41.561	96.118
siRNA136	g2986.t1	4	NA	WD40/YVTN repeat-like-containing domain, WD40-like Beta Propeller		N		147.425	124.797	95.825	207.496	277.413	280.388	3.491	8.878	7.276	18.758
siRNA141	g5666.t1	4	NA	Hexokinase, binding site, Hexokinase, C-terminal, Hexokinase, N-terminal, Hexokinase	KEGG: 00010+2.7.1.1|KEGG: 00051+2.7.1.1|KEGG: 00052+2.7.1.1|KEGG: 00500+2.7.1.1|KEGG: 00520+2.7.1.1|KEGG: 00521+2.7.1.1|KEGG: 00524+2.7.1.1|Reactome: REACT_15518|Reactome: REACT_474, KEGG: 00010+2.7.1.1|KEGG: 00051+2.7.1.1|KEGG: 00052+2.7.1.1|KEGG: 00500+2.7.1.1|KEGG: 00520+2.7.1.1|KEGG: 00521+2.7.1.1|KEGG: 00524+2.7.1.1	N		12.663	9.33	9.739	5.528	4.311	7.586	66.117	79.134	209.708	130.059
siRNA143	g9362.t1	4	0.720106	Succinyl-CoA synthetase, beta subunit, conserved site, CoA-binding, ATP-citrate lyase/succinyl-CoA ligase, Citrate synthase, NAD(P)-binding domain, Citrate synthase-like, large alpha subdomain, Succinyl-CoA ligase, alpha subunit, Citrate synthase-like, small alpha subdomain, Succinyl-CoA synthetase-like, ATP-citrate lyase/succinyl-CoA ligase, active site	KEGG: 00020+6.2.1.5|KEGG: 00640+6.2.1.5|KEGG: 00660+6.2.1.5|KEGG: 00720+6.2.1.5|MetaCyc: PWY-5392|MetaCyc: PWY-5537|MetaCyc: PWY-5538|MetaCyc: PWY-5690|MetaCyc: PWY-5913|MetaCyc: PWY-6728|MetaCyc: PWY-6969|MetaCyc: PWY-7384|UniPathway: UPA00223, UniPathway: UPA00223	N		1.995	2.916	1.552	0.557	1.235	0.956	107.878	162.018	339.088	484.844
siRNA143	g8572.t1	4	NA	Amino acid transporter, transmembrane domain		N		1.995	2.916	1.552	0.557	1.235	0.956	20.368	30.562	50.587	43.75
siRNA143	g8739.t1	4	NA			Y	0.887	1.995	2.916	1.552	0.557	1.235	0.956	39.311	130.447	225.947	119.719
siRNA143	g7027.t1	4	0.714286	3-oxoacid CoA-transferase, subunit B, 3-oxoacid CoA-transferase, subunit A, Coenzyme A transferase family I, 3-oxoacid CoA-transferase, Coenzyme A transferase active site	KEGG: 00072+2.8.3.5|KEGG: 00280+2.8.3.5|KEGG: 00650+2.8.3.5|UniPathway: UPA00929	N		1.995	2.916	1.552	0.557	1.235	0.956	26.493	39.72	36.053	107.819
siRNA143	g5995.t1	4	NA	WD40-repeat-containing domain, WD40/YVTN repeat-like-containing domain, WD40 repeat, G-protein beta WD-40 repeat, Coatomer, WD associated region, Coatomer beta' subunit (COPB2)	Reactome: REACT_11123	N		1.995	2.916	1.552	0.557	1.235	0.956	54.095	67.907	94.517	133.454
siRNA143	g1860.t1	4	NA	Histidine kinase-like ATPase, C-terminal domain		N		1.995	2.916	1.552	0.557	1.235	0.956	0.947	7.268	5.891	9.061
siRNA143	g5252.t1	4	NA			N		1.995	2.916	1.552	0.557	1.235	0.956	2.181	16.455	3.458	7.136
siRNA143	g5456.t1	4	NA	P-loop containing nucleoside triphosphate hydrolase		N		1.995	2.916	1.552	0.557	1.235	0.956	3.038	8.903	13.27	9.983
siRNA143	g1384.t1	4	NA	Glucanosyltransferase		N		1.995	2.916	1.552	0.557	1.235	0.956	24.141	45.356	61.898	112.164
siRNA143	g6062.t1	4	NA	6-phosphogluconate dehydrogenase, domain 2, NAD(P)-binding domain, 3-hydroxyisobutyrate dehydrogenase, NAD-binding domain, 6-phosphogluconate dehydrogenase C-terminal domain-like, 6-phosphogluconate dehydrogenase, NADP-binding		N		1.995	2.916	1.552	0.557	1.235	0.956	22.924	25.948	83.264	74.734
siRNA143	g7510.t1	4	NA	Endoribonuclease L-PSP/chorismate mutase-like, Diphthamide synthase domain, YjgF/YER057c/UK114 family, Diphthine--ammonia ligase/Uncharacterised protein MJ0570, Rossmann-like alpha/beta/alpha sandwich fold	MetaCyc: PWY-6482|MetaCyc: PWY-7546|UniPathway: UPA00559	N		1.995	2.916	1.552	0.557	1.235	0.956	1.303	3.722	7.639	18.501
siRNA143	g6999.t1	4	NA	Kinesin motor domain, Kinesin-like protein, P-loop containing nucleoside triphosphate hydrolase		N		1.995	2.916	1.552	0.557	1.235	0.956	7.176	8.404	33.714	43.025
siRNA150	g10654.t1	4	0.765886	Major facilitator superfamily domain, Major facilitator superfamily		N		15.926	20.393	60.315	4.173	11.568	5.413	6.633	5.151	8.874	26.005
siRNA150	g6463.t1	4	0.80602	CAP Gly-rich domain, Zinc finger, CCHC-type		N		15.926	20.393	60.315	4.173	11.568	5.413	8.098	12.716	14.417	21.162
siRNA150	g9193.t1	4	NA	WD40-repeat-containing domain, WD40 repeat, WD40 repeat, conserved site, Protein of unknown function DUF3337, WD40/YVTN repeat-like-containing domain		N		15.926	20.393	60.315	4.173	11.568	5.413	12.197	13.866	23.837	28.418
siRNA150	g3814.t1	4	NA	GRAM domain, Domain of unknown function DUF4782		N		15.926	20.393	60.315	4.173	11.568	5.413	21.595	32.207	41.274	63.256
siRNA150	g2659.t1	4	NA	Quinoprotein amine dehydrogenase, beta chain-like, Vacuolar protein sorting-associated protein 16, Uncharacterised protein family UPF0311, Vps16, C-terminal, WD40/YVTN repeat-like-containing domain, Vps16, N-terminal, Outer membrane protein/outer membrane enzyme PagP, beta-barrel		N		15.926	20.393	60.315	4.173	11.568	5.413	25.185	27.968	23.682	49.951
siRNA151	g11001.t1	4	0.751185	Mediator complex, subunit Med5, fungi		N		169.336	110.549	43.074	99.491	121.52	89.165	7.334	7.125	15.542	15.044
siRNA151	g9584.t1	4	NA	Copper type II, ascorbate-dependent monooxygenase, N-terminal, DOMON domain, PHM/PNGase F domain, Copper type II, ascorbate-dependent monooxygenase-like, C-terminal, Cytochrome b561/ferric reductase transmembrane, Cellobiose dehydrogenase, cytochrome domain, Dopamine beta-hydroxylase-related, Copper type II ascorbate-dependent monooxygenase, C-terminal		N		169.336	110.549	43.074	99.491	121.52	89.165	8.296	12.195	15.398	71.29
siRNA154	g4934.t1	4	NA	HEAT, type 2, Armadillo-like helical, Armadillo-type fold		N		415.923	600.683	400.363	885.825	832.83	677.712	65.388	71.706	101.473	134.41
siRNA154	g1358.t1	4	NA	Heat shock protein 70 family		N		415.923	600.683	400.363	885.825	832.83	677.712	32.178	35.06	90.709	144.541
siRNA154	g9897.t1	4	NA	Armadillo-like helical, CLASP N-terminal domain, Armadillo-type fold		N		415.923	600.683	400.363	885.825	832.83	677.712	9.975	12.146	9.422	20.078
siRNA154	g4586.t1	4	NA	Acyltransferase 3		N		415.923	600.683	400.363	885.825	832.83	677.712	29.409	7.901	17.606	709.322
siRNA154	g5645.t1	4	NA	Glycoside hydrolase, family 3, N-terminal, Fibronectin type III-like domain, Glycoside hydrolase family 3, Glycoside hydrolase superfamily, Glycoside hydrolase family 3 C-terminal domain		N		415.923	600.683	400.363	885.825	832.83	677.712	8.866	3.26	5.526	13.089
siRNA155	g6122.t1	4	NA	VRR-NUC domain		N		36.638	86.018	104.326	25.565	25.923	35.607	3.659	2.315	7.179	5.53
siRNA155	g3759.t1	4	NA	Vacuolar protein sorting-associated protein 13, C-terminal, Vacuolar protein sorting-associated protein 13, SHR-binding domain, Vacuolar protein sorting-associated protein 13, Vacuolar protein sorting-associated protein 13, fungi, Vacuolar protein sorting-associated protein 13, second N-terminal domain, Vacuolar protein sorting-associated protein 13, N-terminal domain, VPS13, repeated coiled regi…		N		36.638	86.018	104.326	25.565	25.923	35.607	17.971	11.672	25.317	37.238
siRNA159	g3632.t1	4	NA	Alpha/Beta hydrolase fold, Epoxide hydrolase, Epoxide hydrolase-like, Epoxide hydrolase, N-terminal	KEGG: 00980+3.3.2.9	N		0.881	0.691	0.877	0.042	0.17	0.357	9.413	3.958	3.089	41.001
siRNA159	g6202.t1	4	NA	Ankyrin repeat-containing domain, P-loop containing nucleoside triphosphate hydrolase, NACHT nucleoside triphosphatase, Ankyrin repeat, Nucleoside phosphorylase, Nucleoside phosphorylase domain		N		0.881	0.691	0.877	0.042	0.17	0.357	1.884	4.992	10.577	9.667
siRNA159	g5399.t1	4	NA	PAS domain, PAC motif, Signal transduction response regulator, receiver domain, Signal transduction histidine kinase-related protein, C-terminal, PAS-associated, C-terminal, Histidine kinase domain, Histidine kinase-like ATPase, C-terminal domain, CheY-like superfamily, PAS fold-3	Reactome: REACT_14797, Reactome: REACT_1046	N		0.881	0.691	0.877	0.042	0.17	0.357	19.773	13.56	16.325	38.622
siRNA160	g3583.t1	4	NA	Phosphatidylinositol 3-/4-kinase, catalytic domain, FATC domain, UME domain, PIK-related kinase, FAT, Phosphatidylinositol 3/4-kinase, conserved site, Tetratricopeptide-like helical domain, Protein kinase-like domain, PIK-related kinase, Armadillo-type fold		N		4.925	8.042	10.562	2.089	2.587	2.407	2.205	2.543	3.006	6.394
siRNA160	g2467.t1	4	NA	CoA-transferase family III, CoA-transferase family III domain		N		4.925	8.042	10.562	2.089	2.587	2.407	14.721	36.315	34.676	85.523
siRNA162	g3953.t1	4	0.707124	Carbohydrate-binding WSC, Carbohydrate-binding WSC, subgroup, Domain of unknown function DUF1996		Y		7.139	9.449	8.491	2.629	3.201	2.826	11.109	6.977	6.064	37.175
siRNA169	g7005.t1	4	NA	Peptidase C2, calpain family, Peptidase C2, calpain, catalytic domain, Cysteine peptidase, cysteine active site		N		2320.54	968.263	241.271	3636.19	2944.97	2909.51	11.761	1.809	6.647	46.904
siRNA169	g10747.t1	4	NA	Aconitase family, 4Fe-4S cluster binding site, Aconitase/3-isopropylmalate dehydratase large subunit, alpha/beta/alpha domain, Aconitase/3-isopropylmalate dehydratase large subunit, alpha/beta/alpha, subdomain 2, Aconitase/3-isopropylmalate dehydratase, swivel, Aconitase, mitochondrial-like, Aconitase A/isopropylmalate dehydratase small subunit, swivel domain, Aconitase/isopropylmalate dehydratas…	KEGG: 00290+4.2.1.33|UniPathway: UPA00048	N		2320.54	968.263	241.271	3636.19	2944.97	2909.51	19.746	22.432	37.759	54.401
siRNA173	g6307.t1	4	0.755952	Major facilitator superfamily domain, Sugar/inositol transporter, Sugar transporter, conserved site, Major facilitator, sugar transporter-like	Reactome: REACT_15518	N		43.738	54.239	55.309	8.055	10.869	6.455	1.524	0	1.679	4.407
siRNA174	g9844.t1	4	0.719577	Glycoside hydrolase-type carbohydrate-binding, subgroup, Glycosyl hydrolase family 92, Six-hairpin glycosidase-like, Alpha-1,2-mannosidase, putative		N		834.433	1467.58	956.297	1412.5	1567.69	1558.3	4.941	11.955	10.259	12.598
siRNA174	g7370.t1	4	NA	C2 domain		N		834.433	1467.58	956.297	1412.5	1567.69	1558.3	19.062	10	18.66	48.116
siRNA174	g6493.t1	4	NA			N		834.433	1467.58	956.297	1412.5	1567.69	1558.3	0	0	0.444	3.668
siRNA175	g2160.t1	4	0.802395			N		219.17	298.515	317.287	272.764	213.068	146.593	1.712	2.289	1.295	4.172
siRNA175	g11330.t1	4	NA			N		219.17	298.515	317.287	272.764	213.068	146.593	8.56	11.51	30.824	35.452
siRNA175	g7412.t1	4	NA	Proteasome, subunit alpha/beta, Proteasome A-type subunit, Nucleophile aminohydrolases, N-terminal, Proteasome alpha-subunit, N-terminal domain	Reactome: REACT_11045|Reactome: REACT_13|Reactome: REACT_13635|Reactome: REACT_152|Reactome: REACT_1538|Reactome: REACT_383|Reactome: REACT_578|Reactome: REACT_6185|Reactome: REACT_6850	N		219.17	298.515	317.287	272.764	213.068	146.593	89.427	100.192	197.781	238.297
siRNA175	g3563.t1	4	NA	Amidohydrolase-related, Guanine deaminase, Metal-dependent hydrolase	KEGG: 00230+3.5.4.3|MetaCyc: PWY-5497|MetaCyc: PWY-6606|MetaCyc: PWY-6608|MetaCyc: PWY-7442|UniPathway: UPA00603	N		219.17	298.515	317.287	272.764	213.068	146.593	24.787	13.205	26.858	71.639
siRNA175	g3562.t1	4	0.709581	VPS9 domain		N		219.17	298.515	317.287	272.764	213.068	146.593	8.235	16.733	13.119	22.549
siRNA175	g3562.t1	4	0.709581	VPS9 domain		N		219.17	298.515	317.287	272.764	213.068	146.593	8.235	16.733	13.119	22.549
siRNA175	g10205.t1	4	NA	Aldolase-type TIM barrel, Alpha-hydroxy acid dehydrogenase, FMN-dependent, FMN-dependent dehydrogenase		N		219.17	298.515	317.287	272.764	213.068	146.593	24.465	7.061	21.223	21.569
siRNA175	g4846.t1	4	NA	Double-stranded RNA-binding domain		N		219.17	298.515	317.287	272.764	213.068	146.593	13.462	19.654	15.675	28.223
siRNA176	g5043.t1	4	0.770241	FAD/NAD(P)-binding domain, FAD-binding domain		N		6.51	4.095	3.425	2.099	2.37	1.642	11.542	13.143	17.486	28.47
siRNA176	g2037.t1	4	NA	GTPase effector domain, Dynamin GTPase effector, Dynamin superfamily, Dynamin, GTPase domain, Dynamin, GTPase region, conserved site, Dynamin central domain, P-loop containing nucleoside triphosphate hydrolase, Dynamin-type guanine nucleotide-binding (G) domain		N		6.51	4.095	3.425	2.099	2.37	1.642	53.148	50.836	50.622	189.14
siRNA18	g3001.t1	4	NA	Phosphoribosyltransferase-like		N		6.661	3.131	3.45	1.047	1.435	1.954	13.293	39.298	61.141	74.465
siRNA18	g7089.t1	4	NA	Protein kinase domain, Serine/threonine-protein kinase, active site, Serine/threonine/dual specificity protein kinase, catalytic domain, Protein kinase-like domain		N		6.661	3.131	3.45	1.047	1.435	1.954	14.266	23.706	47.022	38.09
siRNA180	g5414.t1	4	0.786744	ATPase, V0 complex, subunit e1/e2		N		121.643	161.796	193.836	27.548	39.373	36.259	145.881	242.754	294.911	328.989
siRNA180	g7191.t1	4	NA	Alpha-D-phosphohexomutase, alpha/beta/alpha I/II/III, Alpha-D-phosphohexomutase, C-terminal, Alpha-D-phosphohexomutase, conserved site, Alpha-D-phosphohexomutase, alpha/beta/alpha domain I, Alpha-D-phosphohexomutase, alpha/beta/alpha domain II, Alpha-D-phosphohexomutase, alpha/beta/alpha domain III	KEGG: 00520+5.4.2.10|MetaCyc: PWY-6749	N		121.643	161.796	193.836	27.548	39.373	36.259	14.18	22.808	17.266	29.694
siRNA180	g1915.t1	4	0.70317	Antibiotic biosynthesis monooxygenase domain, Dimeric alpha-beta barrel		N		121.643	161.796	193.836	27.548	39.373	36.259	174.697	115.487	183.075	260.055
siRNA180	g2449.t1	4	NA	SH3 domain, F-BAR domain, FCH domain		N		121.643	161.796	193.836	27.548	39.373	36.259	10.138	11.641	11.415	35.965
siRNA180	g3649.t1	4	NA	NAD(P)-binding domain, NmrA-like domain		N		121.643	161.796	193.836	27.548	39.373	36.259	21.535	20.438	28.433	119.744
siRNA180	g4699.t1	4	NA	Activator of mitotic machinery Cdc14 phosphatase activation C-terminal		N		121.643	161.796	193.836	27.548	39.373	36.259	26.142	29.089	39.14	54.227
siRNA180	g8617.t1	4	NA	GOLD domain, TMP21-related		N		121.643	161.796	193.836	27.548	39.373	36.259	144.221	175.698	270.225	481.132
siRNA180	g3822.t1	4	NA	NAD(P)-binding domain, Ornithine cyclodeaminase, N-terminal		N		121.643	161.796	193.836	27.548	39.373	36.259	8.084	9.684	6.893	41.893
siRNA180	g10156.t1	4	NA	Structural maintenance of chromosomes protein, SMCs flexible hinge, P-loop containing nucleoside triphosphate hydrolase, RecF/RecN/SMC, N-terminal		N		121.643	161.796	193.836	27.548	39.373	36.259	5.603	6.757	17.535	46.037
siRNA180	g9690.t1	4	NA	Polymerase, nucleotidyl transferase domain, Poly(A) polymerase, RNA-binding domain, Poly(A) polymerase, Poly(A) polymerase, central domain, Nucleotidyltransferase, class I, C-terminal-like		N		121.643	161.796	193.836	27.548	39.373	36.259	22.909	23.058	13.284	79.57
siRNA182	g6643.t1	4	NA	FAD/NAD(P)-binding domain, FAD-binding domain		N		187.635	249.63	371.652	122.908	221.785	291.613	10.002	3.373	7.797	346.581
siRNA182	g10134.t1	4	NA	Chromatin modification-related protein Eaf7/MRGBP		N		187.635	249.63	371.652	122.908	221.785	291.613	2.386	11.034	4.636	9.392
siRNA182	g6384.t1	4	NA	Alpha/Beta hydrolase fold, Alpha/beta hydrolase fold-1		N		187.635	249.63	371.652	122.908	221.785	291.613	45.592	39.041	43.401	135.972
siRNA182	g1110.t1	4	NA	Serine/threonine-protein kinase, active site, Protein kinase domain, Serine/threonine/dual specificity protein kinase, catalytic domain, Protein kinase-like domain, Protein kinase, ATP binding site		N		187.635	249.63	371.652	122.908	221.785	291.613	6.133	9.329	16.086	33.93
siRNA192	g2668.t1	4	NA	P-loop containing nucleoside triphosphate hydrolase		N		180.723	99.413	23.161	13.98	18.155	10.971	25.078	41.156	65.876	77.162
siRNA195	g7796.t1	4	NA	Glycosyl hydrolase, five-bladed beta-propellor domain, Concanavalin A-like lectin/glucanase domain, Glycoside hydrolase, family 32, Glycosyl hydrolase family 32, C-terminal, Glycoside hydrolase, family 32, active site, Glycosyl hydrolase family 32, N-terminal	KEGG: 00052+3.2.1.26|KEGG: 00500+3.2.1.26	Y		4.898	5.759	8.143	1.973	1.475	2.008	37.578	82.98	113.548	79.581
siRNA195	g3562.t1	4	NA	VPS9 domain		N		4.898	5.759	8.143	1.973	1.475	2.008	8.235	16.733	13.119	22.549
siRNA197	g6291.t1	4	0.714602	P-loop containing nucleoside triphosphate hydrolase		N		29.904	14.188	14.286	10.724	3.874	6.021	9.328	16.726	25.912	31.679
siRNA197	g3735.t1	4	NA	Cytochrome P450, conserved site, Cytochrome P450, E-class, group I, Cytochrome P450	Reactome: REACT_13433	N		29.904	14.188	14.286	10.724	3.874	6.021	16.862	43.919	29.992	160.329
siRNA197	g2744.t1	4	NA	LPPG:FO 2-phospho-L-lactate transferase CofD/UPF0052		N		29.904	14.188	14.286	10.724	3.874	6.021	1.477	8.683	1.411	7.523
siRNA199	g4160.t1	4	NA	26S proteasome subunit P45, P-loop containing nucleoside triphosphate hydrolase, ATPase, AAA-type, core, AAA+ ATPase domain, ATPase, AAA-type, conserved site	Reactome: REACT_11045|Reactome: REACT_13|Reactome: REACT_13635|Reactome: REACT_152|Reactome: REACT_1538|Reactome: REACT_383|Reactome: REACT_578|Reactome: REACT_6185|Reactome: REACT_6850	N		79.864	101.702	54.499	73.923	86.71	81.925	257.176	170.224	186.246	389.414
siRNA201	g3111.t1	4	NA			N		67.834	43.889	68.269	0.671	2.808	1.064	2.344	2.677	1.964	12.235
siRNA201	g3001.t1	4	NA	Phosphoribosyltransferase-like		N		67.834	43.889	68.269	0.671	2.808	1.064	13.293	39.298	61.141	74.465
siRNA213	g5055.t1	4	NA	Helicase, C-terminal, P-loop containing nucleoside triphosphate hydrolase, SNF2-related, N-terminal domain, Helicase superfamily 1/2, ATP-binding domain		N		436.108	170.909	34.584	425.567	206.688	130.713	9.334	6.202	13.788	25.81
siRNA213	g2289.t1	4	NA	Vacuolar protein sorting-associated protein 35		N		436.108	170.909	34.584	425.567	206.688	130.713	15.922	22.337	36.352	133.229
siRNA213	g6247.t1	4	0.70418	Protein of unknown function DUF3433		N		436.108	170.909	34.584	425.567	206.688	130.713	0.829	2.001	1.812	3.168
siRNA213	g3153.t1	4	0.768489	Kinesin-like protein, Kinesin motor domain, P-loop containing nucleoside triphosphate hydrolase, Kinesin motor domain, conserved site		N		436.108	170.909	34.584	425.567	206.688	130.713	14.04	15.77	39.747	49.653
siRNA213	g6363.t1	4	0.700965	Dihydroorotate dehydrogenase, conserved site, Dihydroorotate dehydrogenase domain, Aldolase-type TIM barrel		N		436.108	170.909	34.584	425.567	206.688	130.713	22.715	24.222	38.498	50.21
siRNA213	g5140.t1	4	0.745981	Zinc finger, MYND-type		N		436.108	170.909	34.584	425.567	206.688	130.713	2.405	5.399	8.097	7.302
siRNA213	g2298.t1	4	0.755627	Actin family, Actin-related protein 5		N		436.108	170.909	34.584	425.567	206.688	130.713	17.238	19.923	19.582	39.765
siRNA213	g8215.t1	4	0.720257	Origin recognition complex, subunit 2		N		436.108	170.909	34.584	425.567	206.688	130.713	7.565	12.768	21.273	27.224
siRNA213	g3207.t1	4	0.784566			N		436.108	170.909	34.584	425.567	206.688	130.713	1.786	1.457	1.34	24.126
siRNA213	g9625.t1	4	0.762058	C-type lectin-like, C-type lectin fold		N		436.108	170.909	34.584	425.567	206.688	130.713	8.434	8.358	16.834	17.785
siRNA213	g5474.t1	4	NA	7,8-Dihydro-6-hydroxymethylpterin-pyrophosphokinase, HPPK, Dihydropteroate synthase, Pterin-binding domain, Dihydropteroate synthase-like	KEGG: 00790+2.7.6.3|MetaCyc: PWY-6147|MetaCyc: PWY-6148|MetaCyc: PWY-6797|MetaCyc: PWY-7539|UniPathway: UPA00077, KEGG: 00790+2.5.1.15|MetaCyc: PWY-6614|UniPathway: UPA00077	N		436.108	170.909	34.584	425.567	206.688	130.713	2.439	6.762	21.968	12.106
siRNA217	g10927.t1	4	NA	S-adenosyl-L-methionine-dependent methyltransferase, Lysine methyltransferase		N		4.271	6.852	5.472	1.224	1.497	1.951	36.286	24.794	43.597	61.434
siRNA217	g9794.t1	4	NA	Acetyl-CoA hydrolase/transferase, Acetyl-CoA hydrolase/transferase C-terminal domain		N		4.271	6.852	5.472	1.224	1.497	1.951	13.674	13.13	33.238	191.379
siRNA217	g9368.t1	4	0.700441	NAD(P)-binding domain, Polyketide synthase, dehydratase domain, Malonyl-CoA ACP transacylase, ACP-binding, Beta-ketoacyl synthase, C-terminal, Beta-ketoacyl synthase, N-terminal, Polyketide synthase, ketoreductase domain, Acyl carrier protein-like, Polyketide synthase, enoylreductase domain, Acyl transferase/acyl hydrolase/lysophospholipase, Acyl transferase domain, Alcohol dehydrogenase, N-termi…		N		4.271	6.852	5.472	1.224	1.497	1.951	1.283	2.369	2.289	3.583
siRNA217	g3015.t1	4	NA	Concanavalin A-like lectin/glucanase domain, SPRY domain		N		4.271	6.852	5.472	1.224	1.497	1.951	5.84	15.679	13.957	19.101
siRNA217	g10851.t1	4	NA	FAD/NAD(P)-binding domain		N		4.271	6.852	5.472	1.224	1.497	1.951	8.733	3.62	2.416	312.272
siRNA217	g10953.t1	4	NA	Leucine-rich repeat domain, L domain-like, Leucine-rich repeat, Leucine-rich repeat, typical subtype		N		4.271	6.852	5.472	1.224	1.497	1.951	9.886	8.032	1.693	24.085
siRNA217	g8559.t1	4	NA	Major facilitator superfamily, Major facilitator superfamily domain		N		4.271	6.852	5.472	1.224	1.497	1.951	25.614	8.011	20.333	23.445
siRNA218	g6445.t1	4	NA	Phosphate transporter	Reactome: REACT_15518	N		21.468	14.096	27.913	3	5.642	2.773	2.899	6.881	9.646	8.092
siRNA218	g7288.t1	4	NA	Pyruvate carboxylase, ATP-grasp fold, subdomain 2, Biotin/lipoyl attachment, Biotin carboxylase, C-terminal, Pyruvate carboxyltransferase, Carbamoyl-phosphate synthetase large subunit-like, ATP-binding domain, ATP-grasp fold, Pre-ATP-grasp domain, Biotin-binding site, Carboxylase, conserved domain, Biotin carboxylase-like, N-terminal domain, Single hybrid motif, Homeodomain-like, Biotin carboxyla…	KEGG: 00020+6.4.1.1|KEGG: 00620+6.4.1.1|KEGG: 00720+6.4.1.1|MetaCyc: PWY-5750|MetaCyc: PWY-6142|MetaCyc: PWY-6146|UniPathway: UPA00138	N		21.468	14.096	27.913	3	5.642	2.773	47.451	58.844	101.647	129.474
siRNA218	g3053.t1	4	NA	YAP-binding/ALF4/Glomulin		N		21.468	14.096	27.913	3	5.642	2.773	8.503	18.189	40.084	88.256
siRNA224	g5746.t1	4	0.710602	Phosphoenolpyruvate carboxykinase, C-terminal, Phosphoenolpyruvate carboxykinase, N-terminal, Phosphoenolpyruvate carboxykinase, ATP-utilising, Phosphoenolpyruvate carboxykinase (ATP), conserved site	Reactome: REACT_474|UniPathway: UPA00138, KEGG: 00010+4.1.1.49|KEGG: 00020+4.1.1.49|KEGG: 00620+4.1.1.49|KEGG: 00710+4.1.1.49|MetaCyc: PWY-561|MetaCyc: PWY-7117|UniPathway: UPA00138	N		1.815	12.567	24.765	1.629	1.837	1.239	420.019	212.07	342.235	1541.28
siRNA261	g7181.t1	4	NA	G-protein beta WD-40 repeat, WD40 repeat, WD40-repeat-containing domain, WD40 repeat, conserved site, WD40/YVTN repeat-like-containing domain		N		6.607	4.422	3.323	1.014	1.331	1.847	17.394	26.921	26.463	51.188
siRNA28	g3693.t1	4	NA	Zn(2)-C6 fungal-type DNA-binding domain		N		37.688	42.043	38.354	15.854	24.451	17.069	3.938	5.875	2.685	10.387
siRNA28	g11382.t1	4	NA	WD40-repeat-containing domain, Regulatory associated protein of TOR, Raptor N-terminal CASPase-like domain, WD40 repeat, WD40/YVTN repeat-like-containing domain, Armadillo-type fold, Armadillo-like helical		N		37.688	42.043	38.354	15.854	24.451	17.069	12.949	13.823	16.476	27.944
siRNA281	g3673.t1	4	NA	SAP domain, SPOC-like, C-terminal domain, Ku70, Ku70/Ku80 C-terminal arm, Ku70/Ku80, N-terminal alpha/beta, von Willebrand factor, type A, Ku70/Ku80 beta-barrel domain	Reactome: REACT_216|Reactome: REACT_6185	N		329.737	270.53	261.988	782.807	588.593	485.193	7.244	7.796	11.356	18.931
siRNA29	g9501.t1	4	NA	Leucine-rich repeat domain, L domain-like, Leucine-rich repeat, Leucine-rich repeat, typical subtype		N		11.559	10.957	6.824	5.063	3.612	5.438	2.416	2.01	3.955	9.527
siRNA37	g4551.t1	4	NA	Sodium/calcium exchanger membrane region	Reactome: REACT_15518	N		186.21	164.145	70.381	120.879	105.546	86.308	5.601	13.195	9.322	93.371
siRNA37	g3830.t1	4	NA	THIF-type NAD/FAD binding fold, NAD(P)-binding domain		N		186.21	164.145	70.381	120.879	105.546	86.308	16.296	26.511	65.957	37.227
siRNA37	g2530.t1	4	NA	ABC transporter type 1, transmembrane domain, P-loop containing nucleoside triphosphate hydrolase, ABC transporter-like, ABC transporter, conserved site, AAA+ ATPase domain		N		186.21	164.145	70.381	120.879	105.546	86.308	2.574	3.087	1.506	6.803
siRNA37	g822.t1	4	NA	GPI transamidase component PIG-T	UniPathway: UPA00196	Y		186.21	164.145	70.381	120.879	105.546	86.308	26.622	37.071	46.062	54.987
siRNA38	g4640.t1	4	0.836272	Uracil-DNA glycosylase-like, DNA glycosylase, G/T mismatch		N		105.528	94.921	96.242	69.864	86.177	57.274	0	5.709	12.216	7.229
siRNA38	g1627.t1	4	NA	Ubiquitin-conjugating enzyme E2, Ubiquitin-conjugating enzyme, active site, Ubiquitin-conjugating enzyme/RWD-like	MetaCyc: PWY-7511|UniPathway: UPA00143	N		105.528	94.921	96.242	69.864	86.177	57.274	4.785	11.24	11.197	13.612
siRNA38	g11439.t1	4	NA	Carbohydrate-binding-like fold, Carbohydrate binding module family 20, Galactose mutarotase, N-terminal barrel, Glycosyl hydrolases family 31, conserved site, Glycoside hydrolase superfamily, Glycoside hydrolase family 31, N-terminal domain, Glycoside hydrolase family 31, Immunoglobulin-like fold, Galactose mutarotase-like domain		Y		105.528	94.921	96.242	69.864	86.177	57.274	10.796	5.881	114.416	15.625
siRNA38	g4537.t1	4	NA	Acyl transferase, Acyl carrier protein-like, Polyketide synthase, dehydratase domain, Beta-ketoacyl synthase, C-terminal, Thiolase-like, Thioesterase, Polyketide synthase, acyl transferase domain, Starter unit:ACP transacylase, Beta-ketoacyl synthase, active site, Beta-ketoacyl synthase, N-terminal, Acyl transferase domain, Alpha/Beta hydrolase fold, Polyketide synthase, phosphopantetheine-bindin…		N		105.528	94.921	96.242	69.864	86.177	57.274	0.873	4.215	2.356	6.189
siRNA38	g6969.t1	4	NA	OB-fold nucleic acid binding domain, AA-tRNA synthetase-type, Replication factor A protein 1, Replication protein A, OB domain, Replication factor-A protein 1, N-terminal, Nucleic acid-binding, OB-fold, Replication factor A, C-terminal		N		105.528	94.921	96.242	69.864	86.177	57.274	26.047	22.854	37.272	104.364
siRNA38	g6375.t1	4	NA	AMP-binding, conserved site, AMP-dependent synthetase/ligase		N		105.528	94.921	96.242	69.864	86.177	57.274	154.887	93.984	110.542	262.507
siRNA38	g6046.t1	4	NA	Glycoside hydrolase family 38, central domain, Glycoside hydrolase 38/57, N-terminal domain, Glycoside hydrolase family 38, N-terminal domain, Glycosyl hydrolase family 38, C-terminal, Glycoside hydrolase/deacetylase, beta/alpha-barrel, Glycoside hydrolase families 57/38, central domain, Galactose mutarotase-like domain		N		105.528	94.921	96.242	69.864	86.177	57.274	29.215	29.929	19.448	85.961
siRNA38	g995.t1	4	NA	BRCT domain		N		105.528	94.921	96.242	69.864	86.177	57.274	17.081	10.108	22.879	26.94
siRNA38	g436.t1	4	NA	ATPase, V0 complex, c/d subunit, ATPase, V0 complex, subunit d		N		105.528	94.921	96.242	69.864	86.177	57.274	175.292	156.309	185.563	493.254
siRNA38	g294.t1	4	NA	C2 domain		N		105.528	94.921	96.242	69.864	86.177	57.274	9.456	6.99	17.504	35.391
siRNA39	g11228.t1	4	0.733333	Acyltransferase 3		N		155.969	148.948	154.422	88.137	179.876	81.316	15.825	18.74	26.23	53.36
siRNA39	g11403.t1	4	NA	DNA/pantothenate metabolism flavoprotein, C-terminal	KEGG: 00770+6.3.2.5|UniPathway: UPA00241	N		155.969	148.948	154.422	88.137	179.876	81.316	1.211	4.829	6.047	12.178
siRNA39	g5139.t1	4	NA	Major facilitator superfamily domain		N		155.969	148.948	154.422	88.137	179.876	81.316	3.422	6.253	10.367	11.575
siRNA39	g9447.t1	4	NA	C2 domain, Protein kinase C-like, phorbol ester/diacylglycerol-binding domain, Serine/threonine-protein kinase, active site, Protein kinase domain, HR1 rho-binding repeat, Protein kinase-like domain, AGC-kinase, C-terminal, Protein kinase, ATP binding site, Protein kinase, C-terminal, Serine/threonine/dual specificity protein kinase, catalytic domain		N		155.969	148.948	154.422	88.137	179.876	81.316	29.303	23.958	22.957	51.324
siRNA41	g3673.t1	4	NA	SAP domain, SPOC-like, C-terminal domain, Ku70, Ku70/Ku80 C-terminal arm, Ku70/Ku80, N-terminal alpha/beta, von Willebrand factor, type A, Ku70/Ku80 beta-barrel domain	Reactome: REACT_216|Reactome: REACT_6185	N		2615.43	2559.2	2677.49	7097.33	6237.73	4642.82	7.244	7.796	11.356	18.931
siRNA42	g11403.t1	4	NA	DNA/pantothenate metabolism flavoprotein, C-terminal	KEGG: 00770+6.3.2.5|UniPathway: UPA00241	N		10.035	13.126	7.441	2.881	6.994	4.775	1.211	4.829	6.047	12.178
siRNA422	g9161.t1	4	NA	WD40 repeat, WD40-repeat-containing domain, WD40/YVTN repeat-like-containing domain		N		120.764	55.321	48.14	233.379	188.09	215.854	21.306	32.235	36.347	71.492
siRNA422	g9703.t1	4	NA	Protein of unknown function DUF1264		N		120.764	55.321	48.14	233.379	188.09	215.854	327.69	139.986	494.049	378.049
siRNA428	g10747.t1	4	NA	Aconitase family, 4Fe-4S cluster binding site, Aconitase/3-isopropylmalate dehydratase large subunit, alpha/beta/alpha domain, Aconitase/3-isopropylmalate dehydratase large subunit, alpha/beta/alpha, subdomain 2, Aconitase/3-isopropylmalate dehydratase, swivel, Aconitase, mitochondrial-like, Aconitase A/isopropylmalate dehydratase small subunit, swivel domain, Aconitase/isopropylmalate dehydratas…	KEGG: 00290+4.2.1.33|UniPathway: UPA00048	N		643.695	356.237	89.514	849.131	796.326	917.608	19.746	22.432	37.759	54.401
siRNA428	g7005.t1	4	NA	Peptidase C2, calpain family, Peptidase C2, calpain, catalytic domain, Cysteine peptidase, cysteine active site		N		643.695	356.237	89.514	849.131	796.326	917.608	11.761	1.809	6.647	46.904
siRNA43	g8632.t1	4	NA			N		557.619	599.508	458.432	27.626	136.711	99.951	27.577	34.643	75.909	183.874
siRNA43	g6026.t1	4	NA	Alpha/Beta hydrolase fold, Protein phosphatase methylesterase, eukaryotic, Alpha/beta hydrolase fold-1		N		557.619	599.508	458.432	27.626	136.711	99.951	8.008	4.669	7.355	17.719
siRNA44	g11341.t1	4	0.731076	Conserved hypothetical protein CHP02464		N		38.336	21.398	34.118	0	0.087	0	20.2	21.704	2.318	82.556
siRNA44	g7465.t1	4	0.790837			Y	0.997	38.336	21.398	34.118	0	0.087	0	420.711	1223.78	848.683	1205.02
siRNA47	g4940.t1	4	NA	Ketopantoate hydroxymethyltransferase, Pyruvate/Phosphoenolpyruvate kinase-like domain	KEGG: 00770+2.1.2.11|MetaCyc: PWY-6654|UniPathway: UPA00028	N		6.458	5.677	3.497	0.821	0.083	0.611	13.739	24.436	56.489	33.17
siRNA47	g2273.t1	4	NA	Polyketide synthase, dehydratase domain, GroES-like, Polyketide synthase, enoylreductase domain, S-adenosyl-L-methionine-dependent methyltransferase, Polyketide synthase, ketoreductase domain, Beta-ketoacyl synthase, N-terminal, Acyl carrier protein-like, Thiolase-like, Acyl transferase/acyl hydrolase/lysophospholipase, NAD(P)-binding domain, Polyketide synthase, phosphopantetheine-binding domain…		N		6.458	5.677	3.497	0.821	0.083	0.611	5.257	5.894	11.002	16.74
siRNA495	g9411.t1	4	NA	Short-chain dehydrogenase/reductase SDR, NAD(P)-binding domain, Glucose/ribitol dehydrogenase, Short-chain dehydrogenase/reductase, conserved site		N		3.233	6.531	20.5	0.985	1.163	0.48	2.137	4.233	4.926	15.678
siRNA50	g802.t1	4	NA	Cysteine dioxygenase type I, RmlC-like cupin domain, RmlC-like jelly roll fold	KEGG: 00270+1.13.11.20|KEGG: 00430+1.13.11.20|MetaCyc: PWY-5331|UniPathway: UPA00012	N		222.605	305.336	465.123	44.305	128.992	92.886	62.936	109.535	36.237	215.095
siRNA50	g8278.t1	4	NA	Amino acid/polyamine transporter I, Amino acid permease/ SLC12A domain, Amino acid permease, conserved site		N		222.605	305.336	465.123	44.305	128.992	92.886	11.282	28.158	92.131	38.928
siRNA500	g1092.t1	4	NA	Oxoglutarate/iron-dependent dioxygenase, Non-haem dioxygenase N-terminal domain, Isopenicillin N synthase, Isopenicillin N synthase-like		N		4.429	8.64	7.439	2.213	2.696	3.154	12.477	25.343	20.933	69.805
siRNA500	g753.t1	4	NA	Domain of unknown function DUF1741		N		4.429	8.64	7.439	2.213	2.696	3.154	15.775	21.686	34.303	53.589
siRNA500	g10927.t1	4	NA	S-adenosyl-L-methionine-dependent methyltransferase, Lysine methyltransferase		N		4.429	8.64	7.439	2.213	2.696	3.154	36.286	24.794	43.597	61.434
siRNA500	g10156.t1	4	NA	Structural maintenance of chromosomes protein, SMCs flexible hinge, P-loop containing nucleoside triphosphate hydrolase, RecF/RecN/SMC, N-terminal		N		4.429	8.64	7.439	2.213	2.696	3.154	5.603	6.757	17.535	46.037
siRNA500	g4980.t1	4	NA	FAD-binding 8, Ferric reductase, NAD binding domain, Ferredoxin reductase-type FAD-binding domain, Ferric reductase transmembrane component-like domain		N		4.429	8.64	7.439	2.213	2.696	3.154	77.458	41.638	28.757	148.275
siRNA500	g10539.t1	4	NA			N		4.429	8.64	7.439	2.213	2.696	3.154	145.718	183.419	629.197	512.794
siRNA507	g8237.t1	4	NA	Protein of unknown function DUF2015		N		2.598	4.779	6.011	0.71	1.223	0.94	81.36	137.849	158.321	193.845
siRNA507	g9733.t1	4	NA	Ubiquitin-associated domain, EF-hand domain pair, EH domain, UBA-like, EF-hand domain, Peptidase S8, subtilisin, Ser-active site, EF-Hand 1, calcium-binding site		N		2.598	4.779	6.011	0.71	1.223	0.94	24.902	24.706	32.687	56.842
siRNA51	g9062.t1	4	0.730415	Nucleotide-diphospho-sugar transferases, Glycosyl transferase, family 15		Y		325.783	354.362	451.945	171.767	281.207	257.888	165.23	129.048	39.926	973.027
siRNA51	g5866.t1	4	NA	Yst0336-like domain, Polysaccharide biosynthesis domain, Protein PBDC1, metazoa/fungi		N		325.783	354.362	451.945	171.767	281.207	257.888	221.955	251.359	364.614	767.177
siRNA51	g5756.t1	4	NA	Acyl-CoA N-acyltransferase, GNAT domain		N		325.783	354.362	451.945	171.767	281.207	257.888	120.629	183.498	357.24	843.199
siRNA51	g5933.t1	4	NA	Protein kinase domain, Serine/threonine/dual specificity protein kinase, catalytic domain, Protein kinase-like domain, Serine/threonine-protein kinase, active site, Protein kinase, ATP binding site		N		325.783	354.362	451.945	171.767	281.207	257.888	62.094	86.633	157.251	203.528
siRNA518	g4043.t1	4	NA	Glycoside hydrolase superfamily, Glycoside hydrolase, catalytic domain, Glycosyl hydrolase, family 13, catalytic domain, Starch synthase, catalytic domain, Glycosyl hydrolase, family 13, subfamily, catalytic domain	KEGG: 00500+2.4.1.21|MetaCyc: PWY-622|UniPathway: UPA00164	N		1.114	2.981	1.369	0.839	0.681	0.4	10.087	10.646	116.843	24.818
siRNA518	g2525.t1	4	0.739872	AMP-binding, conserved site, AMP-dependent synthetase/ligase		N		1.114	2.981	1.369	0.839	0.681	0.4	2.903	2.15	0.064	12.29
siRNA518	g10345.t1	4	0.720682	Sulfatase, N-terminal, Sulfatase, conserved site, Alkaline phosphatase-like, alpha/beta/alpha, Alkaline-phosphatase-like, core domain		Y		1.114	2.981	1.369	0.839	0.681	0.4	6.897	5.497	6.108	16.998
siRNA518	g6780.t1	4	NA	NAD(P)-binding domain, Oxidoreductase, N-terminal		N		1.114	2.981	1.369	0.839	0.681	0.4	8.551	3.665	22.027	11.611
siRNA521	g4376.t1	4	NA	Peptidase C19, ubiquitin carboxyl-terminal hydrolase, Ubiquitin specific protease domain, Zinc finger, RING/FYVE/PHD-type		N		3.208	9.713	14.616	0.202	0.904	0.055	0.272	1.465	2.417	5.118
siRNA521	g4206.t1	4	NA	DNA-directed DNA polymerase, family B, DNA polymerase alpha catalytic subunit, Ribonuclease H-like domain, DNA-directed DNA polymerase, family B, conserved site, DNA-directed DNA polymerase, family B, exonuclease domain, DNA polymerase, palm domain, DNA-directed DNA polymerase, family B, multifunctional domain, Zinc finger, DNA-directed DNA polymerase, family B, alpha, DNA polymerase alpha cataly…	KEGG: 00230+2.7.7.7|KEGG: 00240+2.7.7.7	N		3.208	9.713	14.616	0.202	0.904	0.055	2.809	10.47	14.849	22.63
siRNA521	g9100.t1	4	NA	AP-3 complex subunit beta, Armadillo-like helical, AP complex subunit beta, Clathrin/coatomer adaptor, adaptin-like, N-terminal, Armadillo-type fold		N		3.208	9.713	14.616	0.202	0.904	0.055	9.383	13.739	21.888	28.56
siRNA522	g3022.t1	4	NA	Glycoside hydrolase-type carbohydrate-binding, subgroup, Glycosyl hydrolase family 92, Six-hairpin glycosidase-like, Alpha-1,2-mannosidase, putative		Y		1.296	2.396	4.933	0.155	1.404	1.057	2.98	7.419	2.424	10.716
siRNA522	g3566.t1	4	NA	Zinc finger, MYND-type, SET domain		N		1.296	2.396	4.933	0.155	1.404	1.057	0	5.055	5.756	8.557
siRNA523	g2527.t1	4	NA	Tail specific protease, ClpP/crotonase-like domain		N		1.418	4.249	5.841	0.22	0.255	0.37	0.307	0.744	1.742	2.059
siRNA523	g10403.t1	4	NA	Alanine racemase, N-terminal, PLP-binding barrel, D-serine dehydratase-like domain	KEGG: 00473+5.1.1.1|MetaCyc: PWY-7383|UniPathway: UPA00042	Y		1.418	4.249	5.841	0.22	0.255	0.37	4.524	1.016	10.376	11.012
siRNA527	g8630.t1	4	0.76338			N		3034.8	1464.36	1265.19	485.112	431.18	284.999	4.819	14.599	5.9	9.993
siRNA527	g4258.t1	4	NA	Rossmann-like alpha/beta/alpha sandwich fold, Universal stress protein A, UspA		N		3034.8	1464.36	1265.19	485.112	431.18	284.999	25.043	16.577	18.947	32.718
siRNA527	g2006.t1	4	NA	Glutaredoxin-like, Thioredoxin-like fold		N		3034.8	1464.36	1265.19	485.112	431.18	284.999	9.176	7.777	1.735	31.441
siRNA527	g9980.t1	4	NA			N		3034.8	1464.36	1265.19	485.112	431.18	284.999	2.087	2.549	3.757	10.304
siRNA527	g7617.t1	4	NA			N		3034.8	1464.36	1265.19	485.112	431.18	284.999	18.571	9.719	31.875	63.494
siRNA527	g1910.t1	4	NA	Proteasome component (PCI) domain, Winged helix-turn-helix DNA-binding domain, Tetratricopeptide-like helical domain		N		3034.8	1464.36	1265.19	485.112	431.18	284.999	46.965	35.43	43.903	82.161
siRNA527	g6665.t1	4	NA	AMP-dependent synthetase/ligase, AMP-binding enzyme C-terminal domain		N		3034.8	1464.36	1265.19	485.112	431.18	284.999	9.989	6.946	11.271	38.686
siRNA527	g3075.t1	4	NA	Frizzled domain, Stretch-activated cation channel Mid1		N		3034.8	1464.36	1265.19	485.112	431.18	284.999	14.094	23.566	22.017	31.921
siRNA527	g2103.t1	4	NA	AAA+ ATPase domain, P-loop containing nucleoside triphosphate hydrolase, Helicase superfamily 1/2, ATP-binding domain		N		3034.8	1464.36	1265.19	485.112	431.18	284.999	5.63	3.931	5.093	17.143
siRNA527	g5013.t1	4	0.729577	Rad4 beta-hairpin domain 1, DNA repair protein Rad4, Rad4 beta-hairpin domain 3, Rad4 beta-hairpin domain 2, Rad4/PNGase transglutaminase-like fold		N		3034.8	1464.36	1265.19	485.112	431.18	284.999	13.122	3.629	13.093	10.053
siRNA527	g2530.t1	4	NA	ABC transporter type 1, transmembrane domain, P-loop containing nucleoside triphosphate hydrolase, ABC transporter-like, ABC transporter, conserved site, AAA+ ATPase domain		N		3034.8	1464.36	1265.19	485.112	431.18	284.999	2.574	3.087	1.506	6.803
siRNA530	g9784.t1	4	NA	Cytochrome P450, Cytochrome P450, conserved site, Cytochrome P450, E-class, group I	Reactome: REACT_13433	N		3.4	7.137	8.959	0.996	0.336	0.68	6.25	1.762	1.754	12.816
siRNA531	g2439.t1	4	0.70195			N		26.839	25.849	30.645	8.419	6.836	7.369	55.933	26.895	236.932	49.85
siRNA531	g3030.t1	4	NA	Cyclin-like, Cyclin, N-terminal, Cyclin, C-terminal domain		N		26.839	25.849	30.645	8.419	6.836	7.369	6.232	11.539	10.605	86.7
siRNA532	g8655.t1	4	NA	Cell-cycle control medial ring component, Ubiquitin-related domain, Ubiquitin domain		N		3.466	9.383	12.561	0.775	2.15	1.11	80.775	52.816	112.466	187.344
siRNA535	g6652.t1	4	NA	Haem peroxidase, Haem peroxidase, animal, Cytochrome P450	Reactome: REACT_13433	N		2.258	13.243	6.11	0.734	0.923	0.458	18.528	7.826	6.199	268.371
siRNA539	g3159.t1	4	NA	WD40 repeat, G-protein, beta subunit, G-protein beta WD-40 repeat, Guanine nucleotide-binding protein, beta subunit, WD40-repeat-containing domain, WD40 repeat, conserved site, WD40/YVTN repeat-like-containing domain	Reactome: REACT_13685|Reactome: REACT_14797|Reactome: REACT_1505|Reactome: REACT_15295|Reactome: REACT_15380|Reactome: REACT_604	N		240.827	58.852	11.311	13.035	12.236	15.011	60.896	112.52	81.672	140.269
siRNA539	g10009.t1	4	NA	Glycoside hydrolase-type carbohydrate-binding, subgroup, Six-hairpin glycosidase-like, Alpha-1,2-mannosidase, putative, Glycosyl hydrolase family 92		N		240.827	58.852	11.311	13.035	12.236	15.011	18.146	17.824	4.7	46.23
siRNA539	g11473.t1	4	0.742773	Zinc finger, CCCH-type		N		240.827	58.852	11.311	13.035	12.236	15.011	13.349	18.239	18.4	26.184
siRNA543	g9692.t1	4	NA	Heat shock protein 70 family		N		48.434	130.498	412.871	0	0.083	0	60.749	72.179	44.937	186.412
siRNA543	g10745.t1	4	NA	HAD-like domain, FCP1 homology domain, Dullard phosphatase domain, eukaryotic		N		48.434	130.498	412.871	0	0.083	0	21.824	15.177	13.423	42.247
siRNA547	g611.t1	4	0.700483	Peptidase M20, Peptidase M20, dimerisation domain, ArgE/DapE/ACY1/CPG2/YscS, conserved site, Glutathione degradosome, DUG1		N		22.541	74.493	79.959	1.979	12.545	2.532	92.008	108.587	88.923	189.177
siRNA547	g3082.t1	4	NA	Glycoside hydrolase, catalytic domain, Glycoside hydrolase, family 13, 1,4-alpha-glucan-branching enzyme, GlgB, Immunoglobulin-like fold, Glycosyl hydrolase, family 13, all-beta, Glycoside hydrolase, family 13, N-terminal, Glycosyl hydrolase, family 13, catalytic domain, Glycoside hydrolase superfamily, Alpha-amylase/branching enzyme, C-terminal all beta, Glycosyl hydrolase, family 13, subfamily,…	KEGG: 00500+2.4.1.18|MetaCyc: PWY-5067|MetaCyc: PWY-622|UniPathway: UPA00164, KEGG: 00500+2.4.1.18|MetaCyc: PWY-5067|MetaCyc: PWY-622|Reactome: REACT_474	N		22.541	74.493	79.959	1.979	12.545	2.532	56.872	52.364	78.261	128.563
siRNA547	g6366.t1	4	0.756039	Metal-dependent hydrolase, composite domain, Metal-dependent hydrolase, Amidohydrolase 3		N		22.541	74.493	79.959	1.979	12.545	2.532	15.573	18.081	10	31.768
siRNA547	g10784.t1	4	NA	Cytochrome P450, Cytochrome P450, E-class, group I	Reactome: REACT_13433	N		22.541	74.493	79.959	1.979	12.545	2.532	7.871	16.486	15.581	43.244
siRNA548	g9402.t1	4	NA	EF-hand domain pair, EF-hand domain, EF-Hand 1, calcium-binding site, Mitochondrial carrier domain, Mitochondrial carrier protein, HAD-like domain, Mitochondrial substrate/solute carrier, HAD hydrolase, subfamily IA		N		28.364	41.819	64.001	2.71	10.308	6.401	50.71	51.675	128.07	109.861
siRNA553	g10102.t1	4	NA	Beta-1,3-glucanase, N-terminal	KEGG: 00500+3.2.1.39	Y		1.309	3.175	0.53	0.179	0.175	0.195	1.498	2.79	0.462	51.933
siRNA553	g8366.t1	4	NA	Pep3/Vps18/deep orange, WD40/YVTN repeat-like-containing domain, Clathrin, heavy chain/VPS, 7-fold repeat, Zinc finger, RING/FYVE/PHD-type		N		1.309	3.175	0.53	0.179	0.175	0.195	6.273	11.962	12.899	35.009
siRNA554	g151.t1	4	0.708029	IQ motif, EF-hand binding site, Calponin homology domain, Ras GTPase-activating protein, RasGAP protein, C-terminal, Rho GTPase activation protein		N		3.06	28.224	54.505	0.552	5.772	0.541	2.008	6.498	6.633	12.058
siRNA554	g9867.t1	4	NA	Exocyst complex component EXOC2/Sec5		N		3.06	28.224	54.505	0.552	5.772	0.541	11.758	21.131	27.517	30.254
siRNA555	g10222.t1	4	NA	Helicase superfamily 1/2, ATP-binding domain, P-loop containing nucleoside triphosphate hydrolase, ATP-dependent DNA helicase RecQ, zinc-binding domain, Winged helix-turn-helix DNA-binding domain, RQC domain, Helicase, C-terminal, DNA/RNA helicase, ATP-dependent, DEAH-box type, conserved site, DEAD/DEAH box helicase domain, DNA helicase, ATP-dependent, RecQ type		N		112.041	188.449	372.373	14.917	56.241	30.389	2.65	6.195	12.522	10.483
siRNA555	g2584.t1	4	NA	RmlC-like cupin domain, Centromere protein C/Mif2/cnp3, Mif2/cnp3, N-terminal, RmlC-like jelly roll fold, Mif2/CENP-C cupin domain		N		112.041	188.449	372.373	14.917	56.241	30.389	7.52	12.801	19.61	31.632
siRNA555	g9602.t1	4	NA			N		112.041	188.449	372.373	14.917	56.241	30.389	4.408	10.274	21.5	11.138
siRNA555	g10025.t1	4	NA	SKP1/BTB/POZ domain		N		112.041	188.449	372.373	14.917	56.241	30.389	0	4.095	5.525	3.518
siRNA555	g5598.t1	4	NA	CbxX/CfqX, AAA+ ATPase domain, P-loop containing nucleoside triphosphate hydrolase, ATPase, AAA-type, core		N		112.041	188.449	372.373	14.917	56.241	30.389	1.224	2.202	4.696	4.587
siRNA561	g7076.t1	4	NA	S-adenosyl-L-methionine-dependent methyltransferase, Leucine carboxyl methyltransferase, Leucine carboxyl methyltransferase 1, LCMT1		N		3.941	8.276	3.03	0.414	2.144	0.374	9.967	15.293	55.209	35.032
siRNA561	g3274.t1	4	NA	RNA-dependent RNA polymerase, eukaryotic-type		N		3.941	8.276	3.03	0.414	2.144	0.374	4.101	6.73	9.31	10.7
siRNA561	g1389.t1	4	NA	Clathrin/coatomer adaptor, adaptin-like, N-terminal, Clathrin adaptor, alpha/beta/gamma-adaptin, appendage, Ig-like subdomain, Coatomer/clathrin adaptor appendage, Ig-like subdomain, Adaptor protein complex AP-1, gamma subunit, Armadillo-type fold, Clathrin adaptor, gamma-adaptin, appendage, Armadillo-like helical		N		3.941	8.276	3.03	0.414	2.144	0.374	52.407	53.222	82.388	112.41
siRNA561	g10197.t1	4	NA	Neurolysin/Thimet oligopeptidase, N-terminal, Neurolysin/Thimet oligopeptidase, domain 2, Metallopeptidase, catalytic domain, Peptidase M3A/M3B		N		3.941	8.276	3.03	0.414	2.144	0.374	10.31	11.73	10.729	40.519
siRNA561	g2530.t1	4	NA	ABC transporter type 1, transmembrane domain, P-loop containing nucleoside triphosphate hydrolase, ABC transporter-like, ABC transporter, conserved site, AAA+ ATPase domain		N		3.941	8.276	3.03	0.414	2.144	0.374	2.574	3.087	1.506	6.803
siRNA562	g5403.t1	4	NA			N		23.557	22.041	69.751	7.105	8.712	7.365	0	0	5.387	2.997
siRNA562	g10959.t1	4	NA	uDENN domain, dDENN domain, Protein kinase C-like, phorbol ester/diacylglycerol-binding domain, DENN domain		N		23.557	22.041	69.751	7.105	8.712	7.365	7.479	12.625	15.653	23.844
siRNA562	g2313.t1	4	NA	Helicase, C-terminal, Domain of unknown function DUF1605, Helicase superfamily 1/2, ATP-binding domain, Helicase-associated domain, DEAD/DEAH box helicase domain, P-loop containing nucleoside triphosphate hydrolase, DNA/RNA helicase, ATP-dependent, DEAH-box type, conserved site		N		23.557	22.041	69.751	7.105	8.712	7.365	5.913	5.952	10.996	16.656
siRNA562	g8704.t1	4	0.709763	Cytochrome P450, Cytochrome P450, E-class, group IV	Reactome: REACT_13433	N		23.557	22.041	69.751	7.105	8.712	7.365	25.044	20.223	21.999	58.94
siRNA570	g2189.t1	4	NA			N		3.127	4.162	5.684	0.137	0	0.407	1.864	2.134	0.916	33.613
siRNA571	g9763.t1	4	NA	6-phosphogluconate dehydrogenase, domain 2, 6-phosphogluconate dehydrogenase, NADP-binding, NAD(P)-binding domain, 3-hydroxyisobutyrate dehydrogenase, NAD-binding domain, 3-hydroxyisobutyrate dehydrogenase-related, 6-phosphogluconate dehydrogenase C-terminal domain-like		N		18.117	38.292	51.169	4.882	5.17	4.773	14.571	17.861	55.557	29.958
siRNA574	g7739.t1	4	NA	Quinoprotein alcohol dehydrogenase-like superfamily		Y		2.61	3.21	2.391	0.808	1.092	1.602	1.04	2.78	0.619	8.586
siRNA575	g2479.t1	4	NA			N		22.521	66.617	79.733	14.621	15.61	17.047	2.967	0.98	1.846	14.472
siRNA577	g5287.t1	4	NA	Zinc finger C2H2-type/integrase DNA-binding domain, C2H2- zinc finger protein family, Zinc finger, C2H2-like		N		3.575	3.886	6.442	1.083	1.654	1.316	6.994	4.474	3.9	26.761
siRNA577	g5795.t1	4	NA	P-loop containing nucleoside triphosphate hydrolase		N		3.575	3.886	6.442	1.083	1.654	1.316	11.359	22.54	33.749	54.477
siRNA578	g8755.t1	4	NA	PH domain-like, Ubiquitin-related domain, Pleckstrin homology domain		N		0.395	0.828	0.318	0.202	0	0.146	19.099	16.993	34.777	40.447
siRNA578	g9450.t1	4	0.724234	GHMP kinase, C-terminal domain, Ribosomal protein S5 domain 2-type fold, subgroup, GHMP kinase N-terminal domain, Ribosomal protein S5 domain 2-type fold		N		0.395	0.828	0.318	0.202	0	0.146	25.011	29.489	36.777	132.148
siRNA578	g7040.t1	4	0.771588	Condensin complex subunit 1, N-terminal, Condensin subunit 1/Condensin-2 complex subunit D3, Armadillo-type fold, Armadillo-like helical, Condensin complex subunit 1, C-terminal		N		0.395	0.828	0.318	0.202	0	0.146	8.582	12.443	13.402	35.878
siRNA578	g4276.t1	4	NA	Biotin carboxylase, C-terminal, ClpP/crotonase-like domain, Carbamoyl-phosphate synthetase large subunit-like, ATP-binding domain, Single hybrid motif, Pre-ATP-grasp domain, ATP-grasp fold, Biotin/lipoyl attachment, ATP-grasp fold, subdomain 1, Biotin carboxylase-like, N-terminal domain, Acetyl-CoA carboxylase, central domain, Biotin carboxylation domain, Acetyl-coenzyme A carboxyltransferase, C-…	KEGG: 00061+6.4.1.2|KEGG: 00253+6.4.1.2|KEGG: 00254+6.4.1.2|KEGG: 00620+6.4.1.2|KEGG: 00640+6.4.1.2|KEGG: 00720+6.4.1.2|MetaCyc: PWY-4381|MetaCyc: PWY-5743|MetaCyc: PWY-5744|MetaCyc: PWY-5789|MetaCyc: PWY-6679|MetaCyc: PWY-6722|MetaCyc: PWY-7388|Reactome: REACT_1505|Reactome: REACT_22258|UniPathway: UPA00655, KEGG: 00061+6.4.1.2|KEGG: 00253+6.4.1.2|KEGG: 00254+6.4.1.2|KEGG: 00620+6.4.1.2|KEGG: 00…	N		0.395	0.828	0.318	0.202	0	0.146	57.127	57.788	106.715	142.375
siRNA578	g2771.t1	4	NA	Metallo-beta-lactamase, Hydroxyacylglutathione hydrolase, C-terminal domain	KEGG: 00620+3.1.2.6|MetaCyc: PWY-5386|UniPathway: UPA00619	N		0.395	0.828	0.318	0.202	0	0.146	307.763	125.964	245.109	592.64
siRNA578	g10223.t1	4	NA	Pyridoxal phosphate-dependent decarboxylase, Pyridoxal phosphate-dependent transferase, major region, subdomain 2, Pyridoxal phosphate-dependent transferase, Pyridoxal phosphate-dependent transferase, major region, subdomain 1		N		0.395	0.828	0.318	0.202	0	0.146	9.392	10.666	15.403	27.97
siRNA578	g11005.t1	4	NA			N		0.395	0.828	0.318	0.202	0	0.146	0	0	1.567	1.43
siRNA578	g10120.t1	4	0.763231	Glutathione S-transferase, C-terminal-like, Glutathione S-transferase, N-terminal, Thioredoxin-like fold, Glutathione S-transferase, C-terminal		N		0.395	0.828	0.318	0.202	0	0.146	4.083	0	6.564	9.131
siRNA578	g5725.t1	4	NA	Dienelactone hydrolase, Alpha/Beta hydrolase fold		N		0.395	0.828	0.318	0.202	0	0.146	651.963	263.057	725.469	1154.59
siRNA578	g2701.t1	4	NA	Magnesium transporter NIPA		N		0.395	0.828	0.318	0.202	0	0.146	29.716	20.576	14.938	64.759
siRNA578	g8593.t1	4	NA	NAD(P)-binding domain, NmrA-like domain		N		0.395	0.828	0.318	0.202	0	0.146	85.719	32.685	62.558	118.771
siRNA578	g1059.t1	4	NA	Aldehyde dehydrogenase, cysteine active site, Aldehyde dehydrogenase domain, Aldehyde dehydrogenase, glutamic acid active site, Aldehyde dehydrogenase N-terminal domain, Succinate semialdehyde dehydrogenase, Aldehyde/histidinol dehydrogenase, Aldehyde dehydrogenase, C-terminal	UniPathway: UPA00733	N		0.395	0.828	0.318	0.202	0	0.146	53.5	81.921	97.701	287.869
siRNA578	g4890.t1	4	NA	Ribosome maturation protein SBDS, N-terminal		N		0.395	0.828	0.318	0.202	0	0.146	843.169	431.589	2387.56	1294.18
siRNA586	g606.t1	4	0.73306			N		4.574	10.614	36.321	0	0.087	0	1.107	13.928	29.548	57.793
siRNA586	g6375.t1	4	NA	AMP-binding, conserved site, AMP-dependent synthetase/ligase		N		4.574	10.614	36.321	0	0.087	0	154.887	93.984	110.542	262.507
siRNA587	g8359.t1	4	NA	Cation-transporting P-type ATPase, C-terminal, P-type ATPase, P-type ATPase, phosphorylation site, P-type ATPase, A domain, P-type ATPase, subfamily IID, Cation-transporting P-type ATPase, N-terminal, P-type ATPase, cytoplasmic domain N, P-type ATPase, transmembrane domain, HAD-like domain		N		0.779	4.223	10.322	0.645	0.164	0.478	7.005	4.062	10.889	42.223
siRNA587	g5100.t1	4	NA	P-loop containing nucleoside triphosphate hydrolase, SMCs flexible hinge, Structural maintenance of chromosomes protein, Structural maintenance of chromosomes protein 1, RecF/RecN/SMC, N-terminal		N		0.779	4.223	10.322	0.645	0.164	0.478	7.354	10.909	8.451	27.622
siRNA587	g3811.t1	4	NA	Rab-GTPase-TBC domain, EF-hand domain, EF-hand domain pair		N		0.779	4.223	10.322	0.645	0.164	0.478	14.421	10.84	33.202	32.165
siRNA587	g4340.t1	4	NA	S-adenosyl-L-methionine-dependent methyltransferase		N		0.779	4.223	10.322	0.645	0.164	0.478	19.973	10.078	62.911	52.282
siRNA587	g4574.t1	4	NA	WD40 repeat, WD40-repeat-containing domain, WD40/YVTN repeat-like-containing domain, PUL domain, WD40 repeat, conserved site, PLAA family ubiquitin binding, PFU		N		0.779	4.223	10.322	0.645	0.164	0.478	37.293	27.591	35.521	71.083
siRNA588	g2163.t1	4	NA	Mediator complex, subunit Med16		N		24.781	21.863	24.177	9.272	9.688	13.14	2.257	5.617	4.29	7.423
siRNA588	g9184.t1	4	NA			N		24.781	21.863	24.177	9.272	9.688	13.14	11.16	1.535	3.752	31.022
siRNA6	g7415.t1	4	NA	Nuclear transport factor 2, eukaryote, Nuclear transport factor 2, NTF2-like domain		N		3.406	11.637	19.754	1.687	1.609	0.438	6.24	1.815	11.11	13.699
siRNA60	g5993.t1	4	NA	Vacuolar protein sorting-associated protein 8, central domain, WD40 repeat, conserved site, WD40/YVTN repeat-like-containing domain, Zinc finger, RING/FYVE/PHD-type, WD40-repeat-containing domain		N		3.957	8.885	11.545	1.242	3.674	4.646	6.047	8.492	15.261	16.203
siRNA60	g6769.t1	4	0.703463	Copper amine oxidase, Copper amine oxidase, C-terminal, Copper amine oxidase, N-terminal, Copper amine oxidase, N2-terminal, Copper amine oxidase, N3-terminal	KEGG: 00260+1.4.3.21|KEGG: 00350+1.4.3.21|KEGG: 00360+1.4.3.21|KEGG: 00410+1.4.3.21|KEGG: 00950+1.4.3.21|KEGG: 00960+1.4.3.21|MetaCyc: PWY-5751	N		3.957	8.885	11.545	1.242	3.674	4.646	3.48	9.09	21.697	20.028
siRNA63	g10345.t1	4	NA	Sulfatase, N-terminal, Sulfatase, conserved site, Alkaline phosphatase-like, alpha/beta/alpha, Alkaline-phosphatase-like, core domain		Y		1637.11	1720.63	2894.09	1293.63	1077.41	1018.19	6.897	5.497	6.108	16.998
siRNA67	g4583.t1	4	NA	AAA+ ATPase domain, ABC transporter type 1, transmembrane domain, P-loop containing nucleoside triphosphate hydrolase, ABC transporter-like, ABC transporter, conserved site		N		1959.36	2139.39	3499.08	873.607	951.808	757.107	53.242	44.007	81.561	117.768
siRNA67	g1226.t1	4	NA	Zn(2)-C6 fungal-type DNA-binding domain, Transcription factor domain, fungi		N		1959.36	2139.39	3499.08	873.607	951.808	757.107	74.73	46.934	104.846	124.602
siRNA67	g3984.t1	4	NA	Glycoside hydrolase superfamily, Glycoside hydrolase, catalytic domain		N		1959.36	2139.39	3499.08	873.607	951.808	757.107	61.915	51.046	54.343	227.754
siRNA67	g2313.t1	4	0.743386	Helicase, C-terminal, Domain of unknown function DUF1605, Helicase superfamily 1/2, ATP-binding domain, Helicase-associated domain, DEAD/DEAH box helicase domain, P-loop containing nucleoside triphosphate hydrolase, DNA/RNA helicase, ATP-dependent, DEAH-box type, conserved site		N		1959.36	2139.39	3499.08	873.607	951.808	757.107	5.913	5.952	10.996	16.656
siRNA69	g1315.t1	4	NA	Putative threonine/serine exporter, Threonine/Serine exporter, ThrE		N		9.458	5.665	8.494	4.113	4.235	3.452	28.444	7.47	15.852	69.426
siRNA69	g8707.t1	4	NA	Myosin head, motor domain, P-loop containing nucleoside triphosphate hydrolase, IQ motif, EF-hand binding site, Dilute domain, Myosin-like IQ motif-containing domain, Myosin S1 fragment, N-terminal		N		9.458	5.665	8.494	4.113	4.235	3.452	32.23	37.982	41.561	96.118
siRNA69	g8268.t1	4	NA	Cysteine-tRNA ligase, Rossmann-like alpha/beta/alpha sandwich fold, tRNA synthetases class I, catalytic domain, Cysteinyl-tRNA synthetase/mycothiol ligase, Aminoacyl-tRNA synthetase, class 1a, anticodon-binding	KEGG: 00970+6.1.1.16|Reactome: REACT_71, KEGG: 00970+6.1.1.16, Reactome: REACT_71	N		9.458	5.665	8.494	4.113	4.235	3.452	28.883	30.699	31.615	84.018
siRNA69	g1722.t1	4	NA			N		9.458	5.665	8.494	4.113	4.235	3.452	0.512	2.482	0.274	3.079
siRNA69	g766.t1	4	NA			N		9.458	5.665	8.494	4.113	4.235	3.452	65.225	78.378	109.488	149.033
siRNA69	g4267.t1	4	NA	BTB/POZ domain, SKP1/BTB/POZ domain		N		9.458	5.665	8.494	4.113	4.235	3.452	0	2.906	3.283	5.582
siRNA701	g3953.t1	4	0.740586	Carbohydrate-binding WSC, Carbohydrate-binding WSC, subgroup, Domain of unknown function DUF1996		Y		6.425	66.075	282.684	0.119	1.569	0.361	11.109	6.977	6.064	37.175
siRNA701	g3953.t1	4	0.740586	Carbohydrate-binding WSC, Carbohydrate-binding WSC, subgroup, Domain of unknown function DUF1996		Y		6.425	66.075	282.684	0.119	1.569	0.361	11.109	6.977	6.064	37.175
siRNA701	g3251.t1	4	0.709205			N		6.425	66.075	282.684	0.119	1.569	0.361	6.523	0.683	1.185	3.71
siRNA701	g7141.t1	4	NA	AMP-binding, conserved site, Condensation domain, Acyl carrier protein-like, AMP-binding enzyme C-terminal domain, AMP-dependent synthetase/ligase		N		6.425	66.075	282.684	0.119	1.569	0.361	7.841	4.375	97.26	291.03
siRNA701	g9868.t1	4	NA	Isocitrate and isopropylmalate dehydrogenases family, Isocitrate/isopropylmalate dehydrogenase, conserved site, Isopropylmalate dehydrogenase-like domain, Isocitrate dehydrogenase NAD-dependent	Reactome: REACT_1046, KEGG: 00020+1.1.1.41|MetaCyc: PWY-5690|MetaCyc: PWY-6549|Reactome: REACT_1046	N		6.425	66.075	282.684	0.119	1.569	0.361	207.957	250.042	384.409	505.777
siRNA701	g1684.t1	4	NA	Dedicator of cytokinesis, DOCK1 homologue, Dedicator of cytokinesis, C-terminal, DHR-1 domain, SH3 domain, Armadillo-like helical, DHR-2 domain, Dedicator of cytokinesis, N-terminal domain		N		6.425	66.075	282.684	0.119	1.569	0.361	5.589	7.348	7.719	13.33
siRNA701	g779.t1	4	NA	Acyl carrier protein-like, Thioester reductase-like domain, Phosphopantetheine attachment site, NAD(P)-binding domain, AMP-dependent synthetase/ligase, Short-chain dehydrogenase/reductase SDR, Polyketide synthase, ketoreductase domain, Male sterility, NAD-binding, Polyketide synthase, phosphopantetheine-binding domain, AMP-binding, conserved site, Glucose/ribitol dehydrogenase	Reactome: REACT_22258	N		6.425	66.075	282.684	0.119	1.569	0.361	24.149	14.192	22.007	56.071
siRNA701	g2876.t1	4	NA	Histidine kinase-like ATPase, C-terminal domain, GAF domain, Signal transduction histidine kinase, dimerisation/phosphoacceptor domain, Histidine kinase domain, Signal transduction response regulator, receiver domain, Signal transduction histidine kinase-related protein, C-terminal, GAF domain-like, CheY-like superfamily	Reactome: REACT_1046, Reactome: REACT_14797	N		6.425	66.075	282.684	0.119	1.569	0.361	6.714	5.187	7.226	21.121
siRNA701	g4366.t1	4	0.751046	PH domain-like, WD40-repeat-containing domain, WD40 repeat, BEACH domain, PH-BEACH domain, Concanavalin A-like lectin/glucanase domain, WD40/YVTN repeat-like-containing domain		N		6.425	66.075	282.684	0.119	1.569	0.361	17.29	9.456	11.95	21.987
siRNA704	g9376.t1	4	NA	WD40 repeat, WD40 repeat, conserved site, WD40-repeat-containing domain, WD40/YVTN repeat-like-containing domain, G-protein beta WD-40 repeat		N		12.248	13.734	17.942	0	0.081	0.101	43.961	28.97	28.15	68.868
siRNA704	g9602.t1	4	NA			N		12.248	13.734	17.942	0	0.081	0.101	4.408	10.274	21.5	11.138
siRNA705	g5119.t1	4	0.784483	Glycoside hydrolase, family 12, Concanavalin A-like lectin/glucanase domain, Glycoside hydrolase, family 11/12	MetaCyc: PWY-6784|UniPathway: UPA00114	N		3.387	7.101	22.704	0	0.083	0.156	3.683	1.746	0.524	12.241
siRNA705	g3111.t1	4	0.782328			N		3.387	7.101	22.704	0	0.083	0.156	2.344	2.677	1.964	12.235
siRNA705	g7118.t1	4	NA			N		3.387	7.101	22.704	0	0.083	0.156	6.488	5.049	11.533	14.401
siRNA705	g8223.t1	4	0.721983	Heterokaryon incompatibility, WD40 repeat, P-loop containing nucleoside triphosphate hydrolase, WD40-repeat-containing domain, WD40 repeat, conserved site, WD40/YVTN repeat-like-containing domain, G-protein beta WD-40 repeat		N		3.387	7.101	22.704	0	0.083	0.156	1.434	5.913	0.837	7.461
siRNA705	g8874.t1	4	NA	HSP40/DnaJ peptide-binding, DnaJ domain, Chaperone DnaJ, C-terminal, DnaJ domain, conserved site		N		3.387	7.101	22.704	0	0.083	0.156	115.593	74.201	136.723	394.161
siRNA705	g3811.t1	4	NA	Rab-GTPase-TBC domain, EF-hand domain, EF-hand domain pair		N		3.387	7.101	22.704	0	0.083	0.156	14.421	10.84	33.202	32.165
siRNA707	g5463.t1	4	NA	Aldehyde dehydrogenase N-terminal domain, Aldehyde dehydrogenase, C-terminal, Aldehyde dehydrogenase domain, Aldehyde/histidinol dehydrogenase		N		9.805	9.011	12.016	3.435	2.412	2.454	112.818	67.861	130.214	211.656
siRNA708	g8644.t1	4	0.720317	PAN2 domain, Ubiquitin specific protease domain		N		5.003	5.185	13.666	0.28	0.083	0.247	8.303	11.626	15.639	30.411
siRNA708	g1338.t1	4	NA	Fatty acid hydroxylase		N		5.003	5.185	13.666	0.28	0.083	0.247	26.365	5.541	81.476	37.777
siRNA708	g3732.t1	4	NA	Domain of unknown function DUF1907		N		5.003	5.185	13.666	0.28	0.083	0.247	14.895	12.547	8.683	30.415
siRNA708	g11330.t1	4	NA			N		5.003	5.185	13.666	0.28	0.083	0.247	8.56	11.51	30.824	35.452
siRNA708	g2744.t1	4	NA	LPPG:FO 2-phospho-L-lactate transferase CofD/UPF0052		N		5.003	5.185	13.666	0.28	0.083	0.247	1.477	8.683	1.411	7.523
siRNA708	g3576.t1	4	NA	Mediator complex, subunit Med17		N		5.003	5.185	13.666	0.28	0.083	0.247	22.629	25.343	57.801	77.741
siRNA708	g480.t1	4	NA			N		5.003	5.185	13.666	0.28	0.083	0.247	41.085	27.532	11.455	74.479
siRNA708	g9692.t1	4	NA	Heat shock protein 70 family		N		5.003	5.185	13.666	0.28	0.083	0.247	60.749	72.179	44.937	186.412
siRNA711	g4645.t1	4	NA	NAD(P)-binding domain, Alcohol dehydrogenase, N-terminal, GroES-like, Alcohol dehydrogenase, C-terminal, Alcohol dehydrogenase superfamily, zinc-type, Alcohol dehydrogenase, zinc-type, conserved site		N		1.583	2.16	1.339	0.197	0.081	0.211	9.491	4.321	31.054	32.53
siRNA715	g10009.t1	4	NA	Glycoside hydrolase-type carbohydrate-binding, subgroup, Six-hairpin glycosidase-like, Alpha-1,2-mannosidase, putative, Glycosyl hydrolase family 92		N		5.771	8.339	39.29	1.004	3.161	1.175	18.146	17.824	4.7	46.23
siRNA715	g984.t1	4	NA	Nucleoporin Nup188		N		5.771	8.339	39.29	1.004	3.161	1.175	6.27	11.815	18.418	19.11
siRNA715	g10134.t1	4	NA	Chromatin modification-related protein Eaf7/MRGBP		N		5.771	8.339	39.29	1.004	3.161	1.175	2.386	11.034	4.636	9.392
siRNA715	g10776.t1	4	NA	Longin-like domain, Trafficking protein particle complex subunit 2		N		5.771	8.339	39.29	1.004	3.161	1.175	24.824	30.341	21.136	55.066
siRNA715	g9991.t1	4	NA	AVL9/DENND6 domain		N		5.771	8.339	39.29	1.004	3.161	1.175	7.541	15.903	6.785	16.05
siRNA716	g1046.t1	4	NA	Folylpolyglutamate synthetase, Folylpolyglutamate synthase, eukaryota, Mur ligase, C-terminal, Mur ligase, central, Folylpolyglutamate synthetase, conserved site	KEGG: 00790+6.3.2.17|MetaCyc: PWY-2161|UniPathway: UPA00850, UniPathway: UPA00219	N		114.513	250.314	716.189	5.046	23.279	7.664	5.945	9.124	13.208	26.989
siRNA72	g4630.t1	4	0.741546	Acyl carrier protein-like, Phosphopantetheine attachment site, Polyketide synthase, phosphopantetheine-binding domain, Condensation domain, AMP-binding, conserved site, AMP-dependent synthetase/ligase		N		14.564	37.087	24.324	3.885	13.8	13.405	0.745	2.762	6.403	2.491
siRNA72	g10228.t1	4	0.719807	Threonyl/alanyl tRNA synthetase, SAD, Threonine-tRNA ligase, class IIa, TGS, Threonyl/alanyl tRNA synthetase, class II-like, putative editing domain, Aminoacyl-tRNA synthetase, class II, Aminoacyl-tRNA synthetase, class II (G/ P/ S/T), TGS-like, Anticodon-binding, Beta-grasp domain	KEGG: 00970+6.1.1.3, Reactome: REACT_71	N		14.564	37.087	24.324	3.885	13.8	13.405	48.376	59.61	98.952	148.082
siRNA720	g7118.t1	4	0.762431			N		542.02	1051.12	1185.38	482.715	621.017	771.97	6.488	5.049	11.533	14.401
siRNA721	g2026.t1	4	0.858247	BRCT domain		N		1.86	3.536	26.498	0.06	0.17	0.055	10.65	9.498	12.516	20.886
siRNA721	g2026.t1	4	0.858247	BRCT domain		N		1.86	3.536	26.498	0.06	0.17	0.055	10.65	9.498	12.516	20.886
siRNA721	g7048.t1	4	0.819588	SPX domain, VTC domain, Domain of unknown function DUF202		N		1.86	3.536	26.498	0.06	0.17	0.055	53.063	42.68	36.973	86.994
siRNA721	g151.t1	4	NA	IQ motif, EF-hand binding site, Calponin homology domain, Ras GTPase-activating protein, RasGAP protein, C-terminal, Rho GTPase activation protein		N		1.86	3.536	26.498	0.06	0.17	0.055	2.008	6.498	6.633	12.058
siRNA721	g1315.t1	4	NA	Putative threonine/serine exporter, Threonine/Serine exporter, ThrE		N		1.86	3.536	26.498	0.06	0.17	0.055	28.444	7.47	15.852	69.426
siRNA721	g3763.t1	4	0.770619	Structural maintenance of chromosomes protein 3, SMCs flexible hinge, P-loop containing nucleoside triphosphate hydrolase, Structural maintenance of chromosomes protein, RecF/RecN/SMC, N-terminal		N		1.86	3.536	26.498	0.06	0.17	0.055	3.646	5.604	18.507	15.08
siRNA721	g1584.t1	4	NA	FAD-binding, type 2, FAD linked oxidase, N-terminal, CO dehydrogenase flavoprotein-like, FAD-binding, subdomain 2		N		1.86	3.536	26.498	0.06	0.17	0.055	15.908	10.682	29.764	239.214
siRNA721	g8301.t1	4	0.701031	ATP-grasp fold, ATP-grasp fold, subdomain 2		N		1.86	3.536	26.498	0.06	0.17	0.055	0	0	0.098	2.42
siRNA724	g6016.t1	4	NA	Chaperone, endoplasmic reticulum protein-folding, fungi		N		5.265	11.383	23.693	0.143	0.835	0.166	53.251	68.092	65.833	149.075
siRNA73	g2388.t1	4	NA	Tetratricopeptide-like helical domain		N		5.748	6.531	5.586	1.908	3.02	3.184	2.767	4.383	4.625	8.428
siRNA736	g3833.t1	4	NA	BTB/POZ domain, SKP1/BTB/POZ domain		N		5.398	7.551	10.267	1.011	3.044	2.821	0	1.999	0.595	1.72
siRNA736	g2659.t1	4	NA	Quinoprotein amine dehydrogenase, beta chain-like, Vacuolar protein sorting-associated protein 16, Uncharacterised protein family UPF0311, Vps16, C-terminal, WD40/YVTN repeat-like-containing domain, Vps16, N-terminal, Outer membrane protein/outer membrane enzyme PagP, beta-barrel		N		5.398	7.551	10.267	1.011	3.044	2.821	25.185	27.968	23.682	49.951
siRNA740	g10632.t1	4	0.710227	Bicupin, oxalate decarboxylase/oxidase, RmlC-like cupin domain, RmlC-like jelly roll fold, Cupin 1		Y		1804.38	520.087	148.935	1745.6	788.927	1037.91	51.862	27.948	26.132	214.922
siRNA740	g5327.t1	4	0.758523	Protein of unknown function DUF1690		N		1804.38	520.087	148.935	1745.6	788.927	1037.91	118.74	185.366	606.917	391.827
siRNA77	g4100.t1	4	NA			N		102.049	103.894	120.346	91.706	79.246	78.654	0	3.793	6.72	6.273
siRNA77	g3632.t1	4	NA	Alpha/Beta hydrolase fold, Epoxide hydrolase, Epoxide hydrolase-like, Epoxide hydrolase, N-terminal	KEGG: 00980+3.3.2.9	N		102.049	103.894	120.346	91.706	79.246	78.654	9.413	3.958	3.089	41.001
siRNA77	g2530.t1	4	NA	ABC transporter type 1, transmembrane domain, P-loop containing nucleoside triphosphate hydrolase, ABC transporter-like, ABC transporter, conserved site, AAA+ ATPase domain		N		102.049	103.894	120.346	91.706	79.246	78.654	2.574	3.087	1.506	6.803
siRNA77	g10516.t1	4	NA	Aminoacyl-tRNA synthetase, class II, Asparagine-tRNA ligase, Nucleic acid-binding, OB-fold, OB-fold nucleic acid binding domain, AA-tRNA synthetase-type, Aminoacyl-tRNA synthetase, class II (D/K/N), Aspartyl/Asparaginyl-tRNA synthetase, class IIb, Aminoacyl-tRNA synthetase, class II (D/K/N)-like	Reactome: REACT_71, KEGG: 00970+6.1.1.22|Reactome: REACT_71	N		102.049	103.894	120.346	91.706	79.246	78.654	13.224	20.683	29.836	28.827
siRNA8	g3274.t1	4	NA	RNA-dependent RNA polymerase, eukaryotic-type		N		10.17	33.237	30.162	1.617	12.66	1.841	4.101	6.73	9.31	10.7
siRNA8	g4771.t1	4	NA	Protein of unknown function DUF3638, Protein of unknown function DUF3645		N		10.17	33.237	30.162	1.617	12.66	1.841	0.828	2.571	3.471	3.333
siRNA85	g10363.t1	4	NA	Dopey, N-terminal, Armadillo-type fold		N		254.95	47.248	11.079	13.643	15.537	18.724	7.748	10.404	13.164	18.149
siRNA85	g5018.t1	4	NA	Telomere-associated protein Rif1, N-terminal, Armadillo-type fold, Armadillo-like helical, Telomere-associated protein Rif1		N		254.95	47.248	11.079	13.643	15.537	18.724	4.556	7.529	11.429	12.751
siRNA85	g5028.t1	4	0.706349	Membrane protein,Tapt1/CMV receptor		N		254.95	47.248	11.079	13.643	15.537	18.724	5.215	10.091	13.496	12.69
siRNA88	g4845.t1	4	0.712963	Serine/threonine-protein kinase, active site, Protein kinase domain, Serine/threonine/dual specificity protein kinase, catalytic domain, Protein kinase-like domain		N		1304.85	1141.19	1366.94	795.198	568.271	895.337	1.404	1.964	3.796	5.275
siRNA88	g4296.t1	4	NA			N		1304.85	1141.19	1366.94	795.198	568.271	895.337	5.901	11.816	13.733	23.874
siRNA9	g8223.t1	4	NA	Heterokaryon incompatibility, WD40 repeat, P-loop containing nucleoside triphosphate hydrolase, WD40-repeat-containing domain, WD40 repeat, conserved site, WD40/YVTN repeat-like-containing domain, G-protein beta WD-40 repeat		N		16.962	57.207	68.098	0.275	2.38	0.72	1.434	5.913	0.837	7.461
siRNA90	g885.t1	4	NA	Transcription factor domain, fungi		N		286.121	366.09	379.943	326.353	417.502	465.283	5.703	4.614	17.381	18.927
siRNA90	g8293.t1	4	0.722222	BTB/POZ domain, SKP1/BTB/POZ domain		N		286.121	366.09	379.943	326.353	417.502	465.283	1.352	4.262	3.868	5.053
siRNA90	g5777.t1	4	NA			N		286.121	366.09	379.943	326.353	417.502	465.283	8.762	12.486	23.913	25.031
siRNA93	g10745.t1	4	NA	HAD-like domain, FCP1 homology domain, Dullard phosphatase domain, eukaryotic		N		72.325	63.368	81.422	0	0	0	21.824	15.177	13.423	42.247
siRNA955	g9161.t1	4	NA	WD40 repeat, WD40-repeat-containing domain, WD40/YVTN repeat-like-containing domain		N		3782.59	1666.49	1340.64	7462.2	5199.42	6158.15	21.306	32.235	36.347	71.492
siRNA955	g9703.t1	4	NA	Protein of unknown function DUF1264		N		3782.59	1666.49	1340.64	7462.2	5199.42	6158.15	327.69	139.986	494.049	378.049
miRNA1	g9984.t1	4.5	NA			N		3360.68	4614.81	2676.62	2901.95	3088.22	2909.09	196.932	155.16	292.316	425.328
miRNA1	g978.t1	4.5	NA	Lysine methyltransferase, Nicotinamide N-methyltransferase, putative, S-adenosyl-L-methionine-dependent methyltransferase		N		3360.68	4614.81	2676.62	2901.95	3088.22	2909.09	41.754	46.307	147.043	91.08
miRNA1	g10120.t1	4.5	NA	Glutathione S-transferase, C-terminal-like, Glutathione S-transferase, N-terminal, Thioredoxin-like fold, Glutathione S-transferase, C-terminal		N		3360.68	4614.81	2676.62	2901.95	3088.22	2909.09	4.083	0	6.564	9.131
miRNA1	g7202.t1	4.5	NA	Molybdenum cofactor sulfurase, C-terminal, MOSC, N-terminal beta barrel, Pyruvate kinase-like, insert domain		N		3360.68	4614.81	2676.62	2901.95	3088.22	2909.09	5.223	8.395	13.3	37.235
miRNA1	g8825.t1	4.5	NA	GTP cyclohydrolase II, GTP cyclohydrolase N-terminal	KEGG: 00740+3.5.4.25|MetaCyc: PWY-6168|MetaCyc: PWY-7539|UniPathway: UPA00275	N		3360.68	4614.81	2676.62	2901.95	3088.22	2909.09	28.98	35.41	55.627	108.762
miRNA1	g8180.t1	4.5	NA	GIY-YIG nuclease superfamily, BTB/POZ domain, FANCL C-terminal domain, SKP1/BTB/POZ domain, Structure-specific endonuclease subunit Slx1, Zinc finger, PHD-type		N		3360.68	4614.81	2676.62	2901.95	3088.22	2909.09	12.452	17.773	21.675	35.269
miRNA1	g6950.t1	4.5	NA	Nucleotide-diphospho-sugar transferases, Glycosyltransferase 2-like		N		3360.68	4614.81	2676.62	2901.95	3088.22	2909.09	19.663	13.912	19.532	37.057
miRNA1	g5993.t1	4.5	NA	Vacuolar protein sorting-associated protein 8, central domain, WD40 repeat, conserved site, WD40/YVTN repeat-like-containing domain, Zinc finger, RING/FYVE/PHD-type, WD40-repeat-containing domain		N		3360.68	4614.81	2676.62	2901.95	3088.22	2909.09	6.047	8.492	15.261	16.203
miRNA1	g4366.t1	4.5	NA	PH domain-like, WD40-repeat-containing domain, WD40 repeat, BEACH domain, PH-BEACH domain, Concanavalin A-like lectin/glucanase domain, WD40/YVTN repeat-like-containing domain		N		3360.68	4614.81	2676.62	2901.95	3088.22	2909.09	17.29	9.456	11.95	21.987
miRNA10	g1893.t1	4.5	NA	Nitrogen permease regulator 3		N		485.797	556.064	1046.01	182.202	335.163	153.272	0.291	0.757	1.32	2.583
miRNA100	g319.t1	4.5	NA	Protein kinase domain, Serine/threonine/dual specificity protein kinase, catalytic domain, Protein kinase-like domain		N		5.527	8.447	16.773	0.94	2.242	1.533	1.978	2.215	28.812	11.934
miRNA100	g5099.t1	4.5	NA	Protein of unknown function DUF2838		N		5.527	8.447	16.773	0.94	2.242	1.533	42.281	20.028	41.71	52.429
miRNA101	g9844.t1	4.5	0.788043	Glycoside hydrolase-type carbohydrate-binding, subgroup, Glycosyl hydrolase family 92, Six-hairpin glycosidase-like, Alpha-1,2-mannosidase, putative		N		854.968	500.041	447.989	588.359	535.169	544.249	4.941	11.955	10.259	12.598
miRNA101	g3180.t1	4.5	NA	Putative deacetylase LmbE-like domain, N-acetylglucosaminyl phosphatidylinositol deacetylase-related		N		854.968	500.041	447.989	588.359	535.169	544.249	10.289	35.552	38.309	23.97
miRNA101	g9661.t1	4.5	NA	DMAP1-binding, AMP-dependent synthetase/ligase		N		854.968	500.041	447.989	588.359	535.169	544.249	8.308	10.465	9.212	23.725
miRNA102	g7713.t1	4.5	NA	Molybdenum cofactor sulfurase, Molybdenum cofactor sulfurase, C-terminal, Aminotransferase class V domain, Pyridoxal phosphate-dependent transferase, Pyridoxal phosphate-dependent transferase, major region, subdomain 2, MOSC, N-terminal beta barrel, Pyridoxal phosphate-dependent transferase, major region, subdomain 1	MetaCyc: PWY-5963	N		5.517	8.914	7.519	0.817	4.054	2.31	8.98	7.495	19.768	37.256
miRNA102	g7507.t1	4.5	0.732426	Protein of unknown function DUF3468		N		5.517	8.914	7.519	0.817	4.054	2.31	2.974	3.91	0.518	8.236
miRNA102	g1168.t1	4.5	NA	Glycoside hydrolase, catalytic domain, Glycoside hydrolase superfamily, Glycoside hydrolase, family 5		N		5.517	8.914	7.519	0.817	4.054	2.31	2.642	4.152	5.446	7.266
miRNA102	g10466.t1	4.5	NA	Zinc finger, RING-H2-type, E3 ubiquitin-protein ligase synoviolin/Hrd1, Zinc finger, RING-type, Zinc finger, RING/FYVE/PHD-type	UniPathway: UPA00143	N		5.517	8.914	7.519	0.817	4.054	2.31	15.266	31.455	34.388	34.201
miRNA103	g9892.t1	4.5	NA	Zinc finger, LIM-type, Rho GTPase-activating protein domain, Rho GTPase activation protein	Reactome: REACT_11044	N		10.176	16.187	33.553	1.244	7.636	1.181	18.933	19.657	10.182	42.751
miRNA103	g5598.t1	4.5	NA	CbxX/CfqX, AAA+ ATPase domain, P-loop containing nucleoside triphosphate hydrolase, ATPase, AAA-type, core		N		10.176	16.187	33.553	1.244	7.636	1.181	1.224	2.202	4.696	4.587
miRNA103	g8707.t1	4.5	NA	Myosin head, motor domain, P-loop containing nucleoside triphosphate hydrolase, IQ motif, EF-hand binding site, Dilute domain, Myosin-like IQ motif-containing domain, Myosin S1 fragment, N-terminal		N		10.176	16.187	33.553	1.244	7.636	1.181	32.23	37.982	41.561	96.118
miRNA113	g8225.t1	4.5	NA	Major facilitator superfamily domain		N		1777.77	2161.96	1343.98	912.143	841.27	710.5	4.064	4.462	13.015	17.375
miRNA113	g2125.t1	4.5	NA	Ribonuclease P, Rpp40		N		1777.77	2161.96	1343.98	912.143	841.27	710.5	7.719	16.582	22.231	27.98
miRNA113	g8511.t1	4.5	NA	ABC transporter-like, P-loop containing nucleoside triphosphate hydrolase, ABC transporter type 1, transmembrane domain, ABC transporter, conserved site, AAA+ ATPase domain		N		1777.77	2161.96	1343.98	912.143	841.27	710.5	2.993	2.958	2.61	8.845
miRNA113	g3601.t1	4.5	NA			N		1777.77	2161.96	1343.98	912.143	841.27	710.5	5.513	5.827	8.374	16.541
miRNA113	g7357.t1	4.5	NA	Xylose isomerase-like, TIM barrel domain		Y		1777.77	2161.96	1343.98	912.143	841.27	710.5	18.962	2.054	43.909	22.74
miRNA120	g4206.t1	4.5	NA	DNA-directed DNA polymerase, family B, DNA polymerase alpha catalytic subunit, Ribonuclease H-like domain, DNA-directed DNA polymerase, family B, conserved site, DNA-directed DNA polymerase, family B, exonuclease domain, DNA polymerase, palm domain, DNA-directed DNA polymerase, family B, multifunctional domain, Zinc finger, DNA-directed DNA polymerase, family B, alpha, DNA polymerase alpha cataly…	KEGG: 00230+2.7.7.7|KEGG: 00240+2.7.7.7	N		126.549	137.884	116.556	187.912	134.516	117.857	2.809	10.47	14.849	22.63
miRNA120	g5919.t1	4.5	NA	Pyridoxal phosphate-dependent transferase, major region, subdomain 1, Aminotransferase, class I/classII, Pyridoxal phosphate-dependent transferase, major region, subdomain 2, Pyridoxal phosphate-dependent transferase		N		126.549	137.884	116.556	187.912	134.516	117.857	55.21	55.395	65.085	195.311
miRNA120	g3562.t1	4.5	0.701613	VPS9 domain		N		126.549	137.884	116.556	187.912	134.516	117.857	8.235	16.733	13.119	22.549
miRNA120	g5105.t1	4.5	NA	WD40 repeat, WD40/YVTN repeat-like-containing domain, WD40-repeat-containing domain, WD40 repeat, conserved site		N		126.549	137.884	116.556	187.912	134.516	117.857	5.193	11.767	18.9	11.704
miRNA120	g8648.t1	4.5	NA	Transglutaminase-like, Variant SH3 domain, SH3 domain		N		126.549	137.884	116.556	187.912	134.516	117.857	0.923	6.957	7.867	13.94
miRNA120	g3359.t1	4.5	NA	Uncharacterised conserved protein UCP038021, RWD, Ubiquitin-conjugating enzyme/RWD-like, Domain of unknown function DUF1115		N		126.549	137.884	116.556	187.912	134.516	117.857	6.571	10.295	4.925	23.777
miRNA123	g6904.t1	4.5	0.70028	Glutamate/phenylalanine/leucine/valine dehydrogenase, C-terminal, NAD(P)-binding domain, NAD-glutamate dehydrogenase, NAD-dependent glutamate dehydrogenase, eukaryotes	KEGG: 00220+1.4.1.2|KEGG: 00250+1.4.1.2|KEGG: 00430+1.4.1.2|KEGG: 00910+1.4.1.2|MetaCyc: PWY-5022|MetaCyc: PWY-6728|MetaCyc: PWY-7126	N		736.854	706.305	514.741	877.682	874.855	743.023	65.842	62.55	50.293	189.268
miRNA123	g3061.t1	4.5	NA	PIGA, GPI anchor biosynthesis, Glycosyl transferase, family 1	KEGG: 00563+2.4.1.198|UniPathway: UPA00196	N		736.854	706.305	514.741	877.682	874.855	743.023	1.616	2.077	2.251	12.949
miRNA126	g640.t1	4.5	NA	Zinc finger, C2H2-like, Homeodomain-like, Homeobox domain, Zinc finger, C2H2, Zn(2)-C6 fungal-type DNA-binding domain, Homeobox KN domain, HTH CenpB-type DNA-binding domain		N		3526.97	3682.55	3503.88	1581.37	1871.58	1903.79	15.168	8.452	7.344	31.218
miRNA126	g9625.t1	4.5	NA	C-type lectin-like, C-type lectin fold		N		3526.97	3682.55	3503.88	1581.37	1871.58	1903.79	8.434	8.358	16.834	17.785
miRNA127	g2125.t1	4.5	NA	Ribonuclease P, Rpp40		N		697.332	950.204	578.902	352.024	360.347	302.663	7.719	16.582	22.231	27.98
miRNA127	g1414.t1	4.5	NA	Solute-binding protein family 3/N-terminal domain of MltF		Y		697.332	950.204	578.902	352.024	360.347	302.663	7.12	10.411	23.213	21.087
miRNA127	g3527.t1	4.5	NA	Phospholipase D/Transphosphatidylase, Phospholipase D-like domain		N		697.332	950.204	578.902	352.024	360.347	302.663	10.85	5.386	9.724	66.789
miRNA127	g3562.t1	4.5	NA	VPS9 domain		N		697.332	950.204	578.902	352.024	360.347	302.663	8.235	16.733	13.119	22.549
miRNA127	g3601.t1	4.5	NA			N		697.332	950.204	578.902	352.024	360.347	302.663	5.513	5.827	8.374	16.541
miRNA127	g6459.t1	4.5	NA	Cleavage/polyadenylation specificity factor, A subunit, C-terminal		N		697.332	950.204	578.902	352.024	360.347	302.663	6.884	10.247	25.589	19.34
miRNA127	g5598.t1	4.5	NA	CbxX/CfqX, AAA+ ATPase domain, P-loop containing nucleoside triphosphate hydrolase, ATPase, AAA-type, core		N		697.332	950.204	578.902	352.024	360.347	302.663	1.224	2.202	4.696	4.587
miRNA128	g9265.t1	4.5	0.728489	Sugar phosphate transporter domain		N		131.107	201.245	467.99	11.828	38.867	14.877	17.192	29.676	43.591	38.412
miRNA128	g4139.t1	4.5	NA	Calcineurin-like phosphoesterase domain, apaH type, Metallo-dependent phosphatase-like		N		131.107	201.245	467.99	11.828	38.867	14.877	10.299	4.558	7.229	15.832
miRNA129	g5442.t1	4.5	NA	Haem oxygenase-like, multi-helical	Reactome: REACT_9431	N		1181.82	942.35	733.118	1520.92	1795.18	1546.97	0	0	2.915	14.057
miRNA129	g9192.t1	4.5	NA	WD40/YVTN repeat-like-containing domain, WD40-repeat-containing domain		N		1181.82	942.35	733.118	1520.92	1795.18	1546.97	9.73	25.116	35.825	34.364
miRNA129	g9193.t1	4.5	NA	WD40-repeat-containing domain, WD40 repeat, WD40 repeat, conserved site, Protein of unknown function DUF3337, WD40/YVTN repeat-like-containing domain		N		1181.82	942.35	733.118	1520.92	1795.18	1546.97	12.197	13.866	23.837	28.418
miRNA129	g10487.t1	4.5	NA	WD40 repeat, conserved site, WD40 repeat, WD40-repeat-containing domain, WD40/YVTN repeat-like-containing domain, Lethal giant larvae (Lgl)-like, C-terminal domain		N		1181.82	942.35	733.118	1520.92	1795.18	1546.97	7.39	11.011	8.659	33.713
miRNA129	g8484.t1	4.5	0.75527	Glycosylphosphatidylinositol-mannosyltransferase I, PIG-X/PBN1	UniPathway: UPA00196	N		1181.82	942.35	733.118	1520.92	1795.18	1546.97	6.163	9.4	6.135	19.829
miRNA129	g9171.t1	4.5	NA	Acyl-CoA N-acyltransferase		N		1181.82	942.35	733.118	1520.92	1795.18	1546.97	28.046	54.152	93.211	176.878
miRNA130	g10408.t1	4.5	NA	Major facilitator superfamily, Major facilitator superfamily domain		N		178.26	128.518	90.956	191.874	185.075	182.55	2.012	13.909	6.625	10.028
miRNA130	g3313.t1	4.5	NA	Protein of unknown function DUF3112		N		178.26	128.518	90.956	191.874	185.075	182.55	6.582	2.195	13.578	11.526
miRNA130	g5106.t1	4.5	NA			N		178.26	128.518	90.956	191.874	185.075	182.55	2.992	5.736	1.09	10.651
miRNA130	g222.t1	4.5	NA	NAD(P)-binding domain		N		178.26	128.518	90.956	191.874	185.075	182.55	5.721	18.298	17.241	46.454
miRNA130	g144.t1	4.5	NA	Ser-Thr-rich glycosyl-phosphatidyl-inositol-anchored membrane family		Y		178.26	128.518	90.956	191.874	185.075	182.55	55.246	21.714	23.733	113.956
miRNA130	g8984.t1	4.5	NA	Signal transduction histidine kinase, dimerisation/phosphoacceptor domain, Histidine kinase-like ATPase, C-terminal domain, Signal transduction histidine kinase-related protein, C-terminal, Histidine kinase domain, PAS domain, Signal transduction response regulator, receiver domain, GAF domain-like, CheY-like superfamily	Reactome: REACT_1046, Reactome: REACT_14797	N		178.26	128.518	90.956	191.874	185.075	182.55	5.515	8.084	2.451	18.233
miRNA131	g2659.t1	4.5	NA	Quinoprotein amine dehydrogenase, beta chain-like, Vacuolar protein sorting-associated protein 16, Uncharacterised protein family UPF0311, Vps16, C-terminal, WD40/YVTN repeat-like-containing domain, Vps16, N-terminal, Outer membrane protein/outer membrane enzyme PagP, beta-barrel		N		112.593	178.498	113.173	87.999	104.659	90.81	25.185	27.968	23.682	49.951
miRNA131	g4352.t1	4.5	NA	Cupredoxin, Multicopper oxidase, type 2, Multicopper oxidase, type 1, Multicopper oxidase, copper-binding site, Multicopper oxidase, type 3		Y		112.593	178.498	113.173	87.999	104.659	90.81	0	0	1.839	6.106
miRNA131	g5293.t1	4.5	NA	Ku, C-terminal, von Willebrand factor, type A, SPOC-like, C-terminal domain, Ku70/Ku80 beta-barrel domain, Ku70/Ku80 C-terminal arm, Ku80, Ku70/Ku80, N-terminal alpha/beta	Reactome: REACT_216|Reactome: REACT_6185	N		112.593	178.498	113.173	87.999	104.659	90.81	2.112	4.492	10.719	19.954
miRNA131	g4540.t1	4.5	NA	Cation-transporting P-type ATPase, N-terminal, P-type ATPase, transmembrane domain, P-type ATPase, cytoplasmic domain N, Cation-transporting P-type ATPase, C-terminal, P-type ATPase, phosphorylation site, P-type ATPase, A domain, P-type ATPase, HAD-like domain		N		112.593	178.498	113.173	87.999	104.659	90.81	9.15	4.66	3.714	10.947
miRNA131	g7933.t1	4.5	NA	Epoxide hydrolase-like, Alpha/Beta hydrolase fold, Alpha/beta hydrolase fold-1		N		112.593	178.498	113.173	87.999	104.659	90.81	22.475	11.241	21.547	71.246
miRNA131	g3670.t1	4.5	NA			N		112.593	178.498	113.173	87.999	104.659	90.81	28.002	6.193	33.668	20.646
miRNA131	g6442.t1	4.5	NA	Myb-like domain, Homeodomain-like, Zinc finger, GATA-type, Centromere protein Scm3/HJURP, Fork head domain, SANT/Myb domain, Winged helix-turn-helix DNA-binding domain, Zinc finger, NHR/GATA-type		N		112.593	178.498	113.173	87.999	104.659	90.81	1.968	4.125	4.101	4.182
miRNA131	g7367.t1	4.5	NA			N		112.593	178.498	113.173	87.999	104.659	90.81	1.76	1.454	2.584	3.961
miRNA131	g235.t1	4.5	NA	ThiamineS/Molybdopterin converting factor subunit 1, Molybdopterin synthase sulfur carrier subunit, Beta-grasp domain, Molybdopterin synthase/thiamin biosynthesis sulphur carrier, beta-grasp	UniPathway: UPA00344	N		112.593	178.498	113.173	87.999	104.659	90.81	15.087	36.952	35.076	32.467
miRNA131	g6366.t1	4.5	NA	Metal-dependent hydrolase, composite domain, Metal-dependent hydrolase, Amidohydrolase 3		N		112.593	178.498	113.173	87.999	104.659	90.81	15.573	18.081	10	31.768
miRNA131	g4543.t1	4.5	NA	WD40 repeat, WD40/YVTN repeat-like-containing domain, WD40-repeat-containing domain		N		112.593	178.498	113.173	87.999	104.659	90.81	4.511	13.555	12.573	14.186
miRNA131	g6220.t1	4.5	NA	Class II aldolase/adducin N-terminal		N		112.593	178.498	113.173	87.999	104.659	90.81	24.334	31.359	62.962	66.279
miRNA131	g10196.t1	4.5	NA	Apolipoprotein O//MICOS complex subunit Mic27		N		112.593	178.498	113.173	87.999	104.659	90.81	126.102	186.055	428.105	513.723
miRNA133	g4852.t1	4.5	NA	Alpha/Beta hydrolase fold, Peptidase S10, serine carboxypeptidase, active site, Peptidase S10, serine carboxypeptidase		Y		138.612	72.005	51.78	38.495	21.669	20.684	25.074	30.478	39.823	125.735
miRNA133	g617.t1	4.5	NA			N		138.612	72.005	51.78	38.495	21.669	20.684	0	0	1.062	0.896
miRNA133	g5700.t1	4.5	NA	Zn(2)-C6 fungal-type DNA-binding domain		N		138.612	72.005	51.78	38.495	21.669	20.684	80.098	38.66	246.733	767.395
miRNA133	g1485.t1	4.5	NA	AMP deaminase, Adenosine/AMP deaminase active site, Metal-dependent hydrolase, Adenosine/AMP deaminase domain	KEGG: 00230+3.5.4.6|MetaCyc: PWY-6596|Reactome: REACT_1698|UniPathway: UPA00591, Reactome: REACT_1698	N		138.612	72.005	51.78	38.495	21.669	20.684	6.025	6.642	7.958	24.721
miRNA133	g317.t1	4.5	NA	Protein kinase-like domain, PH domain-like, Serine/threonine/dual specificity protein kinase, catalytic domain, Protein kinase, ATP binding site, Serine/threonine-protein kinase, active site, Protein kinase domain		N		138.612	72.005	51.78	38.495	21.669	20.684	42.142	35.484	43.368	82.682
miRNA133	g9137.t1	4.5	NA	Myb-like domain, Telomere repeat-binding factor, dimerisation domain, Homeodomain-like	Reactome: REACT_22172	N		138.612	72.005	51.78	38.495	21.669	20.684	4.877	13.609	8.214	14.856
miRNA134	g6319.t1	4.5	NA	ABC transporter-like, P-loop containing nucleoside triphosphate hydrolase, ABC-2 type transporter, AAA+ ATPase domain, CDR ABC transporter, ABC transporter, conserved site		N		15.093	12.038	9.732	3.718	4.228	3.649	18.69	5.689	10.466	75.448
miRNA134	g5350.t1	4.5	NA	Mitochondrial substrate/solute carrier, Mitochondrial carrier domain, Mitochondrial carrier protein		N		15.093	12.038	9.732	3.718	4.228	3.649	32.655	37.113	10.054	247.891
miRNA134	g10793.t1	4.5	NA	Kelch-type beta propeller, Galactose oxidase/kelch, beta-propeller		N		15.093	12.038	9.732	3.718	4.228	3.649	6.789	6.506	6.525	48.949
miRNA134	g4534.t1	4.5	NA	Reverse transcriptase, RNA-dependent DNA polymerase, Ribonuclease H-like domain, Integrase, catalytic core, GAG-pre-integrase domain	KEGG: 00230+2.7.7.7|KEGG: 00240+2.7.7.7	N		15.093	12.038	9.732	3.718	4.228	3.649	32.709	33.882	14.207	101.033
miRNA134	g6820.t1	4.5	NA	Transcription factor domain, fungi		N		15.093	12.038	9.732	3.718	4.228	3.649	11.987	12.51	7.875	35.053
miRNA136	g11247.t1	4.5	NA	Vacuolar calcium ion transporter, fungi, Sodium/calcium exchanger membrane region	Reactome: REACT_15518	N		4199.86	4951.27	5071.04	1032.52	1107.17	878.434	1.168	1.851	8.281	11.566
miRNA136	g5795.t1	4.5	NA	P-loop containing nucleoside triphosphate hydrolase		N		4199.86	4951.27	5071.04	1032.52	1107.17	878.434	11.359	22.54	33.749	54.477
miRNA136	g5490.t1	4.5	NA	Bicupin, oxalate decarboxylase/oxidase, Zinc finger, C2H2, RmlC-like cupin domain, Cupin 1, Zinc finger, C2H2-like, RmlC-like jelly roll fold		N		4199.86	4951.27	5071.04	1032.52	1107.17	878.434	1.377	1.973	5.378	7.712
miRNA136	g2124.t1	4.5	NA	Guanine nucleotide exchange factor, N-terminal, Mon2, C-terminal, Armadillo-type fold, Mon2, dimerisation and cyclophilin-binding domain, Armadillo-like helical		N		4199.86	4951.27	5071.04	1032.52	1107.17	878.434	5.503	9.561	12.951	11.833
miRNA136	g6266.t1	4.5	NA	Ribosome recycling factor domain, Ribosome recycling factor, Arginine repressor C-terminal-like domain		N		4199.86	4951.27	5071.04	1032.52	1107.17	878.434	17.352	31.957	29.026	73.127
miRNA136	g2709.t1	4.5	NA	ADF-H/Gelsolin-like domain, Gelsolin-like domain, Domain of unknown function DUF4045, Villin/Gelsolin		N		4199.86	4951.27	5071.04	1032.52	1107.17	878.434	5.157	10.223	18.517	19.341
miRNA136	g1109.t1	4.5	0.732804	TauD/TfdA-like domain	Reactome: REACT_13	N		4199.86	4951.27	5071.04	1032.52	1107.17	878.434	16.036	14.557	35.867	60.572
miRNA136	g3995.t1	4.5	NA	Amino acid/polyamine transporter I, Amino acid permease, conserved site, Amino acid permease/ SLC12A domain		N		4199.86	4951.27	5071.04	1032.52	1107.17	878.434	7.48	21.92	49.937	35.493
miRNA136	g3941.t1	4.5	NA	WD40 repeat, WD40 repeat, conserved site, Coronin, G-protein beta WD-40 repeat, WD40-repeat-containing domain, WD40/YVTN repeat-like-containing domain, Domain of unknown function DUF1899		N		4199.86	4951.27	5071.04	1032.52	1107.17	878.434	18.647	30.621	23.979	40.422
miRNA136	g6792.t1	4.5	0.714286	Protein kinase domain, Mitotic spindle checkpoint protein Bub1/Mad3, Mad3/Bub1 homology region 2, Serine/threonine/dual specificity protein kinase, catalytic domain, Protein kinase-like domain, Serine/threonine-protein kinase, active site	Reactome: REACT_152|Reactome: REACT_383	N		4199.86	4951.27	5071.04	1032.52	1107.17	878.434	4.378	7.699	12.143	21.672
miRNA136	g9058.t1	4.5	NA	Chloramphenicol acetyltransferase-like domain, Acyl carrier protein-like, Polyketide synthase, phosphopantetheine-binding domain, AMP-dependent synthetase/ligase, AMP-binding, conserved site		N		4199.86	4951.27	5071.04	1032.52	1107.17	878.434	3.503	19.092	3.586	323.03
miRNA136	g3948.t1	4.5	NA	Pectate lyase superfamily protein, Pectin lyase fold/virulence factor, Pectin lyase fold		Y		4199.86	4951.27	5071.04	1032.52	1107.17	878.434	11.588	3.377	3.283	19.864
miRNA136	g8726.t1	4.5	NA	TRAF-like, Zinc finger, RING-type, MORN motif, Zinc finger, RING/FYVE/PHD-type, Peptidase C19, ubiquitin carboxyl-terminal hydrolase, MATH/TRAF domain		N		4199.86	4951.27	5071.04	1032.52	1107.17	878.434	2.265	5.044	6.836	11.784
miRNA14	g7816.t1	4.5	NA	Six-hairpin glycosidase-like, Eukaryotic glycogen debranching enzyme, N-terminal domain, Glycogen debranching enzyme, glucanotransferase domain, Glycogen debranching enzyme, C-terminal, Glycogen debranching enzyme, Glycoside hydrolase, catalytic domain, Glycogen debranching enzyme, central domain, Glycoside hydrolase superfamily	KEGG: 00500+2.4.1.25+3.2.1.33|MetaCyc: PWY-5941|MetaCyc: PWY-6724|MetaCyc: PWY-6737|MetaCyc: PWY-7238	N		5.313	6.679	3.586	2.945	2.266	3.065	29.551	19.542	43.871	81.724
miRNA14	g11578.t1	4.5	NA	Aminoglycoside phosphotransferase, Protein kinase-like domain		N		5.313	6.679	3.586	2.945	2.266	3.065	6.68	4.392	13.023	18.99
miRNA142	g4417.t1	4.5	0.717526	Major facilitator superfamily domain, Ion channel regulatory protein, UNC-93		N		21.711	43.972	33.119	8.889	8.674	9.766	9.907	5.798	38.086	17.538
miRNA142	g5474.t1	4.5	NA	7,8-Dihydro-6-hydroxymethylpterin-pyrophosphokinase, HPPK, Dihydropteroate synthase, Pterin-binding domain, Dihydropteroate synthase-like	KEGG: 00790+2.7.6.3|MetaCyc: PWY-6147|MetaCyc: PWY-6148|MetaCyc: PWY-6797|MetaCyc: PWY-7539|UniPathway: UPA00077, KEGG: 00790+2.5.1.15|MetaCyc: PWY-6614|UniPathway: UPA00077	N		21.711	43.972	33.119	8.889	8.674	9.766	2.439	6.762	21.968	12.106
miRNA142	g2787.t1	4.5	NA	Protein of unknown function DUF3455		Y		21.711	43.972	33.119	8.889	8.674	9.766	57.57	44.92	178.44	91.051
miRNA142	g3668.t1	4.5	NA	Kynurenine formamidase	KEGG: 00380+3.5.1.9|KEGG: 00630+3.5.1.9|MetaCyc: PWY-5651|MetaCyc: PWY-6309|MetaCyc: PWY-7717|MetaCyc: PWY-7733|MetaCyc: PWY-7734|UniPathway: UPA00333	N		21.711	43.972	33.119	8.889	8.674	9.766	88.429	44.822	142.013	154.844
miRNA142	g7144.t1	4.5	NA	Mini-chromosome maintenance protein, P-loop containing nucleoside triphosphate hydrolase, MCM N-terminal domain, MCM domain, DNA replication licensing factor Mcm2, Nucleic acid-binding, OB-fold, Rubredoxin-type fold, Mini-chromosome maintenance, conserved site	Reactome: REACT_152|Reactome: REACT_1538|Reactome: REACT_383	N		21.711	43.972	33.119	8.889	8.674	9.766	30.357	25.408	25.719	65.862
miRNA142	g8343.t1	4.5	NA	Sec8 exocyst complex component specific domain		N		21.711	43.972	33.119	8.889	8.674	9.766	5.691	10.029	13.355	24.388
miRNA142	g10495.t1	4.5	NA	Endonuclease/exonuclease/phosphatase, Leucine-rich repeat domain, L domain-like, Leucine-rich repeat, typical subtype		N		21.711	43.972	33.119	8.889	8.674	9.766	44.62	45.188	35.581	126.179
miRNA142	g1757.t1	4.5	NA	Beta-glucuronidase, C-terminal, Glycoside hydrolase superfamily	KEGG: 00040+3.2.1.31|KEGG: 00500+3.2.1.31|KEGG: 00531+3.2.1.31|KEGG: 00860+3.2.1.31|KEGG: 00944+3.2.1.31|KEGG: 00983+3.2.1.31|MetaCyc: PWY-7247|MetaCyc: PWY-7445	Y		21.711	43.972	33.119	8.889	8.674	9.766	33.005	51.674	77.811	136.618
miRNA143	g5729.t1	4.5	NA	NB-ARC, Tetratricopeptide-like helical domain, P-loop containing nucleoside triphosphate hydrolase		N		7.388	12.071	15.212	4.297	3.271	2.362	2.746	5.08	5.77	22.673
miRNA143	g4569.t1	4.5	NA	Aldo/keto reductase/potassium channel subunit beta, NADP-dependent oxidoreductase domain		N		7.388	12.071	15.212	4.297	3.271	2.362	10.114	2.199	4.2	15.645
miRNA143	g8870.t1	4.5	NA	NAD(P)-binding domain, D-3-phosphoglycerate dehydrogenase, type2, D-isomer specific 2-hydroxyacid dehydrogenase, NAD-binding domain conserved site, D-isomer specific 2-hydroxyacid dehydrogenase, NAD-binding domain, D-isomer specific 2-hydroxyacid dehydrogenase, catalytic domain, D-isomer specific 2-hydroxyacid dehydrogenase, NAD-binding domain conserved site 1, ACT domain	KEGG: 00260+1.1.1.95|KEGG: 00680+1.1.1.95|UniPathway: UPA00135	N		7.388	12.071	15.212	4.297	3.271	2.362	106.123	73.064	86.853	196.081
miRNA144	g11459.t1	4.5	NA	FAD/NAD(P)-binding domain		N		33.102	50.001	92.843	7.915	18.415	14.233	7.122	4.401	4.491	34.072
miRNA144	g4.t1	4.5	NA	Kelch-type beta propeller, Kelch repeat type 1		N		33.102	50.001	92.843	7.915	18.415	14.233	1.136	4.965	2.943	6.027
miRNA144	g1643.t1	4.5	NA	LSM domain, U6 snRNA-associated Sm-like protein LSm2, LSM domain, eukaryotic/archaea-type		N		33.102	50.001	92.843	7.915	18.415	14.233	127.987	195.039	734.365	335.073
miRNA144	g2045.t1	4.5	NA	DhaK domain, Dihydroxyacetone kinase, DhaL domain	KEGG: 00051+2.7.1.28|KEGG: 00561+2.7.1.29|KEGG: 00680+2.7.1.29|MetaCyc: PWY-6131	N		33.102	50.001	92.843	7.915	18.415	14.233	3.074	5.726	23.282	55.967
miRNA144	g2601.t1	4.5	NA	FAD-binding, type 2, CO dehydrogenase flavoprotein-like, FAD-binding, subdomain 2, D-arabinono-1,4-lactone oxidase, Oxygen oxidoreductase covalent FAD-binding site, Sugar 1,4-lactone oxidase, FAD linked oxidase, N-terminal, FAD-binding, type 2, subdomain 1		N		33.102	50.001	92.843	7.915	18.415	14.233	41.108	25.58	54.486	90.75
miRNA144	g11459.t1	4.5	NA	FAD/NAD(P)-binding domain		N		33.102	50.001	92.843	7.915	18.415	14.233	7.122	4.401	4.491	34.072
miRNA144	g235.t1	4.5	NA	ThiamineS/Molybdopterin converting factor subunit 1, Molybdopterin synthase sulfur carrier subunit, Beta-grasp domain, Molybdopterin synthase/thiamin biosynthesis sulphur carrier, beta-grasp	UniPathway: UPA00344	N		33.102	50.001	92.843	7.915	18.415	14.233	15.087	36.952	35.076	32.467
miRNA144	g4009.t1	4.5	NA	Mediator of RNA polymerase II transcription subunit 22		N		33.102	50.001	92.843	7.915	18.415	14.233	28.518	64.662	112.884	88.521
miRNA144	g9402.t1	4.5	NA	EF-hand domain pair, EF-hand domain, EF-Hand 1, calcium-binding site, Mitochondrial carrier domain, Mitochondrial carrier protein, HAD-like domain, Mitochondrial substrate/solute carrier, HAD hydrolase, subfamily IA		N		33.102	50.001	92.843	7.915	18.415	14.233	50.71	51.675	128.07	109.861
miRNA144	g3111.t1	4.5	NA			N		33.102	50.001	92.843	7.915	18.415	14.233	2.344	2.677	1.964	12.235
miRNA144	g7288.t1	4.5	NA	Pyruvate carboxylase, ATP-grasp fold, subdomain 2, Biotin/lipoyl attachment, Biotin carboxylase, C-terminal, Pyruvate carboxyltransferase, Carbamoyl-phosphate synthetase large subunit-like, ATP-binding domain, ATP-grasp fold, Pre-ATP-grasp domain, Biotin-binding site, Carboxylase, conserved domain, Biotin carboxylase-like, N-terminal domain, Single hybrid motif, Homeodomain-like, Biotin carboxyla…	KEGG: 00020+6.4.1.1|KEGG: 00620+6.4.1.1|KEGG: 00720+6.4.1.1|MetaCyc: PWY-5750|MetaCyc: PWY-6142|MetaCyc: PWY-6146|UniPathway: UPA00138	N		33.102	50.001	92.843	7.915	18.415	14.233	47.451	58.844	101.647	129.474
miRNA144	g2039.t1	4.5	NA	Ankyrin repeat-containing domain, Heterokaryon incompatibility, Ankyrin repeat		N		33.102	50.001	92.843	7.915	18.415	14.233	4.23	6.375	10.043	13.487
miRNA152	g10408.t1	4.5	0.71393	Major facilitator superfamily, Major facilitator superfamily domain		N		81.271	165.825	275.712	27.797	104.902	67.718	2.012	13.909	6.625	10.028
miRNA152	g3313.t1	4.5	NA	Protein of unknown function DUF3112		N		81.271	165.825	275.712	27.797	104.902	67.718	6.582	2.195	13.578	11.526
miRNA152	g5106.t1	4.5	NA			N		81.271	165.825	275.712	27.797	104.902	67.718	2.992	5.736	1.09	10.651
miRNA152	g222.t1	4.5	NA	NAD(P)-binding domain		N		81.271	165.825	275.712	27.797	104.902	67.718	5.721	18.298	17.241	46.454
miRNA152	g144.t1	4.5	NA	Ser-Thr-rich glycosyl-phosphatidyl-inositol-anchored membrane family		Y		81.271	165.825	275.712	27.797	104.902	67.718	55.246	21.714	23.733	113.956
miRNA152	g8984.t1	4.5	NA	Signal transduction histidine kinase, dimerisation/phosphoacceptor domain, Histidine kinase-like ATPase, C-terminal domain, Signal transduction histidine kinase-related protein, C-terminal, Histidine kinase domain, PAS domain, Signal transduction response regulator, receiver domain, GAF domain-like, CheY-like superfamily	Reactome: REACT_1046, Reactome: REACT_14797	N		81.271	165.825	275.712	27.797	104.902	67.718	5.515	8.084	2.451	18.233
miRNA16	g10534.t1	4.5	NA	OTU domain		N		0.622	2.434	2.636	0.06	0.581	0.045	20.199	12.383	22.565	54.451
miRNA16	g4006.t1	4.5	NA	Alpha/Beta hydrolase fold, Epoxide hydrolase-like, Alpha/beta hydrolase fold-1		N		0.622	2.434	2.636	0.06	0.581	0.045	14.976	25.151	28.355	50.923
miRNA16	g7005.t1	4.5	NA	Peptidase C2, calpain family, Peptidase C2, calpain, catalytic domain, Cysteine peptidase, cysteine active site		N		0.622	2.434	2.636	0.06	0.581	0.045	11.761	1.809	6.647	46.904
miRNA16	g2759.t1	4.5	NA	Metal-dependent hydrolase, Amidohydrolase-related, Metal-dependent hydrolase, composite domain		N		0.622	2.434	2.636	0.06	0.581	0.045	1.439	6.566	5.96	14.077
miRNA16	g5677.t1	4.5	NA	Nicotinate phosphoribosyltransferase, Quinolinate phosphoribosyl transferase, C-terminal, Nicotinate phosphoribosyltransferase family	KEGG: 00760+6.3.4.21|MetaCyc: PWY-5381|UniPathway: UPA00253, KEGG: 00760+6.3.4.21|MetaCyc: PWY-5381|Reactome: REACT_11193|UniPathway: UPA00253	N		0.622	2.434	2.636	0.06	0.581	0.045	18.151	30.349	57.125	46.434
miRNA16	g6904.t1	4.5	NA	Glutamate/phenylalanine/leucine/valine dehydrogenase, C-terminal, NAD(P)-binding domain, NAD-glutamate dehydrogenase, NAD-dependent glutamate dehydrogenase, eukaryotes	KEGG: 00220+1.4.1.2|KEGG: 00250+1.4.1.2|KEGG: 00430+1.4.1.2|KEGG: 00910+1.4.1.2|MetaCyc: PWY-5022|MetaCyc: PWY-6728|MetaCyc: PWY-7126	N		0.622	2.434	2.636	0.06	0.581	0.045	65.842	62.55	50.293	189.268
miRNA16	g3583.t1	4.5	0.70317	Phosphatidylinositol 3-/4-kinase, catalytic domain, FATC domain, UME domain, PIK-related kinase, FAT, Phosphatidylinositol 3/4-kinase, conserved site, Tetratricopeptide-like helical domain, Protein kinase-like domain, PIK-related kinase, Armadillo-type fold		N		0.622	2.434	2.636	0.06	0.581	0.045	2.205	2.543	3.006	6.394
miRNA16	g6665.t1	4.5	NA	AMP-dependent synthetase/ligase, AMP-binding enzyme C-terminal domain		N		0.622	2.434	2.636	0.06	0.581	0.045	9.989	6.946	11.271	38.686
miRNA16	g2207.t1	4.5	NA	Transcription factor domain, fungi, Zn(2)-C6 fungal-type DNA-binding domain		N		0.622	2.434	2.636	0.06	0.581	0.045	1.095	10.428	2.768	10.762
miRNA16	g5252.t1	4.5	0.743516			N		0.622	2.434	2.636	0.06	0.581	0.045	2.181	16.455	3.458	7.136
miRNA17	g10316.t1	4.5	0.726667	DNA-directed DNA polymerase, family B, Ribonuclease H-like domain, DNA polymerase epsilon, catalytic subunit A, C-terminal, DNA-directed DNA polymerase, family B, multifunctional domain, DNA-directed DNA polymerase, family B, exonuclease domain	KEGG: 00230+2.7.7.7|KEGG: 00240+2.7.7.7	N		424.417	313.279	237.239	362.306	379.488	287.085	1.951	4.477	6.087	11.956
miRNA17	g6652.t1	4.5	NA	Haem peroxidase, Haem peroxidase, animal, Cytochrome P450	Reactome: REACT_13433	N		424.417	313.279	237.239	362.306	379.488	287.085	18.528	7.826	6.199	268.371
miRNA17	g2896.t1	4.5	NA	P-loop containing nucleoside triphosphate hydrolase, Tetratricopeptide-like helical domain		N		424.417	313.279	237.239	362.306	379.488	287.085	2.629	2.096	1.08	57.978
miRNA17	g9548.t1	4.5	NA	Tyrosinase copper-binding domain, Uncharacterised domain, di-copper centre		Y		424.417	313.279	237.239	362.306	379.488	287.085	109.832	32.964	237.951	174.594
miRNA17	g7679.t1	4.5	NA	Beta-grasp domain, 2Fe-2S ferredoxin, iron-sulphur binding site, 2Fe-2S ferredoxin-type iron-sulfur binding domain		N		424.417	313.279	237.239	362.306	379.488	287.085	44.632	11.446	38.827	56.845
miRNA17	g2690.t1	4.5	NA	2-isopropylmalate synthase, Aldolase-type TIM barrel, Alpha-isopropylmalate/homocitrate synthase, conserved site, 2-isopropylmalate synthase LeuA, allosteric (dimerisation) domain, Pyruvate carboxyltransferase	KEGG: 00290+2.3.3.13|KEGG: 00620+2.3.3.13|MetaCyc: PWY-6871|UniPathway: UPA00048	N		424.417	313.279	237.239	362.306	379.488	287.085	56.316	66.292	87.956	149.086
miRNA17	g8648.t1	4.5	NA	Transglutaminase-like, Variant SH3 domain, SH3 domain		N		424.417	313.279	237.239	362.306	379.488	287.085	0.923	6.957	7.867	13.94
miRNA17	g2849.t1	4.5	NA	UbiB domain, Protein kinase-like domain		N		424.417	313.279	237.239	362.306	379.488	287.085	54.087	22.503	44.162	56.366
miRNA17	g2849.t1	4.5	NA	UbiB domain, Protein kinase-like domain		N		424.417	313.279	237.239	362.306	379.488	287.085	54.087	22.503	44.162	56.366
miRNA17	g1315.t1	4.5	NA	Putative threonine/serine exporter, Threonine/Serine exporter, ThrE		N		424.417	313.279	237.239	362.306	379.488	287.085	28.444	7.47	15.852	69.426
miRNA17	g416.t1	4.5	NA	Protein kinase-like domain, Protein kinase, ATP binding site, Serine/threonine-protein kinase, active site, Protein kinase domain, Serine/threonine/dual specificity protein kinase, catalytic domain, Mitogen-activated protein (MAP) kinase, conserved site		N		424.417	313.279	237.239	362.306	379.488	287.085	73.248	60.782	134.765	289.704
miRNA17	g7400.t1	4.5	NA	ATPase, AAA-type, core, P-loop containing nucleoside triphosphate hydrolase, AAA+ ATPase domain		N		424.417	313.279	237.239	362.306	379.488	287.085	9.606	21.897	7.818	76.733
miRNA18	g10623.t1	4.5	NA	Mto2p-binding domain, Centrosomin, N-terminal motif 1		N		89.122	157.762	111.369	228.55	156.901	117.538	5.438	6.294	4.216	10.657
miRNA18	g3763.t1	4.5	NA	Structural maintenance of chromosomes protein 3, SMCs flexible hinge, P-loop containing nucleoside triphosphate hydrolase, Structural maintenance of chromosomes protein, RecF/RecN/SMC, N-terminal		N		89.122	157.762	111.369	228.55	156.901	117.538	3.646	5.604	18.507	15.08
miRNA18	g6948.t1	4.5	NA	Aspartic peptidase, active site, Aspartic peptidase domain, Aspartic peptidase		N		89.122	157.762	111.369	228.55	156.901	117.538	779.144	525.475	584.433	1080.09
miRNA18	g3355.t1	4.5	NA	CRAL-TRIO lipid binding domain, CRAL/TRIO, N-terminal domain		N		89.122	157.762	111.369	228.55	156.901	117.538	69.915	70.256	53.766	189.931
miRNA18	g8703.t1	4.5	NA	NAD(P)-binding domain, Malic enzyme, NAD-binding, Malic enzyme, N-terminal domain, Malic oxidoreductase	KEGG: 00620+1.1.1.38	N		89.122	157.762	111.369	228.55	156.901	117.538	2.635	1.894	6.692	6.119
miRNA19	g4713.t1	4.5	0.719807			N		177.101	208.122	208.747	48.602	53.811	44.673	3.502	2.451	0.637	9.256
miRNA19	g5250.t1	4.5	NA	WD40/YVTN repeat-like-containing domain, WD40-repeat-containing domain, WD40 repeat		N		177.101	208.122	208.747	48.602	53.811	44.673	19.325	26.485	21.139	56.764
miRNA19	g3503.t1	4.5	NA	Domain of unknown function DUF1729, HotDog domain, Fatty acid synthase, Acyl transferase/acyl hydrolase/lysophospholipase, Fatty acid synthase, beta subunit, fungi, MaoC-like domain, Starter unit:ACP transacylase, Acyl transferase domain, Polyketide synthase, acyl transferase domain, Aldolase-type TIM barrel, Acyl transferase	KEGG: 00061+4.2.1.59+2.3.1.39+1.3.1.9+3.1.2.14|KEGG: 00780+4.2.1.59|MetaCyc: PWY-4381|MetaCyc: PWY-5142|MetaCyc: PWY-5147|MetaCyc: PWY-5366|MetaCyc: PWY-5367|MetaCyc: PWY-5966|MetaCyc: PWY-5971|MetaCyc: PWY-5973|MetaCyc: PWY-5989|MetaCyc: PWY-5994|MetaCyc: PWY-6113|MetaCyc: PWY-6282|MetaCyc: PWY-6519|MetaCyc: PWY-6799|MetaCyc: PWY-7388|MetaCyc: PWY-7663|MetaCyc: PWY-7664|MetaCyc: PWY-7723|MetaCyc…	N		177.101	208.122	208.747	48.602	53.811	44.673	39.842	46.847	124.207	188.492
miRNA19	g6341.t1	4.5	NA			N		177.101	208.122	208.747	48.602	53.811	44.673	26.378	21.585	10.622	52.091
miRNA19	g3941.t1	4.5	NA	WD40 repeat, WD40 repeat, conserved site, Coronin, G-protein beta WD-40 repeat, WD40-repeat-containing domain, WD40/YVTN repeat-like-containing domain, Domain of unknown function DUF1899		N		177.101	208.122	208.747	48.602	53.811	44.673	18.647	30.621	23.979	40.422
miRNA19	g5995.t1	4.5	NA	WD40-repeat-containing domain, WD40/YVTN repeat-like-containing domain, WD40 repeat, G-protein beta WD-40 repeat, Coatomer, WD associated region, Coatomer beta' subunit (COPB2)	Reactome: REACT_11123	N		177.101	208.122	208.747	48.602	53.811	44.673	54.095	67.907	94.517	133.454
miRNA19	g640.t1	4.5	NA	Zinc finger, C2H2-like, Homeodomain-like, Homeobox domain, Zinc finger, C2H2, Zn(2)-C6 fungal-type DNA-binding domain, Homeobox KN domain, HTH CenpB-type DNA-binding domain		N		177.101	208.122	208.747	48.602	53.811	44.673	15.168	8.452	7.344	31.218
miRNA19	g7595.t1	4.5	0.724638	Protein of unknown function DUF3645, Protein of unknown function DUF3638		N		177.101	208.122	208.747	48.602	53.811	44.673	1.105	2.223	3.518	4.699
miRNA19	g2530.t1	4.5	NA	ABC transporter type 1, transmembrane domain, P-loop containing nucleoside triphosphate hydrolase, ABC transporter-like, ABC transporter, conserved site, AAA+ ATPase domain		N		177.101	208.122	208.747	48.602	53.811	44.673	2.574	3.087	1.506	6.803
miRNA19	g3075.t1	4.5	NA	Frizzled domain, Stretch-activated cation channel Mid1		N		177.101	208.122	208.747	48.602	53.811	44.673	14.094	23.566	22.017	31.921
miRNA19	g2273.t1	4.5	NA	Polyketide synthase, dehydratase domain, GroES-like, Polyketide synthase, enoylreductase domain, S-adenosyl-L-methionine-dependent methyltransferase, Polyketide synthase, ketoreductase domain, Beta-ketoacyl synthase, N-terminal, Acyl carrier protein-like, Thiolase-like, Acyl transferase/acyl hydrolase/lysophospholipase, NAD(P)-binding domain, Polyketide synthase, phosphopantetheine-binding domain…		N		177.101	208.122	208.747	48.602	53.811	44.673	5.257	5.894	11.002	16.74
miRNA19	g4290.t1	4.5	NA	Pyruvate dehydrogenase (acetyl-transferring) E1 component, alpha subunit, subgroup y, Thiamin diphosphate-binding fold, Dehydrogenase, E1 component	KEGG: 00010+1.2.4.1|KEGG: 00020+1.2.4.1|KEGG: 00620+1.2.4.1	N		177.101	208.122	208.747	48.602	53.811	44.673	149.295	224.473	455.553	541.025
miRNA20	g4376.t1	4.5	NA	Peptidase C19, ubiquitin carboxyl-terminal hydrolase, Ubiquitin specific protease domain, Zinc finger, RING/FYVE/PHD-type		N		100.725	119.732	186.099	36.812	74.152	55.114	0.272	1.465	2.417	5.118
miRNA20	g2702.t1	4.5	0.823129	WD40/YVTN repeat-like-containing domain, Anaphase-promoting complex subunit 4, Quinoprotein amine dehydrogenase, beta chain-like, Anaphase-promoting complex subunit 4 long domain	UniPathway: UPA00143	N		100.725	119.732	186.099	36.812	74.152	55.114	2.822	5.376	8.283	7.559
miRNA20	g9002.t1	4.5	NA	NAD(P)-binding domain, Ubiquitin-activating enzyme E1, FCCH domain, Ubiquitin-activating enzyme, E1, active site, Ubiquitin-activating enzyme E1, Ubiquitin/SUMO-activating enzyme E1, Ubiquitin-activating enzyme, catalytic cysteine domain, Ubiquitin-activating enzyme E1, four-helix bundle, Ubiquitin-activating enzyme E1, C-terminal, THIF-type NAD/FAD binding fold	UniPathway: UPA00143	N		100.725	119.732	186.099	36.812	74.152	55.114	130.95	101.55	102.778	254.92
miRNA20	g1570.t1	4.5	NA	F-box domain, WD40/YVTN repeat-like-containing domain		N		100.725	119.732	186.099	36.812	74.152	55.114	41.411	30.842	201.959	67.533
miRNA20	g4376.t1	4.5	NA	Peptidase C19, ubiquitin carboxyl-terminal hydrolase, Ubiquitin specific protease domain, Zinc finger, RING/FYVE/PHD-type		N		100.725	119.732	186.099	36.812	74.152	55.114	0.272	1.465	2.417	5.118
miRNA20	g6773.t1	4.5	0.750567	Acetyl-coenzyme A carboxyltransferase, N-terminal, ClpP/crotonase-like domain, Carboxyl transferase, Acetyl-coenzyme A carboxyltransferase, C-terminal	KEGG: 00061+6.4.1.2|KEGG: 00253+6.4.1.2|KEGG: 00254+6.4.1.2|KEGG: 00620+6.4.1.2|KEGG: 00640+6.4.1.2|KEGG: 00720+6.4.1.2|MetaCyc: PWY-4381|MetaCyc: PWY-5743|MetaCyc: PWY-5744|MetaCyc: PWY-5789|MetaCyc: PWY-6679|MetaCyc: PWY-6722|MetaCyc: PWY-7388|UniPathway: UPA00655	N		100.725	119.732	186.099	36.812	74.152	55.114	1.365	6.729	5.844	8.74
miRNA20	g3011.t1	4.5	0.709751	Microtubule-associated protein, MAP65/Ase1/PRC1		N		100.725	119.732	186.099	36.812	74.152	55.114	5.271	12.316	11.881	28.015
miRNA20	g315.t1	4.5	NA			N		100.725	119.732	186.099	36.812	74.152	55.114	2.664	2.231	4.855	9.282
miRNA20	g252.t1	4.5	NA	Chitin synthase, Fungal chitin synthase, Nucleotide-diphospho-sugar transferases, Chitin synthase N-terminal	KEGG: 00520+2.4.1.16|MetaCyc: PWY-6981	N		100.725	119.732	186.099	36.812	74.152	55.114	61.364	28.956	67.172	205.38
miRNA20	g11274.t1	4.5	NA	Protein kinase domain, Protein kinase-like domain, Serine/threonine/dual specificity protein kinase, catalytic domain, Serine/threonine-protein kinase, active site		N		100.725	119.732	186.099	36.812	74.152	55.114	4.888	17.473	25.262	31.468
miRNA20	g9429.t1	4.5	0.721088	TAP42-like protein		N		100.725	119.732	186.099	36.812	74.152	55.114	47.343	29.932	72.581	70.452
miRNA20	g164.t1	4.5	NA	Amidase signature domain, Amidase	KEGG: 00970+6.3.5.7|MetaCyc: PWY-5921	N		100.725	119.732	186.099	36.812	74.152	55.114	18.485	34.561	52.842	40.889
miRNA20	g6794.t1	4.5	NA			N		100.725	119.732	186.099	36.812	74.152	55.114	2.206	0.91	2.028	3.128
miRNA20	g444.t1	4.5	NA	Aminoacyl-tRNA synthetase, class II, tRNA-binding arm, Serine-tRNA ligase, type1, Serine-tRNA synthetase, type1, N-terminal, Aminoacyl-tRNA synthetase, class II (G/ P/ S/T)	Reactome: REACT_71, KEGG: 00970+6.1.1.11|MetaCyc: PWY-6281|Reactome: REACT_71|UniPathway: UPA00906, KEGG: 00970+6.1.1.11|MetaCyc: PWY-6281|UniPathway: UPA00906	N		100.725	119.732	186.099	36.812	74.152	55.114	4.35	10.156	8.152	19.471
miRNA21	g8457.t1	4.5	NA	Nucleophile aminohydrolases, N-terminal, Glutamine amidotransferase type 2 domain		N		156.898	116.7	72.328	254.468	232.335	180.377	18.769	25.503	29.169	72.694
miRNA21	g4258.t1	4.5	NA	Rossmann-like alpha/beta/alpha sandwich fold, Universal stress protein A, UspA		N		156.898	116.7	72.328	254.468	232.335	180.377	25.043	16.577	18.947	32.718
miRNA21	g2423.t1	4.5	NA	Actin family, Actin-related protein 9, fungi		N		156.898	116.7	72.328	254.468	232.335	180.377	20.695	40.907	40.224	46.203
miRNA23	g10267.t1	4.5	0.727273	3-dehydroquinate synthase domain	KEGG: 00400+4.2.3.4|MetaCyc: PWY-6164|UniPathway: UPA00053	N		2104.49	1831.26	1531.97	1667.49	1182.48	1085.06	154.906	21.544	284.922	291.692
miRNA23	g341.t1	4.5	NA			N		2104.49	1831.26	1531.97	1667.49	1182.48	1085.06	35.706	38	78.941	81.326
miRNA23	g5722.t1	4.5	NA	SET domain		N		2104.49	1831.26	1531.97	1667.49	1182.48	1085.06	3.833	6.625	4.386	11.708
miRNA23	g9194.t1	4.5	NA	Inositol monophosphatase		N		2104.49	1831.26	1531.97	1667.49	1182.48	1085.06	11.283	11.115	14.091	31.964
miRNA23	g7370.t1	4.5	NA	C2 domain		N		2104.49	1831.26	1531.97	1667.49	1182.48	1085.06	19.062	10	18.66	48.116
miRNA23	g448.t1	4.5	NA	Major facilitator superfamily domain, Major facilitator superfamily		N		2104.49	1831.26	1531.97	1667.49	1182.48	1085.06	31.546	15.856	11.731	36.657
miRNA23	g10937.t1	4.5	NA	Ribonuclease H-like domain, Mitochondrial resolvase Ydc2, catalytic		N		2104.49	1831.26	1531.97	1667.49	1182.48	1085.06	0	1.384	1.131	4.36
miRNA23	g6459.t1	4.5	NA	Cleavage/polyadenylation specificity factor, A subunit, C-terminal		N		2104.49	1831.26	1531.97	1667.49	1182.48	1085.06	6.884	10.247	25.589	19.34
miRNA23	g2066.t1	4.5	NA	Fumarylacetoacetase, Fumarylacetoacetase, C-terminal-related, Fumarylacetoacetase, N-terminal	KEGG: 00350+3.7.1.2|KEGG: 00643+3.7.1.2|UniPathway: UPA00139	N		2104.49	1831.26	1531.97	1667.49	1182.48	1085.06	21.169	26.089	53.64	173.034
miRNA23	g10290.t1	4.5	NA	GroES-like, Alcohol dehydrogenase superfamily, zinc-type, Alcohol dehydrogenase, C-terminal, Polyketide synthase, enoylreductase domain, NAD(P)-binding domain, Alcohol dehydrogenase, N-terminal		N		2104.49	1831.26	1531.97	1667.49	1182.48	1085.06	85.729	21.901	48.627	166.258
miRNA4	g1554.t1	4.5	NA	Amino acid/polyamine transporter I		N		5.349	41.236	8.886	4.63	3.554	2.266	16.142	7.862	46.998	24.189
miRNA4	g7571.t1	4.5	NA	Peptidase M1, membrane alanine aminopeptidase, N-terminal, Peptidase M1, alanine aminopeptidase/leukotriene A4 hydrolase, ERAP1-like C-terminal domain		N		5.349	41.236	8.886	4.63	3.554	2.266	60.59	68.807	134.145	213.164
miRNA40	g9273.t1	4.5	NA	Calcineurin-like phosphoesterase domain, apaH type, Serine/threonine-specific protein phosphatase/bis(5-nucleosyl)-tetraphosphatase, Metallo-dependent phosphatase-like		N		76.425	93.391	153.742	8.386	21.051	9.928	147.021	112.809	193.668	260.335
miRNA40	g9273.t1	4.5	NA	Calcineurin-like phosphoesterase domain, apaH type, Serine/threonine-specific protein phosphatase/bis(5-nucleosyl)-tetraphosphatase, Metallo-dependent phosphatase-like		N		76.425	93.391	153.742	8.386	21.051	9.928	147.021	112.809	193.668	260.335
miRNA40	g10243.t1	4.5	NA	Uracil-DNA glycosylase, active site, Uracil-DNA glycosylase-like, Uracil-DNA glycosylase		N		76.425	93.391	153.742	8.386	21.051	9.928	8.956	17.593	24.682	31.771
miRNA40	g5553.t1	4.5	NA	Quinone oxidoreductase/zeta-crystallin, conserved site, Alcohol dehydrogenase, N-terminal, NAD(P)-binding domain, GroES-like, Alcohol dehydrogenase, zinc-binding type 1, Polyketide synthase, enoylreductase domain, Alcohol dehydrogenase superfamily, zinc-type		N		76.425	93.391	153.742	8.386	21.051	9.928	122.729	61.484	177.879	205.333
miRNA40	g10171.t1	4.5	NA	RNA recognition motif domain, Nucleotide-binding alpha-beta plait domain		N		76.425	93.391	153.742	8.386	21.051	9.928	5.625	11.955	11.491	11.945
miRNA40	g8639.t1	4.5	0.792233	Scramblase		N		76.425	93.391	153.742	8.386	21.051	9.928	16.853	28.821	24.43	113.529
miRNA40	g528.t1	4.5	NA	Glycoside hydrolase, family 13, Glycosyl hydrolase, family 13, subfamily, catalytic domain, Glycoside hydrolase superfamily, Glycosyl hydrolase, family 13, all-beta, Alpha-amylase, domain of unknown function DUF1966, C-terminal, Glycosyl hydrolase, family 13, catalytic domain, Glycoside hydrolase, catalytic domain	KEGG: 00500+3.2.1.1	N		76.425	93.391	153.742	8.386	21.051	9.928	6.798	6.363	9.781	19.163
miRNA40	g4984.t1	4.5	NA	GroES-like, NAD(P)-binding domain, Alcohol dehydrogenase, N-terminal, Alcohol dehydrogenase, C-terminal, Alcohol dehydrogenase superfamily, zinc-type, Alcohol dehydrogenase, zinc-type, conserved site, Polyketide synthase, enoylreductase domain		N		76.425	93.391	153.742	8.386	21.051	9.928	64.871	120.179	291.73	180.89
miRNA40	g5146.t1	4.5	NA	HAD-like domain		N		76.425	93.391	153.742	8.386	21.051	9.928	19.434	29.715	25.473	76.949
miRNA40	g5050.t1	4.5	NA	Aspartate/glutamate/uridylate kinase, Acetylglutamate kinase, Semialdehyde dehydrogenase, NAD-binding, Vertebrate-like NAGS Gcn5-related N-acetyltransferase (GNAT) domain, NAD(P)-binding domain, NAGK-NAGSA, bifunctional, Semialdehyde dehydrogenase, dimerisation domain, N-acetyl-gamma-glutamyl-phosphate reductase, active site, N-acetyl-gamma-glutamyl-phosphate reductase, type 1	Reactome: REACT_13, KEGG: 00220+2.7.2.8|MetaCyc: PWY-5154|MetaCyc: PWY-7400|UniPathway: UPA00068, KEGG: 00220+2.3.1.1|MetaCyc: PWY-5154|UniPathway: UPA00068, KEGG: 00220+1.2.1.38+2.7.2.8|MetaCyc: PWY-5154|MetaCyc: PWY-7400|UniPathway: UPA00068|UniPathway: UPA00068, KEGG: 00220+1.2.1.38|MetaCyc: PWY-5154|MetaCyc: PWY-7400|UniPathway: UPA00068	N		76.425	93.391	153.742	8.386	21.051	9.928	70.255	91.158	157.264	170.258
miRNA40	g2125.t1	4.5	NA	Ribonuclease P, Rpp40		N		76.425	93.391	153.742	8.386	21.051	9.928	7.719	16.582	22.231	27.98
miRNA40	g8360.t1	4.5	NA	Cobalamin (vitamin B12) biosynthesis CobW-like, C-terminal, P-loop containing nucleoside triphosphate hydrolase, CobW/HypB/UreG domain		N		76.425	93.391	153.742	8.386	21.051	9.928	2.338	3.829	5.25	7.055
miRNA40	g2386.t1	4.5	NA			N		76.425	93.391	153.742	8.386	21.051	9.928	5.379	21.308	8.44	760.077
miRNA40	g9368.t1	4.5	NA	NAD(P)-binding domain, Polyketide synthase, dehydratase domain, Malonyl-CoA ACP transacylase, ACP-binding, Beta-ketoacyl synthase, C-terminal, Beta-ketoacyl synthase, N-terminal, Polyketide synthase, ketoreductase domain, Acyl carrier protein-like, Polyketide synthase, enoylreductase domain, Acyl transferase/acyl hydrolase/lysophospholipase, Acyl transferase domain, Alcohol dehydrogenase, N-termi…		N		76.425	93.391	153.742	8.386	21.051	9.928	1.283	2.369	2.289	3.583
miRNA40	g8376.t1	4.5	NA	WD40 repeat, WD40-repeat-containing domain, WD40/YVTN repeat-like-containing domain, WD40 repeat, conserved site		N		76.425	93.391	153.742	8.386	21.051	9.928	24.234	29.38	77.97	51.584
miRNA40	g2476.t1	4.5	NA	EH domain, Actin cytoskeleton-regulatory complex protein End3, EF-hand domain, EF-hand domain pair, EF-Hand 1, calcium-binding site		N		76.425	93.391	153.742	8.386	21.051	9.928	29.575	27.53	76.029	97.977
miRNA46	g8225.t1	4.5	NA	Major facilitator superfamily domain		N		28.686	25.737	17.379	13.467	16.217	11.232	4.064	4.462	13.015	17.375
miRNA46	g2125.t1	4.5	NA	Ribonuclease P, Rpp40		N		28.686	25.737	17.379	13.467	16.217	11.232	7.719	16.582	22.231	27.98
miRNA46	g3601.t1	4.5	NA			N		28.686	25.737	17.379	13.467	16.217	11.232	5.513	5.827	8.374	16.541
miRNA46	g8511.t1	4.5	NA	ABC transporter-like, P-loop containing nucleoside triphosphate hydrolase, ABC transporter type 1, transmembrane domain, ABC transporter, conserved site, AAA+ ATPase domain		N		28.686	25.737	17.379	13.467	16.217	11.232	2.993	2.958	2.61	8.845
miRNA51	g5651.t1	4.5	0.736641	Zn(2)-C6 fungal-type DNA-binding domain, Transcription factor domain, fungi		N		1.702	1.405	2.751	0.407	0.327	0.211	5.122	3.403	1.991	55.735
miRNA51	g110.t1	4.5	0.748092	ENTH domain, ENTH/VHS		N		1.702	1.405	2.751	0.407	0.327	0.211	36.334	63.145	50.077	93.75
miRNA51	g10009.t1	4.5	NA	Glycoside hydrolase-type carbohydrate-binding, subgroup, Six-hairpin glycosidase-like, Alpha-1,2-mannosidase, putative, Glycosyl hydrolase family 92		N		1.702	1.405	2.751	0.407	0.327	0.211	18.146	17.824	4.7	46.23
miRNA51	g9587.t1	4.5	NA	Telomere length regulation Stn1, N-terminal, Nucleic acid-binding, OB-fold		N		1.702	1.405	2.751	0.407	0.327	0.211	7.788	12.511	27.239	23.595
miRNA51	g984.t1	4.5	NA	Nucleoporin Nup188		N		1.702	1.405	2.751	0.407	0.327	0.211	6.27	11.815	18.418	19.11
miRNA51	g3053.t1	4.5	NA	YAP-binding/ALF4/Glomulin		N		1.702	1.405	2.751	0.407	0.327	0.211	8.503	18.189	40.084	88.256
miRNA51	g7569.t1	4.5	NA	Cyclophilin-type peptidyl-prolyl cis-trans isomerase, conserved site, Cyclophilin-like domain, Cyclophilin-type peptidyl-prolyl cis-trans isomerase domain, Cyclophilin-type peptidyl-prolyl cis-trans isomerase		N		1.702	1.405	2.751	0.407	0.327	0.211	359.826	641.693	789.63	757.707
miRNA51	g7716.t1	4.5	NA	Zn(2)-C6 fungal-type DNA-binding domain		N		1.702	1.405	2.751	0.407	0.327	0.211	4.193	2.434	2.066	10.866
miRNA51	g10134.t1	4.5	NA	Chromatin modification-related protein Eaf7/MRGBP		N		1.702	1.405	2.751	0.407	0.327	0.211	2.386	11.034	4.636	9.392
miRNA53	g8805.t1	4.5	NA	Protein of unknown function DUF2237		N		489.959	544.294	398.17	29.382	166.84	85.433	170.483	74.239	162.432	169.425
miRNA53	g1109.t1	4.5	0.752717	TauD/TfdA-like domain	Reactome: REACT_13	N		489.959	544.294	398.17	29.382	166.84	85.433	16.036	14.557	35.867	60.572
miRNA53	g6322.t1	4.5	NA	Aminoglycoside phosphotransferase, Protein kinase-like domain		N		489.959	544.294	398.17	29.382	166.84	85.433	6.049	36.86	19.221	45.915
miRNA53	g10331.t1	4.5	0.736413	NAD(P)-binding domain, Short-chain dehydrogenase/reductase, conserved site, Short-chain dehydrogenase/reductase SDR, Glucose/ribitol dehydrogenase		N		489.959	544.294	398.17	29.382	166.84	85.433	0	0.609	87.845	18.623
miRNA53	g5976.t1	4.5	NA	PH domain-like, Pleckstrin homology domain		N		489.959	544.294	398.17	29.382	166.84	85.433	23.801	15.042	2.637	36.246
miRNA53	g5381.t1	4.5	0.730978			N		489.959	544.294	398.17	29.382	166.84	85.433	8.746	3.656	2.901	25.391
miRNA53	g3525.t1	4.5	NA			N		489.959	544.294	398.17	29.382	166.84	85.433	0	4.678	1.478	3.713
miRNA53	g11399.t1	4.5	NA	Alpha-1,2-mannosidase, putative, Six-hairpin glycosidase-like, Glycosyl hydrolase family 92, Glycoside hydrolase-type carbohydrate-binding, subgroup		Y		489.959	544.294	398.17	29.382	166.84	85.433	6.955	4.844	17.93	12.72
miRNA53	g8283.t1	4.5	NA	RAI1-like		N		489.959	544.294	398.17	29.382	166.84	85.433	7.925	3.965	20.472	31.518
miRNA53	g4702.t1	4.5	NA	NTF2-like domain		N		489.959	544.294	398.17	29.382	166.84	85.433	7.067	3.208	18.617	12.131
miRNA53	g6924.t1	4.5	NA	Vacuole morphology and inheritance protein 14, HEAT, type 2, Vacuolar protein 14 C-terminal Fig4-binding domain, Armadillo-like helical, Vacuole morphology and inheritance protein 14, Fab1-binding region, Armadillo-type fold		N		489.959	544.294	398.17	29.382	166.84	85.433	31.234	20.198	35.845	63.293
miRNA55	g1839.t1	4.5	0.730864	Argonaute, linker 1 domain, Ribonuclease H-like domain, Piwi domain, PAZ domain	Reactome: REACT_12472	N		293.312	400.073	447.504	200.152	359.326	254.621	3.051	1.834	2.302	5.536
miRNA55	g7385.t1	4.5	NA	Nucleophile aminohydrolases, N-terminal, Proteasome B-type subunit, Proteasome beta-type subunit, conserved site, Proteasome, subunit alpha/beta	Reactome: REACT_11045|Reactome: REACT_13|Reactome: REACT_13635|Reactome: REACT_152|Reactome: REACT_1538|Reactome: REACT_383|Reactome: REACT_578|Reactome: REACT_6185|Reactome: REACT_6850	N		293.312	400.073	447.504	200.152	359.326	254.621	92.474	133.525	265.126	251.947
miRNA55	g1922.t1	4.5	NA	HIT-like domain, ATP adenylyltransferase, C-terminal	KEGG: 00230+2.7.7.53|KEGG: 00920+2.7.7.5|MetaCyc: PWY-5279	N		293.312	400.073	447.504	200.152	359.326	254.621	7.802	8.157	11.25	187.289
miRNA55	g2761.t1	4.5	NA	Armadillo-type fold, FATC domain, Telomere-length maintenance and DNA damage repair, Phosphatidylinositol 3-/4-kinase, catalytic domain, Phosphatidylinositol 3/4-kinase, conserved site, Tetratricopeptide-like helical domain, Serine/threonine-protein kinase ATM, PIK-related kinase, Protein kinase-like domain		N		293.312	400.073	447.504	200.152	359.326	254.621	2.481	1.752	5.957	7.649
miRNA55	g7048.t1	4.5	NA	SPX domain, VTC domain, Domain of unknown function DUF202		N		293.312	400.073	447.504	200.152	359.326	254.621	53.063	42.68	36.973	86.994
miRNA55	g2273.t1	4.5	NA	Polyketide synthase, dehydratase domain, GroES-like, Polyketide synthase, enoylreductase domain, S-adenosyl-L-methionine-dependent methyltransferase, Polyketide synthase, ketoreductase domain, Beta-ketoacyl synthase, N-terminal, Acyl carrier protein-like, Thiolase-like, Acyl transferase/acyl hydrolase/lysophospholipase, NAD(P)-binding domain, Polyketide synthase, phosphopantetheine-binding domain…		N		293.312	400.073	447.504	200.152	359.326	254.621	5.257	5.894	11.002	16.74
miRNA55	g5048.t1	4.5	NA	Aspartic peptidase domain, Aspartic peptidase		N		293.312	400.073	447.504	200.152	359.326	254.621	1.505	5.613	9.949	5.813
miRNA55	g2789.t1	4.5	NA	Vacuolar sorting protein 39/Transforming growth factor beta receptor-associated domain 2, Citron homology (CNH) domain		N		293.312	400.073	447.504	200.152	359.326	254.621	11.14	18.732	29.719	35.081
miRNA6	g5778.t1	4.5	NA	Arginine-tRNA-protein transferase, N-terminal, Arginine-tRNA-protein transferase, C-terminal, Arginine-tRNA-protein transferase, Acyl-CoA N-acyltransferase		N		1.768	2.458	2.953	0.383	0.825	0.319	6.902	4.168	3.767	20.1
miRNA6	g6338.t1	4.5	NA	Nucleoporin, Nup133/Nup155-like, N-terminal, Nucleoporin, Nup133/Nup155-like, C-terminal, Nucleoporin, Nup155-like	Reactome: REACT_15518|Reactome: REACT_474|Reactome: REACT_6185	N		1.768	2.458	2.953	0.383	0.825	0.319	12.113	16.615	33.869	24.509
miRNA60	g1277.t1	4.5	NA	Alpha/beta hydrolase fold-3, Alpha/Beta hydrolase fold		N		4946.17	4751.28	3178.69	4387.36	4445.88	4634.15	1.071	21.106	39.88	10.355
miRNA60	g978.t1	4.5	NA	Lysine methyltransferase, Nicotinamide N-methyltransferase, putative, S-adenosyl-L-methionine-dependent methyltransferase		N		4946.17	4751.28	3178.69	4387.36	4445.88	4634.15	41.754	46.307	147.043	91.08
miRNA60	g4366.t1	4.5	NA	PH domain-like, WD40-repeat-containing domain, WD40 repeat, BEACH domain, PH-BEACH domain, Concanavalin A-like lectin/glucanase domain, WD40/YVTN repeat-like-containing domain		N		4946.17	4751.28	3178.69	4387.36	4445.88	4634.15	17.29	9.456	11.95	21.987
miRNA60	g10050.t1	4.5	NA	SKP1/BTB/POZ domain, BTB/POZ domain		N		4946.17	4751.28	3178.69	4387.36	4445.88	4634.15	4.606	6.716	5.447	17.629
miRNA60	g10205.t1	4.5	NA	Aldolase-type TIM barrel, Alpha-hydroxy acid dehydrogenase, FMN-dependent, FMN-dependent dehydrogenase		N		4946.17	4751.28	3178.69	4387.36	4445.88	4634.15	24.465	7.061	21.223	21.569
miRNA60	g4160.t1	4.5	NA	26S proteasome subunit P45, P-loop containing nucleoside triphosphate hydrolase, ATPase, AAA-type, core, AAA+ ATPase domain, ATPase, AAA-type, conserved site	Reactome: REACT_11045|Reactome: REACT_13|Reactome: REACT_13635|Reactome: REACT_152|Reactome: REACT_1538|Reactome: REACT_383|Reactome: REACT_578|Reactome: REACT_6185|Reactome: REACT_6850	N		4946.17	4751.28	3178.69	4387.36	4445.88	4634.15	257.176	170.224	186.246	389.414
miRNA60	g8193.t1	4.5	NA			N		4946.17	4751.28	3178.69	4387.36	4445.88	4634.15	10.926	6.922	19.234	41.818
miRNA60	g10952.t1	4.5	NA	Biotinyl protein ligase (BPL) and lipoyl protein ligase (LPL), catalytic domain	KEGG: 00785+2.3.1.181|MetaCyc: PWY-6987|MetaCyc: PWY-7382	N		4946.17	4751.28	3178.69	4387.36	4445.88	4634.15	7.654	16.835	18.041	29.365
miRNA60	g10216.t1	4.5	NA			N		4946.17	4751.28	3178.69	4387.36	4445.88	4634.15	0	0	0.013	1.679
miRNA60	g10740.t1	4.5	NA	DNA repair protein Rad52/59/22, DNA recombination/repair protein Rad52		N		4946.17	4751.28	3178.69	4387.36	4445.88	4634.15	2.149	6.782	18.648	27.253
miRNA60	g151.t1	4.5	NA	IQ motif, EF-hand binding site, Calponin homology domain, Ras GTPase-activating protein, RasGAP protein, C-terminal, Rho GTPase activation protein		N		4946.17	4751.28	3178.69	4387.36	4445.88	4634.15	2.008	6.498	6.633	12.058
miRNA65	g10408.t1	4.5	NA	Major facilitator superfamily, Major facilitator superfamily domain		N		1070.61	2253.27	2263.53	671.422	1767.36	1493.21	2.012	13.909	6.625	10.028
miRNA65	g3313.t1	4.5	NA	Protein of unknown function DUF3112		N		1070.61	2253.27	2263.53	671.422	1767.36	1493.21	6.582	2.195	13.578	11.526
miRNA65	g7515.t1	4.5	NA	PAN/Apple domain		N		1070.61	2253.27	2263.53	671.422	1767.36	1493.21	0.361	0	0.072	11.022
miRNA65	g222.t1	4.5	NA	NAD(P)-binding domain		N		1070.61	2253.27	2263.53	671.422	1767.36	1493.21	5.721	18.298	17.241	46.454
miRNA65	g144.t1	4.5	NA	Ser-Thr-rich glycosyl-phosphatidyl-inositol-anchored membrane family		Y		1070.61	2253.27	2263.53	671.422	1767.36	1493.21	55.246	21.714	23.733	113.956
miRNA65	g8984.t1	4.5	NA	Signal transduction histidine kinase, dimerisation/phosphoacceptor domain, Histidine kinase-like ATPase, C-terminal domain, Signal transduction histidine kinase-related protein, C-terminal, Histidine kinase domain, PAS domain, Signal transduction response regulator, receiver domain, GAF domain-like, CheY-like superfamily	Reactome: REACT_1046, Reactome: REACT_14797	N		1070.61	2253.27	2263.53	671.422	1767.36	1493.21	5.515	8.084	2.451	18.233
miRNA67	g5442.t1	4.5	0.739247	Haem oxygenase-like, multi-helical	Reactome: REACT_9431	N		147.34	121.245	92.272	114.794	111.267	115.82	0	0	2.915	14.057
miRNA67	g9192.t1	4.5	NA	WD40/YVTN repeat-like-containing domain, WD40-repeat-containing domain		N		147.34	121.245	92.272	114.794	111.267	115.82	9.73	25.116	35.825	34.364
miRNA67	g9193.t1	4.5	NA	WD40-repeat-containing domain, WD40 repeat, WD40 repeat, conserved site, Protein of unknown function DUF3337, WD40/YVTN repeat-like-containing domain		N		147.34	121.245	92.272	114.794	111.267	115.82	12.197	13.866	23.837	28.418
miRNA67	g8484.t1	4.5	0.747849	Glycosylphosphatidylinositol-mannosyltransferase I, PIG-X/PBN1	UniPathway: UPA00196	N		147.34	121.245	92.272	114.794	111.267	115.82	6.163	9.4	6.135	19.829
miRNA67	g10487.t1	4.5	NA	WD40 repeat, conserved site, WD40 repeat, WD40-repeat-containing domain, WD40/YVTN repeat-like-containing domain, Lethal giant larvae (Lgl)-like, C-terminal domain		N		147.34	121.245	92.272	114.794	111.267	115.82	7.39	11.011	8.659	33.713
miRNA67	g9171.t1	4.5	NA	Acyl-CoA N-acyltransferase		N		147.34	121.245	92.272	114.794	111.267	115.82	28.046	54.152	93.211	176.878
miRNA68	g8620.t1	4.5	NA	V-type ATP synthase catalytic alpha chain, P-loop containing nucleoside triphosphate hydrolase, ATPase, V1 complex, subunit A, ATPase, F1 complex alpha/beta subunit, N-terminal domain, ATPase, F1 complex beta subunit/V1 complex, C-terminal, ATPase, F1/V1/A1 complex, alpha/beta subunit, C-terminal, ATPase, alpha/beta subunit, nucleotide-binding domain, active site, ATPsynthase alpha/beta subunit, …	KEGG: 00190+3.6.3.14|KEGG: 00195+3.6.3.14|MetaCyc: PWY-7219	N		963.61	869.634	632.283	804.912	798.246	646.111	129.551	118.172	220.325	426.263
miRNA68	g7681.t1	4.5	NA	Metal-dependent hydrolase, Adenosine/AMP deaminase domain		N		963.61	869.634	632.283	804.912	798.246	646.111	3.083	5.129	11.461	18.022
miRNA68	g4843.t1	4.5	NA	Major facilitator superfamily domain, Major facilitator superfamily		N		963.61	869.634	632.283	804.912	798.246	646.111	17.975	17.557	122.547	36.823
miRNA68	g5993.t1	4.5	NA	Vacuolar protein sorting-associated protein 8, central domain, WD40 repeat, conserved site, WD40/YVTN repeat-like-containing domain, Zinc finger, RING/FYVE/PHD-type, WD40-repeat-containing domain		N		963.61	869.634	632.283	804.912	798.246	646.111	6.047	8.492	15.261	16.203
miRNA68	g6792.t1	4.5	NA	Protein kinase domain, Mitotic spindle checkpoint protein Bub1/Mad3, Mad3/Bub1 homology region 2, Serine/threonine/dual specificity protein kinase, catalytic domain, Protein kinase-like domain, Serine/threonine-protein kinase, active site	Reactome: REACT_152|Reactome: REACT_383	N		963.61	869.634	632.283	804.912	798.246	646.111	4.378	7.699	12.143	21.672
miRNA68	g9362.t1	4.5	NA	Succinyl-CoA synthetase, beta subunit, conserved site, CoA-binding, ATP-citrate lyase/succinyl-CoA ligase, Citrate synthase, NAD(P)-binding domain, Citrate synthase-like, large alpha subdomain, Succinyl-CoA ligase, alpha subunit, Citrate synthase-like, small alpha subdomain, Succinyl-CoA synthetase-like, ATP-citrate lyase/succinyl-CoA ligase, active site	KEGG: 00020+6.2.1.5|KEGG: 00640+6.2.1.5|KEGG: 00660+6.2.1.5|KEGG: 00720+6.2.1.5|MetaCyc: PWY-5392|MetaCyc: PWY-5537|MetaCyc: PWY-5538|MetaCyc: PWY-5690|MetaCyc: PWY-5913|MetaCyc: PWY-6728|MetaCyc: PWY-6969|MetaCyc: PWY-7384|UniPathway: UPA00223, UniPathway: UPA00223	N		963.61	869.634	632.283	804.912	798.246	646.111	107.878	162.018	339.088	484.844
miRNA72	g5613.t1	4.5	NA	Glycoside hydrolase family 31, N-terminal domain, Galactose mutarotase-like domain, Glycoside hydrolase family 31, Glycoside hydrolase superfamily		N		82.77	108.228	71.428	152.162	232.564	141.869	4.425	14.283	16.607	14.378
miRNA72	g5933.t1	4.5	NA	Protein kinase domain, Serine/threonine/dual specificity protein kinase, catalytic domain, Protein kinase-like domain, Serine/threonine-protein kinase, active site, Protein kinase, ATP binding site		N		82.77	108.228	71.428	152.162	232.564	141.869	62.094	86.633	157.251	203.528
miRNA72	g6947.t1	4.5	NA	GRAM domain, UDP-glucuronosyl/UDP-glucosyltransferase, Pleckstrin homology domain, PH domain-like, Glycosyltransferase family 28, N-terminal domain	KEGG: 00550+2.4.1.227|MetaCyc: PWY-5265|MetaCyc: PWY-6385|MetaCyc: PWY-6470|MetaCyc: PWY-6471|UniPathway: UPA00219	N		82.77	108.228	71.428	152.162	232.564	141.869	9.402	9.39	10.292	18.134
miRNA81	g5229.t1	4.5	NA	Glycoside hydrolase, family 3, active site, Glycoside hydrolase family 3, Fibronectin type III-like domain, Glycoside hydrolase family 3 C-terminal domain, Glycoside hydrolase, family 3, N-terminal, Glycoside hydrolase superfamily		Y		382.089	439.54	510.772	375.171	458.093	337.306	32.671	40.656	196.249	121.37
miRNA81	g2760.t1	4.5	NA	Nucleoporin Nup186/Nup192/Nup205		N		382.089	439.54	510.772	375.171	458.093	337.306	4.129	10.359	14.116	20.598
miRNA81	g475.t1	4.5	NA	Nucleotide-diphospho-sugar transferases, Chitin synthase, Fungal chitin synthase, Chitin synthase N-terminal	KEGG: 00520+2.4.1.16|MetaCyc: PWY-6981	N		382.089	439.54	510.772	375.171	458.093	337.306	8.147	10.169	9.006	46.008
miRNA81	g7620.t1	4.5	NA			N		382.089	439.54	510.772	375.171	458.093	337.306	6.304	6.474	5.091	86.163
miRNA81	g8447.t1	4.5	NA	Sec1-like protein, Sec1-like, domain 2		N		382.089	439.54	510.772	375.171	458.093	337.306	22.556	24.33	16.178	72.5
miRNA82	g5419.t1	4.5	0.731847	GDP dissociation inhibitor, Rab GDI protein, FAD/NAD(P)-binding domain	Reactome: REACT_11044	N		135.558	107.223	69.374	166.848	143.874	149.54	103.238	136.411	182.821	282.542
miRNA82	g6182.t1	4.5	0.751592	Tetratricopeptide-like helical domain, Tetratricopeptide repeat-containing domain, Tetratricopeptide repeat, U box domain, Zinc finger, RING/FYVE/PHD-type	UniPathway: UPA00143	N		135.558	107.223	69.374	166.848	143.874	149.54	30.633	21.441	39.881	95.044
miRNA82	g5224.t1	4.5	0.707006	Thiamin diphosphate-binding fold, Alpha/Beta hydrolase fold, Thiamine pyrophosphate (TPP)-dependent enzyme, Thiamine pyrophosphate enzyme, central domain, Peptidase S33 tripeptidyl aminopeptidase-like, C-terminal, Thiamine pyrophosphate enzyme, C-terminal TPP-binding, Thiamine pyrophosphate enzyme, N-terminal TPP-binding domain, DHS-like NAD/FAD-binding domain		N		135.558	107.223	69.374	166.848	143.874	149.54	8.044	17.217	18.134	22.997
miRNA82	g5450.t1	4.5	0.72293	SMCs flexible hinge, Structural maintenance of chromosomes protein, Structural maintenance of chromosomes Smc2, RecF/RecN/SMC, N-terminal, P-loop containing nucleoside triphosphate hydrolase		N		135.558	107.223	69.374	166.848	143.874	149.54	5.144	12.664	20.172	58.822
miRNA82	g8664.t1	4.5	NA	Metalloenzyme, LuxS/M16 peptidase-like, Peptidase M16, N-terminal, Peptidase M16, C-terminal, Peptidase M16 domain, Peptidase M16, middle/third domain		N		135.558	107.223	69.374	166.848	143.874	149.54	33.654	28.471	42.129	96.928
miRNA82	g2574.t1	4.5	0.742038	Pyridoxal phosphate-dependent transferase, major region, subdomain 1, Pyridoxal phosphate-dependent transferase, Aminotransferase, class I/classII, Pyridoxal phosphate-dependent transferase, major region, subdomain 2		N		135.558	107.223	69.374	166.848	143.874	149.54	10.89	28.755	33.644	30.222
miRNA82	g3355.t1	4.5	NA	CRAL-TRIO lipid binding domain, CRAL/TRIO, N-terminal domain		N		135.558	107.223	69.374	166.848	143.874	149.54	69.915	70.256	53.766	189.931
miRNA82	g9194.t1	4.5	NA	Inositol monophosphatase		N		135.558	107.223	69.374	166.848	143.874	149.54	11.283	11.115	14.091	31.964
miRNA82	g5904.t1	4.5	NA	ATPase, V1/A1 complex, subunit E		N		135.558	107.223	69.374	166.848	143.874	149.54	127.699	199.797	417.598	802.212
miRNA82	g8540.t1	4.5	NA	P-loop containing nucleoside triphosphate hydrolase, Helicase XPB/Ssl2, N-terminal domain, Helicase/UvrB, N-terminal, Helicase superfamily 1/2, ATP-binding domain, Helicase, C-terminal, Helicase XPB/Ssl2, ERCC3/RAD25/XPB helicase, C-terminal domain		N		135.558	107.223	69.374	166.848	143.874	149.54	66.048	31.949	30.703	73.631
miRNA82	g2700.t1	4.5	NA	Clp, N-terminal, P-loop containing nucleoside triphosphate hydrolase, ATPase, AAA-type, core, ClpA/B, conserved site 2, Clp ATPase, C-terminal, AAA+ ATPase domain, ClpA/B family, ClpA/B, conserved site 1		N		135.558	107.223	69.374	166.848	143.874	149.54	108.797	54.36	40.021	127.825
miRNA82	g1629.t1	4.5	NA	TATA element modulatory factor 1 TATA binding, TATA element modulatory factor 1 DNA binding		N		135.558	107.223	69.374	166.848	143.874	149.54	10.522	20.574	22.034	23.839
miRNA82	g9137.t1	4.5	NA	Myb-like domain, Telomere repeat-binding factor, dimerisation domain, Homeodomain-like	Reactome: REACT_22172	N		135.558	107.223	69.374	166.848	143.874	149.54	4.877	13.609	8.214	14.856
miRNA82	g4276.t1	4.5	0.710191	Biotin carboxylase, C-terminal, ClpP/crotonase-like domain, Carbamoyl-phosphate synthetase large subunit-like, ATP-binding domain, Single hybrid motif, Pre-ATP-grasp domain, ATP-grasp fold, Biotin/lipoyl attachment, ATP-grasp fold, subdomain 1, Biotin carboxylase-like, N-terminal domain, Acetyl-CoA carboxylase, central domain, Biotin carboxylation domain, Acetyl-coenzyme A carboxyltransferase, C-…	KEGG: 00061+6.4.1.2|KEGG: 00253+6.4.1.2|KEGG: 00254+6.4.1.2|KEGG: 00620+6.4.1.2|KEGG: 00640+6.4.1.2|KEGG: 00720+6.4.1.2|MetaCyc: PWY-4381|MetaCyc: PWY-5743|MetaCyc: PWY-5744|MetaCyc: PWY-5789|MetaCyc: PWY-6679|MetaCyc: PWY-6722|MetaCyc: PWY-7388|Reactome: REACT_1505|Reactome: REACT_22258|UniPathway: UPA00655, KEGG: 00061+6.4.1.2|KEGG: 00253+6.4.1.2|KEGG: 00254+6.4.1.2|KEGG: 00620+6.4.1.2|KEGG: 00…	N		135.558	107.223	69.374	166.848	143.874	149.54	57.127	57.788	106.715	142.375
miRNA82	g11527.t1	4.5	0.745223			N		135.558	107.223	69.374	166.848	143.874	149.54	0	0.835	1.288	0.864
miRNA82	g8205.t1	4.5	NA	F-box domain		N		135.558	107.223	69.374	166.848	143.874	149.54	38.404	81.912	139.976	86.893
miRNA84	g3157.t1	4.5	NA	Phospholipase D family, Phospholipase D/Transphosphatidylase, Phospholipase D-like domain	KEGG: 00564+3.1.4.4|KEGG: 00565+3.1.4.4|MetaCyc: PWY-3561|MetaCyc: PWY-7039	N		7742.46	8130.36	7037.75	1892.86	2213.6	1608.05	11.81	12.67	19.101	69.389
miRNA84	g9359.t1	4.5	NA	LSM domain, eukaryotic/archaea-type, LSM domain, Sm-like protein Lsm6/SmF		N		7742.46	8130.36	7037.75	1892.86	2213.6	1608.05	276.768	438.405	693.247	684.586
miRNA84	g7474.t1	4.5	NA	Myb-like domain, SANT/Myb domain, Homeodomain-like		N		7742.46	8130.36	7037.75	1892.86	2213.6	1608.05	2.277	7.185	0.419	15.042
miRNA84	g1629.t1	4.5	NA	TATA element modulatory factor 1 TATA binding, TATA element modulatory factor 1 DNA binding		N		7742.46	8130.36	7037.75	1892.86	2213.6	1608.05	10.522	20.574	22.034	23.839
miRNA84	g3736.t1	4.5	NA	Arsenical pump membrane protein, ArsB		N		7742.46	8130.36	7037.75	1892.86	2213.6	1608.05	7.558	21.257	13.564	37.259
miRNA84	g9451.t1	4.5	NA	Pentatricopeptide repeat		N		7742.46	8130.36	7037.75	1892.86	2213.6	1608.05	37.276	32.045	12.179	75.603
miRNA84	g8348.t1	4.5	NA	Zn(2)-C6 fungal-type DNA-binding domain		N		7742.46	8130.36	7037.75	1892.86	2213.6	1608.05	8.801	12.385	8.715	19.841
miRNA84	g9505.t1	4.5	0.725806			N		7742.46	8130.36	7037.75	1892.86	2213.6	1608.05	0	0	0.046	0.938
miRNA84	g2423.t1	4.5	NA	Actin family, Actin-related protein 9, fungi		N		7742.46	8130.36	7037.75	1892.86	2213.6	1608.05	20.695	40.907	40.224	46.203
miRNA84	g3948.t1	4.5	NA	Pectate lyase superfamily protein, Pectin lyase fold/virulence factor, Pectin lyase fold		Y		7742.46	8130.36	7037.75	1892.86	2213.6	1608.05	11.588	3.377	3.283	19.864
miRNA84	g7816.t1	4.5	0.737327	Six-hairpin glycosidase-like, Eukaryotic glycogen debranching enzyme, N-terminal domain, Glycogen debranching enzyme, glucanotransferase domain, Glycogen debranching enzyme, C-terminal, Glycogen debranching enzyme, Glycoside hydrolase, catalytic domain, Glycogen debranching enzyme, central domain, Glycoside hydrolase superfamily	KEGG: 00500+2.4.1.25+3.2.1.33|MetaCyc: PWY-5941|MetaCyc: PWY-6724|MetaCyc: PWY-6737|MetaCyc: PWY-7238	N		7742.46	8130.36	7037.75	1892.86	2213.6	1608.05	29.551	19.542	43.871	81.724
miRNA88	g9984.t1	4.5	0.708333			N		92.829	118.606	93.283	82.946	92.16	88.285	196.932	155.16	292.316	425.328
miRNA88	g978.t1	4.5	NA	Lysine methyltransferase, Nicotinamide N-methyltransferase, putative, S-adenosyl-L-methionine-dependent methyltransferase		N		92.829	118.606	93.283	82.946	92.16	88.285	41.754	46.307	147.043	91.08
miRNA88	g10120.t1	4.5	NA	Glutathione S-transferase, C-terminal-like, Glutathione S-transferase, N-terminal, Thioredoxin-like fold, Glutathione S-transferase, C-terminal		N		92.829	118.606	93.283	82.946	92.16	88.285	4.083	0	6.564	9.131
miRNA88	g7202.t1	4.5	NA	Molybdenum cofactor sulfurase, C-terminal, MOSC, N-terminal beta barrel, Pyruvate kinase-like, insert domain		N		92.829	118.606	93.283	82.946	92.16	88.285	5.223	8.395	13.3	37.235
miRNA88	g8825.t1	4.5	NA	GTP cyclohydrolase II, GTP cyclohydrolase N-terminal	KEGG: 00740+3.5.4.25|MetaCyc: PWY-6168|MetaCyc: PWY-7539|UniPathway: UPA00275	N		92.829	118.606	93.283	82.946	92.16	88.285	28.98	35.41	55.627	108.762
miRNA88	g8180.t1	4.5	NA	GIY-YIG nuclease superfamily, BTB/POZ domain, FANCL C-terminal domain, SKP1/BTB/POZ domain, Structure-specific endonuclease subunit Slx1, Zinc finger, PHD-type		N		92.829	118.606	93.283	82.946	92.16	88.285	12.452	17.773	21.675	35.269
miRNA88	g6950.t1	4.5	NA	Nucleotide-diphospho-sugar transferases, Glycosyltransferase 2-like		N		92.829	118.606	93.283	82.946	92.16	88.285	19.663	13.912	19.532	37.057
miRNA88	g5993.t1	4.5	NA	Vacuolar protein sorting-associated protein 8, central domain, WD40 repeat, conserved site, WD40/YVTN repeat-like-containing domain, Zinc finger, RING/FYVE/PHD-type, WD40-repeat-containing domain		N		92.829	118.606	93.283	82.946	92.16	88.285	6.047	8.492	15.261	16.203
miRNA88	g4366.t1	4.5	NA	PH domain-like, WD40-repeat-containing domain, WD40 repeat, BEACH domain, PH-BEACH domain, Concanavalin A-like lectin/glucanase domain, WD40/YVTN repeat-like-containing domain		N		92.829	118.606	93.283	82.946	92.16	88.285	17.29	9.456	11.95	21.987
miRNA89	g9265.t1	4.5	NA	Sugar phosphate transporter domain		N		8.099	11.514	11.992	2.611	4.822	3.159	17.192	29.676	43.591	38.412
miRNA9	g10579.t1	4.5	NA	Peptidase C14, caspase domain, Caspase-like domain		N		2434.63	3158.13	3307.82	1561.09	1542.25	1328.57	55.31	47.095	78.869	208.868
miRNA9	g5028.t1	4.5	NA	Membrane protein,Tapt1/CMV receptor		N		2434.63	3158.13	3307.82	1561.09	1542.25	1328.57	5.215	10.091	13.496	12.69
miRNA9	g6477.t1	4.5	NA	P-loop containing nucleoside triphosphate hydrolase, AAA+ ATPase domain, ATPase, AAA-type, conserved site, ATPase, AAA-type, core		N		2434.63	3158.13	3307.82	1561.09	1542.25	1328.57	25.497	19.718	15.956	45.561
miRNA9	g259.t1	4.5	NA			Y	0.642	2434.63	3158.13	3307.82	1561.09	1542.25	1328.57	7.301	6.252	20.125	35.884
miRNA9	g5492.t1	4.5	NA	Class II aldolase/adducin N-terminal, Methylthioribulose-1-phosphate dehydratase, Methylthioribulose-1-phosphate dehydratase, eukaryotes	KEGG: 00270+4.2.1.109|MetaCyc: PWY-4361|UniPathway: UPA00904	N		2434.63	3158.13	3307.82	1561.09	1542.25	1328.57	27.01	19.505	66.149	51.456
miRNA92	g2506.t1	4.5	NA	Tyrosyl-DNA phosphodiesterase C-terminal domain, Tyrosyl-DNA phosphodiesterase I		N		111.369	62.065	85.035	59.466	58.581	46.617	0.984	3.023	5.001	6.444
miRNA92	g4356.t1	4.5	NA	Alpha/Beta hydrolase fold, Alpha/beta hydrolase fold-3		N		111.369	62.065	85.035	59.466	58.581	46.617	20.869	24.858	32.76	53.46
miRNA92	g6794.t1	4.5	NA			N		111.369	62.065	85.035	59.466	58.581	46.617	2.206	0.91	2.028	3.128
miRNA95	g10212.t1	4.5	0.826367	Alpha-mannosyltransferase, Nucleotide-diphospho-sugar transferases	UniPathway: UPA00378	N		1.243	4	11.47	0	0.345	0.166	147.177	79.395	20.588	633.58
miRNA95	g3736.t1	4.5	NA	Arsenical pump membrane protein, ArsB		N		1.243	4	11.47	0	0.345	0.166	7.558	21.257	13.564	37.259
miRNA95	g10959.t1	4.5	NA	uDENN domain, dDENN domain, Protein kinase C-like, phorbol ester/diacylglycerol-binding domain, DENN domain		N		1.243	4	11.47	0	0.345	0.166	7.479	12.625	15.653	23.844
miRNA95	g1067.t1	4.5	0.717042	PX-associated domain, Domain of unknown function DUF3818, PX-associated, Phox homologous domain		N		1.243	4	11.47	0	0.345	0.166	15.003	17.224	37.38	66.93
miRNA99	g8728.t1	4.5	NA	Serine/threonine/dual specificity protein kinase, catalytic domain, Protein kinase-like domain, Histidyl tRNA synthetase-related domain, Protein kinase, ATP binding site, RWD domain, Protein kinase domain, Ubiquitin-conjugating enzyme/RWD-like, Serine/threonine-protein kinase, GCN2, Serine/threonine-protein kinase, active site		N		0.532	1.288	1.903	0	0.249	0.045	1.674	6.041	3.906	4.841
miRNA99	g1846.t1	4.5	NA	Amidase, Amidase, conserved site, Amidase signature domain	KEGG: 00970+6.3.5.7|MetaCyc: PWY-5921	N		0.532	1.288	1.903	0	0.249	0.045	2.219	3.391	1.371	11.559
miRNA99	g7129.t1	4.5	NA	Major facilitator superfamily domain, Major facilitator superfamily		N		0.532	1.288	1.903	0	0.249	0.045	16.526	14.362	77.794	32.595
siRNA1	g6220.t1	4.5	NA	Class II aldolase/adducin N-terminal		N		1.45	1.535	1.784	0.246	0.251	0.763	24.334	31.359	62.962	66.279
siRNA1	g9129.t1	4.5	NA	P-loop containing nucleoside triphosphate hydrolase, GPN-loop GTPase, GPN-loop GTPase 2		N		1.45	1.535	1.784	0.246	0.251	0.763	11.294	24.554	27.877	31.784
siRNA1	g11382.t1	4.5	NA	WD40-repeat-containing domain, Regulatory associated protein of TOR, Raptor N-terminal CASPase-like domain, WD40 repeat, WD40/YVTN repeat-like-containing domain, Armadillo-type fold, Armadillo-like helical		N		1.45	1.535	1.784	0.246	0.251	0.763	12.949	13.823	16.476	27.944
siRNA1	g7512.t1	4.5	NA	Clathrin, heavy chain/VPS, 7-fold repeat, Clathrin, heavy chain, linker/propeller domain, Armadillo-type fold, Clathrin, heavy chain, propeller, N-terminal, Tetratricopeptide-like helical domain, Clathrin, heavy chain, Clathrin, heavy chain, propeller repeat	Reactome: REACT_11123	N		1.45	1.535	1.784	0.246	0.251	0.763	44.282	42.528	50.824	111.796
siRNA1	g6013.t1	4.5	NA	Importin-beta, N-terminal domain, Armadillo-type fold, Armadillo-like helical, Exportin-1/Importin-beta-like		N		1.45	1.535	1.784	0.246	0.251	0.763	27.971	36.655	61.496	69.387
siRNA1	g11414.t1	4.5	NA	Protein kinase-like domain, Aminoglycoside phosphotransferase		N		1.45	1.535	1.784	0.246	0.251	0.763	1.142	7.628	8.805	7.402
siRNA1032	g11001.t1	4.5	NA	Mediator complex, subunit Med5, fungi		N		2.072	1.265	2.403	0.647	0.835	0.825	7.334	7.125	15.542	15.044
siRNA1032	g6442.t1	4.5	NA	Myb-like domain, Homeodomain-like, Zinc finger, GATA-type, Centromere protein Scm3/HJURP, Fork head domain, SANT/Myb domain, Winged helix-turn-helix DNA-binding domain, Zinc finger, NHR/GATA-type		N		2.072	1.265	2.403	0.647	0.835	0.825	1.968	4.125	4.101	4.182
siRNA1032	g3958.t1	4.5	NA	Acyltransferase 3		N		2.072	1.265	2.403	0.647	0.835	0.825	8.106	9.773	21.864	16.868
siRNA1032	g3503.t1	4.5	NA	Domain of unknown function DUF1729, HotDog domain, Fatty acid synthase, Acyl transferase/acyl hydrolase/lysophospholipase, Fatty acid synthase, beta subunit, fungi, MaoC-like domain, Starter unit:ACP transacylase, Acyl transferase domain, Polyketide synthase, acyl transferase domain, Aldolase-type TIM barrel, Acyl transferase	KEGG: 00061+4.2.1.59+2.3.1.39+1.3.1.9+3.1.2.14|KEGG: 00780+4.2.1.59|MetaCyc: PWY-4381|MetaCyc: PWY-5142|MetaCyc: PWY-5147|MetaCyc: PWY-5366|MetaCyc: PWY-5367|MetaCyc: PWY-5966|MetaCyc: PWY-5971|MetaCyc: PWY-5973|MetaCyc: PWY-5989|MetaCyc: PWY-5994|MetaCyc: PWY-6113|MetaCyc: PWY-6282|MetaCyc: PWY-6519|MetaCyc: PWY-6799|MetaCyc: PWY-7388|MetaCyc: PWY-7663|MetaCyc: PWY-7664|MetaCyc: PWY-7723|MetaCyc…	N		2.072	1.265	2.403	0.647	0.835	0.825	39.842	46.847	124.207	188.492
siRNA1032	g652.t1	4.5	NA	Transcription factor domain, fungi		N		2.072	1.265	2.403	0.647	0.835	0.825	9.911	14.164	15.746	19.678
siRNA1032	g3149.t1	4.5	NA	Protection of telomeres protein 1, ssDNA-binding domain, Nucleic acid-binding, OB-fold, Telomeric single stranded DNA binding POT1/Cdc13, Protection of telomeres protein 1		N		2.072	1.265	2.403	0.647	0.835	0.825	7.292	9.886	22.635	15.925
siRNA105	g11175.t1	4.5	0.701299	Metallo-beta-lactamase, N-acyl-phosphatidylethanolamine-hydrolysing phospholipase D		N		18.292	15.902	21.738	0	0	0.055	9.837	9.07	15.836	69.354
siRNA105	g3925.t1	4.5	NA			N		18.292	15.902	21.738	0	0	0.055	0	0.344	0.257	1.233
siRNA105	g3994.t1	4.5	0.714286	Flavin monooxygenase-like, FAD/NAD(P)-binding domain		N		18.292	15.902	21.738	0	0	0.055	8.247	5.969	8.39	14.802
siRNA105	g9602.t1	4.5	NA			N		18.292	15.902	21.738	0	0	0.055	4.408	10.274	21.5	11.138
siRNA107	g6007.t1	4.5	0.734359	NAD(P)-binding domain, AMP-dependent synthetase/ligase, Acyl carrier protein-like, Male sterility, NAD-binding, AMP-binding, conserved site	Reactome: REACT_22258	N		4.684	5.611	1.976	1.166	0.926	0.341	3.928	2.376	7.221	11.56
siRNA107	g9563.t1	4.5	NA	Zn(2)-C6 fungal-type DNA-binding domain		N		4.684	5.611	1.976	1.166	0.926	0.341	122.176	45.544	26.579	121.124
siRNA107	g1589.t1	4.5	NA	Branched-chain amino acid aminotransferase II, Aminotransferase class IV, Aminotransferase, class IV, conserved site	KEGG: 00270+2.6.1.42|KEGG: 00280+2.6.1.42|KEGG: 00290+2.6.1.42|KEGG: 00770+2.6.1.42|KEGG: 00966+2.6.1.42|MetaCyc: PWY-5057|MetaCyc: PWY-5076|MetaCyc: PWY-5078|MetaCyc: PWY-5101|MetaCyc: PWY-5103|MetaCyc: PWY-5104|MetaCyc: PWY-5108|Reactome: REACT_13, Reactome: REACT_13	N		4.684	5.611	1.976	1.166	0.926	0.341	39.752	63.683	104.627	148.089
siRNA108	g4535.t1	4.5	NA			N		195.357	104.781	49.525	28.456	34.862	11.926	315.168	264.199	392.455	588.229
siRNA108	g4645.t1	4.5	NA	NAD(P)-binding domain, Alcohol dehydrogenase, N-terminal, GroES-like, Alcohol dehydrogenase, C-terminal, Alcohol dehydrogenase superfamily, zinc-type, Alcohol dehydrogenase, zinc-type, conserved site		N		195.357	104.781	49.525	28.456	34.862	11.926	9.491	4.321	31.054	32.53
siRNA108	g8297.t1	4.5	NA	Signal transduction histidine kinase, dimerisation/phosphoacceptor domain, Histidine kinase-like ATPase, C-terminal domain, GAF domain-like, Signal transduction histidine kinase-related protein, C-terminal, CheY-like superfamily, Signal transduction response regulator, receiver domain, Histidine kinase domain	Reactome: REACT_14797, Reactome: REACT_1046	N		195.357	104.781	49.525	28.456	34.862	11.926	3.618	2.909	4.296	10.353
siRNA109	g2386.t1	4.5	NA			N		27.355	35.133	61.677	9.509	17.517	6.472	5.379	21.308	8.44	760.077
siRNA109	g222.t1	4.5	NA	NAD(P)-binding domain		N		27.355	35.133	61.677	9.509	17.517	6.472	5.721	18.298	17.241	46.454
siRNA109	g7367.t1	4.5	NA			N		27.355	35.133	61.677	9.509	17.517	6.472	1.76	1.454	2.584	3.961
siRNA109	g5973.t1	4.5	NA	Fumarylacetoacetase, C-terminal-related		N		27.355	35.133	61.677	9.509	17.517	6.472	46.722	103.987	207.485	282.595
siRNA109	g4781.t1	4.5	NA	Cyclophilin-like domain, Cyclophilin-type peptidyl-prolyl cis-trans isomerase, Cyclophilin-type peptidyl-prolyl cis-trans isomerase domain, Nucleotide-binding alpha-beta plait domain, RNA recognition motif domain		N		27.355	35.133	61.677	9.509	17.517	6.472	19.345	29.07	69.997	62.547
siRNA109	g2476.t1	4.5	NA	EH domain, Actin cytoskeleton-regulatory complex protein End3, EF-hand domain, EF-hand domain pair, EF-Hand 1, calcium-binding site		N		27.355	35.133	61.677	9.509	17.517	6.472	29.575	27.53	76.029	97.977
siRNA109	g9715.t1	4.5	NA	Glycolipid transfer protein domain		N		27.355	35.133	61.677	9.509	17.517	6.472	126.365	184.032	258.004	477.381
siRNA11	g5056.t1	4.5	NA	Carboxylesterase type B, active site, Alpha/Beta hydrolase fold, Carboxylesterase, type B		N		126.191	131.839	118.953	140.005	130.23	110.703	2.415	28.593	35.369	11.151
siRNA11	g2593.t1	4.5	NA			N		126.191	131.839	118.953	140.005	130.23	110.703	7.519	6.854	7.734	15.567
siRNA11	g2273.t1	4.5	NA	Polyketide synthase, dehydratase domain, GroES-like, Polyketide synthase, enoylreductase domain, S-adenosyl-L-methionine-dependent methyltransferase, Polyketide synthase, ketoreductase domain, Beta-ketoacyl synthase, N-terminal, Acyl carrier protein-like, Thiolase-like, Acyl transferase/acyl hydrolase/lysophospholipase, NAD(P)-binding domain, Polyketide synthase, phosphopantetheine-binding domain…		N		126.191	131.839	118.953	140.005	130.23	110.703	5.257	5.894	11.002	16.74
siRNA114	g2565.t1	4.5	NA	Ssl1-like, TFIIH C1-like domain, von Willebrand factor, type A, TFIIH subunit Ssl1/p44, Zinc finger, C2H2		N		193.248	276.022	521.035	92.181	96.182	133.787	9.941	14.049	14.894	22.455
siRNA115	g1708.t1	4.5	NA	Zn(2)-C6 fungal-type DNA-binding domain, Protein of unknown function DUF3468		N		104.28	220.299	262.805	53.743	64.034	89.917	6.379	3.686	0.834	9.95
siRNA115	g721.t1	4.5	NA			N		104.28	220.299	262.805	53.743	64.034	89.917	1.629	2.064	2.895	5.679
siRNA124	g9099.t1	4.5	NA	Tetratricopeptide-like helical domain, Nucleoside phosphorylase domain, P-loop containing nucleoside triphosphate hydrolase, Tetratricopeptide repeat, NB-ARC, Nucleoside phosphorylase, Tetratricopeptide repeat-containing domain		N		39.381	47.044	74.677	0	0	0	0.773	3.843	2.656	2.652
siRNA124	g751.t1	4.5	NA	Mannose-6-phosphate isomerase, type I, RmlC-like jelly roll fold, RmlC-like cupin domain, Mannose-6-phosphate isomerase	KEGG: 00051+5.3.1.8|KEGG: 00520+5.3.1.8|MetaCyc: PWY-3861|MetaCyc: PWY-3881|MetaCyc: PWY-5659|MetaCyc: PWY-6992|MetaCyc: PWY-7456|MetaCyc: PWY-7586|MetaCyc: PWY-882, KEGG: 00051+5.3.1.8|KEGG: 00520+5.3.1.8|MetaCyc: PWY-3861|MetaCyc: PWY-3881|MetaCyc: PWY-5659|MetaCyc: PWY-6992|MetaCyc: PWY-7456|MetaCyc: PWY-7586|MetaCyc: PWY-882|UniPathway: UPA00126	N		39.381	47.044	74.677	0	0	0	56.333	10.059	77.616	31.517
siRNA124	g1255.t1	4.5	NA	Metallo-beta-lactamase		N		39.381	47.044	74.677	0	0	0	28.934	13.128	15.392	73.996
siRNA124	g8726.t1	4.5	NA	TRAF-like, Zinc finger, RING-type, MORN motif, Zinc finger, RING/FYVE/PHD-type, Peptidase C19, ubiquitin carboxyl-terminal hydrolase, MATH/TRAF domain		N		39.381	47.044	74.677	0	0	0	2.265	5.044	6.836	11.784
siRNA124	g9881.t1	4.5	NA	P-loop containing nucleoside triphosphate hydrolase, DNA helicase Pif1-like, DNA helicase		N		39.381	47.044	74.677	0	0	0	2.356	3.859	2.78	17.116
siRNA125	g9373.t1	4.5	NA			N		4.659	7.421	11.491	2.665	2.279	3.132	6.492	18.46	9.437	44.597
siRNA125	g2067.t1	4.5	NA	Cytochrome P450, Cytochrome P450, E-class, group I	Reactome: REACT_13433	N		4.659	7.421	11.491	2.665	2.279	3.132	8.623	5.473	10.471	35.579
siRNA125	g10328.t1	4.5	NA	Malonyl-CoA ACP transacylase, ACP-binding, Beta-ketoacyl synthase, N-terminal, Acyl transferase, Thiolase-like, Acyl carrier protein-like, Polyketide synthase, phosphopantetheine-binding domain, Phosphopantetheine attachment site, Polyketide synthase, beta-ketoacyl synthase domain, Thioesterase, Polyketide synthase, dehydratase domain, Beta-ketoacyl synthase, C-terminal, Acyl transferase/acyl hyd…		N		4.659	7.421	11.491	2.665	2.279	3.132	0.4	0.975	1.526	2.779
siRNA130	g921.t1	4.5	NA	N-(5'phosphoribosyl) anthranilate isomerase (PRAI), Anthranilate synthase/para-aminobenzoate synthase like domain, Indole-3-glycerol phosphate synthase, conserved site, Glutamine amidotransferase, Ribulose-phosphate binding barrel, Aldolase-type TIM barrel, Class I glutamine amidotransferase-like, Anthranilate synthase component 2, Indole-3-glycerol phosphate synthase	KEGG: 00400+5.3.1.24|UniPathway: UPA00035, KEGG: 00400+4.1.3.27|MetaCyc: PWY-5958|MetaCyc: PWY-6660|MetaCyc: PWY-6661|UniPathway: UPA00035, KEGG: 00400+4.1.1.48|UniPathway: UPA00035, Reactome: REACT_1698, KEGG: 00400+4.1.1.48+5.3.1.24+4.1.3.27|MetaCyc: PWY-5958|MetaCyc: PWY-6660|MetaCyc: PWY-6661|UniPathway: UPA00035|UniPathway: UPA00035|UniPathway: UPA00035	N		6.379	8.479	10.94	2.752	2.911	4.013	17.398	22.111	34.747	50.722
siRNA130	g10487.t1	4.5	NA	WD40 repeat, conserved site, WD40 repeat, WD40-repeat-containing domain, WD40/YVTN repeat-like-containing domain, Lethal giant larvae (Lgl)-like, C-terminal domain		N		6.379	8.479	10.94	2.752	2.911	4.013	7.39	11.011	8.659	33.713
siRNA136	g6307.t1	4.5	NA	Major facilitator superfamily domain, Sugar/inositol transporter, Sugar transporter, conserved site, Major facilitator, sugar transporter-like	Reactome: REACT_15518	N		147.425	124.797	95.825	207.496	277.413	280.388	1.524	0	1.679	4.407
siRNA136	g4356.t1	4.5	NA	Alpha/Beta hydrolase fold, Alpha/beta hydrolase fold-3		N		147.425	124.797	95.825	207.496	277.413	280.388	20.869	24.858	32.76	53.46
siRNA143	g7875.t1	4.5	NA			N		1.995	2.916	1.552	0.557	1.235	0.956	0	0	1.037	2.392
siRNA143	g4852.t1	4.5	NA	Alpha/Beta hydrolase fold, Peptidase S10, serine carboxypeptidase, active site, Peptidase S10, serine carboxypeptidase		Y		1.995	2.916	1.552	0.557	1.235	0.956	25.074	30.478	39.823	125.735
siRNA143	g10102.t1	4.5	NA	Beta-1,3-glucanase, N-terminal	KEGG: 00500+3.2.1.39	Y		1.995	2.916	1.552	0.557	1.235	0.956	1.498	2.79	0.462	51.933
siRNA143	g7571.t1	4.5	NA	Peptidase M1, membrane alanine aminopeptidase, N-terminal, Peptidase M1, alanine aminopeptidase/leukotriene A4 hydrolase, ERAP1-like C-terminal domain		N		1.995	2.916	1.552	0.557	1.235	0.956	60.59	68.807	134.145	213.164
siRNA143	g7637.t1	4.5	NA	Cytochrome P450, Cytochrome P450, E-class, group I, Cytochrome P450, conserved site	Reactome: REACT_13433	N		1.995	2.916	1.552	0.557	1.235	0.956	10.029	7.559	6.199	29.422
siRNA143	g4983.t1	4.5	NA			N		1.995	2.916	1.552	0.557	1.235	0.956	12.121	13.091	24.771	24.441
siRNA143	g6004.t1	4.5	NA	Transcription factor, NFYB/HAP3, conserved site, Transcription factor CBF/NF-Y/archaeal histone domain, Histone-fold		N		1.995	2.916	1.552	0.557	1.235	0.956	22.92	46.593	24.786	52.423
siRNA143	g491.t1	4.5	NA	Histidine phosphatase superfamily, clade-1, Histidine phosphatase superfamily		N		1.995	2.916	1.552	0.557	1.235	0.956	18.884	45.028	110.792	53.486
siRNA143	g5322.t1	4.5	NA	Malate/L-lactate dehydrogenase		N		1.995	2.916	1.552	0.557	1.235	0.956	6.316	7.357	3.627	16.531
siRNA150	g4183.t1	4.5	0.712375	A1 cistron-splicing factor, AAR2		Y		15.926	20.393	60.315	4.173	11.568	5.413	2.882	11.506	12.653	10.932
siRNA150	g837.t1	4.5	NA	Thioredoxin-like fold, Protein of unknown function DUF1687, fungi		N		15.926	20.393	60.315	4.173	11.568	5.413	148.399	140.911	423.761	641.712
siRNA150	g6268.t1	4.5	NA	Signal transduction histidine kinase, dimerisation/phosphoacceptor domain, Histidine kinase-like ATPase, C-terminal domain, Histidine kinase domain, Signal transduction response regulator, receiver domain, PAS domain, Signal transduction histidine kinase-related protein, C-terminal, CheY-like superfamily, PAS fold-4	Reactome: REACT_1046, Reactome: REACT_14797	N		15.926	20.393	60.315	4.173	11.568	5.413	3.783	2.783	4.502	11.999
siRNA150	g10360.t1	4.5	NA	BPG-independent PGAM, N-terminal, Phosphoglycerate mutase, 2,3-bisphosphoglycerate-independent, Alkaline-phosphatase-like, core domain, Alkaline phosphatase-like, alpha/beta/alpha, Metalloenzyme	KEGG: 00010+5.4.2.12|KEGG: 00260+5.4.2.12|KEGG: 00680+5.4.2.12|MetaCyc: PWY-1042|MetaCyc: PWY-2221|MetaCyc: PWY-5484|MetaCyc: PWY-5723|MetaCyc: PWY-6142|MetaCyc: PWY-6886|MetaCyc: PWY-6901|MetaCyc: PWY-7003|MetaCyc: PWY-7124|MetaCyc: PWY-7218|UniPathway: UPA00109	N		15.926	20.393	60.315	4.173	11.568	5.413	79.048	115.236	271.059	319.677
siRNA150	g1266.t1	4.5	NA			Y		15.926	20.393	60.315	4.173	11.568	5.413	1.708	2.58	0.249	20.424
siRNA150	g7370.t1	4.5	0.70903	C2 domain		N		15.926	20.393	60.315	4.173	11.568	5.413	19.062	10	18.66	48.116
siRNA151	g3281.t1	4.5	NA	10TM putative phosphate transporter, extracellular tail, Calcium-dependent channel, 7TM region, putative phosphate, Calcium permeable stress-gated cation channel 1, N-terminal transmembrane domain, 10TM putative phosphate transporter, cytosolic domain		N		169.336	110.549	43.074	99.491	121.52	89.165	11.267	22.975	20.381	32.796
siRNA151	g4601.t1	4.5	NA	DNA/RNA-binding domain, Est1-type, Tetratricopeptide-like helical domain		N		169.336	110.549	43.074	99.491	121.52	89.165	11.695	7.284	3.298	31.893
siRNA151	g926.t1	4.5	NA	Isochorismatase-like		Y		169.336	110.549	43.074	99.491	121.52	89.165	3.239	12.865	27.289	12.087
siRNA154	g7420.t1	4.5	0.724852			N		415.923	600.683	400.363	885.825	832.83	677.712	14.676	10.967	21.474	28.729
siRNA154	g3879.t1	4.5	NA	Helicase, C-terminal, DEAD/DEAH box helicase domain, P-loop containing nucleoside triphosphate hydrolase, Helicase superfamily 1/2, ATP-binding domain		N		415.923	600.683	400.363	885.825	832.83	677.712	38.198	24.585	35.314	52.328
siRNA154	g6263.t1	4.5	NA	SKP1/BTB/POZ domain, BTB/POZ domain		N		415.923	600.683	400.363	885.825	832.83	677.712	0	1.283	3.029	4.16
siRNA154	g293.t1	4.5	NA	Sfi1 spindle body		N		415.923	600.683	400.363	885.825	832.83	677.712	6.199	11.134	21.014	16.279
siRNA154	g9268.t1	4.5	NA	Mini-chromosome maintenance protein, MCM domain, DNA replication licensing factor Mcm6, Nucleic acid-binding, OB-fold, P-loop containing nucleoside triphosphate hydrolase, MCM N-terminal domain, Mini-chromosome maintenance, conserved site	Reactome: REACT_152|Reactome: REACT_1538|Reactome: REACT_383	N		415.923	600.683	400.363	885.825	832.83	677.712	12.833	24.575	35.697	52.28
siRNA155	g6279.t1	4.5	NA	Protein kinase-like domain, Protein kinase domain, Serine/threonine-protein kinase, active site, Serine/threonine/dual specificity protein kinase, catalytic domain		N		36.638	86.018	104.326	25.565	25.923	35.607	8.033	6.117	15.347	18.944
siRNA155	g2896.t1	4.5	NA	P-loop containing nucleoside triphosphate hydrolase, Tetratricopeptide-like helical domain		N		36.638	86.018	104.326	25.565	25.923	35.607	2.629	2.096	1.08	57.978
siRNA156	g5833.t1	4.5	NA	WD40 repeat, conserved site, WD40-repeat-containing domain, WD40/YVTN repeat-like-containing domain, WD40 repeat, LIS1 homology motif		N		296.798	354.933	579.918	162.466	182.549	219.073	16.375	13.78	17.147	32.312
siRNA156	g475.t1	4.5	NA	Nucleotide-diphospho-sugar transferases, Chitin synthase, Fungal chitin synthase, Chitin synthase N-terminal	KEGG: 00520+2.4.1.16|MetaCyc: PWY-6981	N		296.798	354.933	579.918	162.466	182.549	219.073	8.147	10.169	9.006	46.008
siRNA156	g1994.t1	4.5	NA	EF-hand domain pair, EF-hand domain, LSM domain, Mechanosensitive ion channel MscS, EF-Hand 1, calcium-binding site		N		296.798	354.933	579.918	162.466	182.549	219.073	56.503	40.116	35.101	101.284
siRNA159	g4563.t1	4.5	NA	GLEYA adhesin domain, PA14 domain		Y		0.881	0.691	0.877	0.042	0.17	0.357	7.582	7.498	2.573	35.93
siRNA159	g7425.t1	4.5	NA	DNA mismatch repair protein MutS, connector domain, DNA mismatch repair MutS, DNA mismatch repair protein MutS, core, DNA mismatch repair protein MutS, C-terminal, P-loop containing nucleoside triphosphate hydrolase, DNA mismatch repair protein MutS, clamp		N		0.881	0.691	0.877	0.042	0.17	0.357	5.308	4.159	4.337	14.045
siRNA159	g9841.t1	4.5	NA	Nucleotide-diphospho-sugar transferases, Glycosyltransferase, DXD sugar-binding motif		N		0.881	0.691	0.877	0.042	0.17	0.357	7.614	1.927	6.83	15.943
siRNA159	g5340.t1	4.5	0.710843	Glucose-methanol-choline oxidoreductase, N-terminal, FAD/NAD(P)-binding domain, Glucose-methanol-choline oxidoreductase, C-terminal, Glucose-methanol-choline oxidoreductase	KEGG: 00260+1.2.1.8+1.1.99.1|MetaCyc: PWY-3722|MetaCyc: PWY-7494|UniPathway: UPA00529	Y		0.881	0.691	0.877	0.042	0.17	0.357	12.009	4.375	8.604	48.49
siRNA159	g2016.t1	4.5	NA	Golgi SNAP receptor complex, subunit 1		N		0.881	0.691	0.877	0.042	0.17	0.357	54.384	72.243	125.511	235.69
siRNA159	g9898.t1	4.5	NA	Uncharacterised protein family, basic secretory protein		N		0.881	0.691	0.877	0.042	0.17	0.357	104.123	78.472	81.764	299.489
siRNA159	g5499.t1	4.5	NA			N		0.881	0.691	0.877	0.042	0.17	0.357	2.888	5.526	2.226	8.97
siRNA160	g9892.t1	4.5	NA	Zinc finger, LIM-type, Rho GTPase-activating protein domain, Rho GTPase activation protein	Reactome: REACT_11044	N		4.925	8.042	10.562	2.089	2.587	2.407	18.933	19.657	10.182	42.751
siRNA160	g8984.t1	4.5	0.74212	Signal transduction histidine kinase, dimerisation/phosphoacceptor domain, Histidine kinase-like ATPase, C-terminal domain, Signal transduction histidine kinase-related protein, C-terminal, Histidine kinase domain, PAS domain, Signal transduction response regulator, receiver domain, GAF domain-like, CheY-like superfamily	Reactome: REACT_1046, Reactome: REACT_14797	N		4.925	8.042	10.562	2.089	2.587	2.407	5.515	8.084	2.451	18.233
siRNA160	g2755.t1	4.5	NA	BRCT domain, DNA ligase, ATP-dependent, central, DNA ligase 4, DNA ligase, ATP-dependent, N-terminal, Nucleic acid-binding, OB-fold, DNA ligase, ATP-dependent, DNA ligase, ATP-dependent, C-terminal, DNA ligase, ATP-dependent, conserved site	Reactome: REACT_216	N		4.925	8.042	10.562	2.089	2.587	2.407	0.863	0.497	1.068	5.722
siRNA160	g8732.t1	4.5	NA	Transcription factor domain, fungi, Zn(2)-C6 fungal-type DNA-binding domain		N		4.925	8.042	10.562	2.089	2.587	2.407	5.044	0.458	1.083	3.003
siRNA162	g2129.t1	4.5	0.751979	Outer membrane protein Iml2/Tetratricopeptide repeat protein 39		N		7.139	9.449	8.491	2.629	3.201	2.826	16.009	11.558	17.836	26.968
siRNA162	g110.t1	4.5	NA	ENTH domain, ENTH/VHS		N		7.139	9.449	8.491	2.629	3.201	2.826	36.334	63.145	50.077	93.75
siRNA162	g9444.t1	4.5	NA	Glucose receptor Git3, N-terminal, G protein-coupled receptor GPR1, C-terminal		N		7.139	9.449	8.491	2.629	3.201	2.826	25.623	4.86	6.474	49.335
siRNA162	g9011.t1	4.5	NA	Aldehyde/histidinol dehydrogenase, Aldehyde dehydrogenase N-terminal domain, Aldehyde dehydrogenase, C-terminal, Aldehyde dehydrogenase, glutamic acid active site, Aldehyde dehydrogenase domain		N		7.139	9.449	8.491	2.629	3.201	2.826	50.564	35.887	158.38	107.909
siRNA169	g9339.t1	4.5	0.821086	UNC-45/Cro1/She4, central domain, Armadillo-like helical, Armadillo-type fold		N		2320.54	968.263	241.271	3636.19	2944.97	2909.51	5.825	13.547	22.81	17.894
siRNA169	g10246.t1	4.5	NA	DNA ligase, ATP-dependent, N-terminal, DNA ligase, ATP-dependent, conserved site, DNA ligase, ATP-dependent, central, Nucleic acid-binding, OB-fold, DNA ligase, ATP-dependent, DNA ligase, ATP-dependent, C-terminal	Reactome: REACT_216	N		2320.54	968.263	241.271	3636.19	2944.97	2909.51	11.983	9.136	30.224	21.065
siRNA169	g4902.t1	4.5	0.721406			N		2320.54	968.263	241.271	3636.19	2944.97	2909.51	6.335	9.583	10.685	13.82
siRNA169	g10752.t1	4.5	NA	Formyl transferase, N-terminal, Methionine tRNA Formyltransferase-like	KEGG: 00670+2.1.2.9|KEGG: 00970+2.1.2.9	N		2320.54	968.263	241.271	3636.19	2944.97	2909.51	36.842	38.434	106.092	92.062
siRNA169	g94.t1	4.5	NA	Zinc/iron permease		N		2320.54	968.263	241.271	3636.19	2944.97	2909.51	0.466	0	0.461	5.429
siRNA169	g1818.t1	4.5	NA	Nucleotide-binding alpha-beta plait domain, RNA recognition motif domain		N		2320.54	968.263	241.271	3636.19	2944.97	2909.51	5.445	5.208	11.364	29.933
siRNA169	g7409.t1	4.5	NA	C2 domain		N		2320.54	968.263	241.271	3636.19	2944.97	2909.51	15.226	17.761	11.137	51.378
siRNA173	g9058.t1	4.5	NA	Chloramphenicol acetyltransferase-like domain, Acyl carrier protein-like, Polyketide synthase, phosphopantetheine-binding domain, AMP-dependent synthetase/ligase, AMP-binding, conserved site		N		43.738	54.239	55.309	8.055	10.869	6.455	3.503	19.092	3.586	323.03
siRNA173	g3022.t1	4.5	NA	Glycoside hydrolase-type carbohydrate-binding, subgroup, Glycosyl hydrolase family 92, Six-hairpin glycosidase-like, Alpha-1,2-mannosidase, putative		Y		43.738	54.239	55.309	8.055	10.869	6.455	2.98	7.419	2.424	10.716
siRNA174	g1012.t1	4.5	NA	Tetratricopeptide-like helical domain, CLU domain, GSKIP domain, Clustered mitochondria protein, N-terminal, Clustered mitochondria protein		N		834.433	1467.58	956.297	1412.5	1567.69	1558.3	61.188	51.562	67.088	105.611
siRNA174	g6675.t1	4.5	NA			Y	0.777	834.433	1467.58	956.297	1412.5	1567.69	1558.3	216.656	171.781	118.043	1208.12
siRNA174	g1126.t1	4.5	NA	Endonuclease III-like protein 1, DNA glycosylase, Helix-hairpin-helix motif, HhH-GPD domain, Helix-turn-helix, base-excision DNA repair, C-terminal, Endonuclease III-like, conserved site-2	Reactome: REACT_216	N		834.433	1467.58	956.297	1412.5	1567.69	1558.3	6.384	20.517	53.061	74.787
siRNA174	g4742.t1	4.5	NA	Concanavalin A-like lectin/glucanase domain, Glycoside hydrolase, family 16		N		834.433	1467.58	956.297	1412.5	1567.69	1558.3	53.726	52.107	11.615	273.746
siRNA174	g9501.t1	4.5	NA	Leucine-rich repeat domain, L domain-like, Leucine-rich repeat, Leucine-rich repeat, typical subtype		N		834.433	1467.58	956.297	1412.5	1567.69	1558.3	2.416	2.01	3.955	9.527
siRNA174	g4537.t1	4.5	NA	Acyl transferase, Acyl carrier protein-like, Polyketide synthase, dehydratase domain, Beta-ketoacyl synthase, C-terminal, Thiolase-like, Thioesterase, Polyketide synthase, acyl transferase domain, Starter unit:ACP transacylase, Beta-ketoacyl synthase, active site, Beta-ketoacyl synthase, N-terminal, Acyl transferase domain, Alpha/Beta hydrolase fold, Polyketide synthase, phosphopantetheine-bindin…		N		834.433	1467.58	956.297	1412.5	1567.69	1558.3	0.873	4.215	2.356	6.189
siRNA175	g6167.t1	4.5	0.718563	Nucleotide-diphospho-sugar transferases, Chitin synthase, Fungal chitin synthase, Chitin synthase N-terminal	KEGG: 00520+2.4.1.16|MetaCyc: PWY-6981	N		219.17	298.515	317.287	272.764	213.068	146.593	7.858	10.42	25.037	46.859
siRNA175	g5224.t1	4.5	0.781437	Thiamin diphosphate-binding fold, Alpha/Beta hydrolase fold, Thiamine pyrophosphate (TPP)-dependent enzyme, Thiamine pyrophosphate enzyme, central domain, Peptidase S33 tripeptidyl aminopeptidase-like, C-terminal, Thiamine pyrophosphate enzyme, C-terminal TPP-binding, Thiamine pyrophosphate enzyme, N-terminal TPP-binding domain, DHS-like NAD/FAD-binding domain		N		219.17	298.515	317.287	272.764	213.068	146.593	8.044	17.217	18.134	22.997
siRNA175	g4240.t1	4.5	0.769461	Nucleoporin interacting component Nup93/Nic96		N		219.17	298.515	317.287	272.764	213.068	146.593	10.243	20.237	31.029	27.66
siRNA175	g3355.t1	4.5	0.706587	CRAL-TRIO lipid binding domain, CRAL/TRIO, N-terminal domain		N		219.17	298.515	317.287	272.764	213.068	146.593	69.915	70.256	53.766	189.931
siRNA175	g6863.t1	4.5	NA			N		219.17	298.515	317.287	272.764	213.068	146.593	6.255	7.545	9.13	14.072
siRNA175	g9703.t1	4.5	NA	Protein of unknown function DUF1264		N		219.17	298.515	317.287	272.764	213.068	146.593	327.69	139.986	494.049	378.049
siRNA175	g11053.t1	4.5	NA			N		219.17	298.515	317.287	272.764	213.068	146.593	7.415	10.934	5.468	21.807
siRNA175	g859.t1	4.5	NA	Rhodanese-like domain		N		219.17	298.515	317.287	272.764	213.068	146.593	78.32	134.986	176.695	178.959
siRNA175	g208.t1	4.5	0.760479	S-adenosyl-L-methionine-dependent methyltransferase		N		219.17	298.515	317.287	272.764	213.068	146.593	50.405	29.739	51.436	127.132
siRNA175	g5445.t1	4.5	0.706587			N		219.17	298.515	317.287	272.764	213.068	146.593	50.412	20.634	44.553	52.353
siRNA175	g559.t1	4.5	0.727545	Histidine phosphatase superfamily, clade-1, Histidine phosphatase superfamily		N		219.17	298.515	317.287	272.764	213.068	146.593	3.271	20.369	15.384	36.988
siRNA175	g9889.t1	4.5	0.724551			N		219.17	298.515	317.287	272.764	213.068	146.593	15.493	12.293	22.176	60.461
siRNA175	g7636.t1	4.5	NA	Amidase, conserved site, Amidase signature domain, Amidase	KEGG: 00970+6.3.5.7|MetaCyc: PWY-5921	N		219.17	298.515	317.287	272.764	213.068	146.593	16.935	26.06	14.778	76.259
siRNA175	g4771.t1	4.5	0.733533	Protein of unknown function DUF3638, Protein of unknown function DUF3645		N		219.17	298.515	317.287	272.764	213.068	146.593	0.828	2.571	3.471	3.333
siRNA175	g4771.t1	4.5	0.733533	Protein of unknown function DUF3638, Protein of unknown function DUF3645		N		219.17	298.515	317.287	272.764	213.068	146.593	0.828	2.571	3.471	3.333
siRNA175	g7083.t1	4.5	0.763473	MCM domain, Mini-chromosome maintenance complex protein 4, Nucleic acid-binding, OB-fold, P-loop containing nucleoside triphosphate hydrolase, Mini-chromosome maintenance, conserved site, Mini-chromosome maintenance protein, MCM N-terminal domain, Rubredoxin-type fold	Reactome: REACT_152|Reactome: REACT_1538|Reactome: REACT_383	N		219.17	298.515	317.287	272.764	213.068	146.593	6.708	14.999	21.039	27.34
siRNA175	g341.t1	4.5	NA			N		219.17	298.515	317.287	272.764	213.068	146.593	35.706	38	78.941	81.326
siRNA175	g11161.t1	4.5	NA			N		219.17	298.515	317.287	272.764	213.068	146.593	19.159	6.754	8.445	23.24
siRNA175	g3703.t1	4.5	NA			N		219.17	298.515	317.287	272.764	213.068	146.593	0.378	2.559	3.982	3.613
siRNA175	g3566.t1	4.5	NA	Zinc finger, MYND-type, SET domain		N		219.17	298.515	317.287	272.764	213.068	146.593	0	5.055	5.756	8.557
siRNA176	g9213.t1	4.5	NA	Alpha/Beta hydrolase fold, Alpha/beta hydrolase fold-1		N		6.51	4.095	3.425	2.099	2.37	1.642	6.256	3.456	4.684	20.405
siRNA176	g3675.t1	4.5	NA	Glycosyl transferase, ALG6/ALG8	Reactome: REACT_17015|UniPathway: UPA00378	N		6.51	4.095	3.425	2.099	2.37	1.642	12.095	29.694	23.899	45.479
siRNA176	g5023.t1	4.5	NA	Beta-lactamase/transpeptidase-like, Beta-lactamase-related		Y		6.51	4.095	3.425	2.099	2.37	1.642	7.087	6.126	17.955	53.657
siRNA176	g7370.t1	4.5	NA	C2 domain		N		6.51	4.095	3.425	2.099	2.37	1.642	19.062	10	18.66	48.116
siRNA177	g10695.t1	4.5	0.73487	Winged helix-turn-helix DNA-binding domain, Fork head domain, Zinc finger, PHD-type, Zn(2)-C6 fungal-type DNA-binding domain, Zinc finger, RING/FYVE/PHD-type, Zinc finger, PHD-finger, Zinc finger, FYVE/PHD-type		N		126.121	218.368	194.129	34.276	39.581	37.734	8.499	10.878	18.049	19.97
siRNA177	g541.t1	4.5	NA			N		126.121	218.368	194.129	34.276	39.581	37.734	0	5.234	2.169	62.817
siRNA177	g9713.t1	4.5	NA	Tartrate dehydrogenase, Isopropylmalate dehydrogenase-like domain, Isocitrate and isopropylmalate dehydrogenases family, Isocitrate/isopropylmalate dehydrogenase, conserved site	KEGG: 00630+1.1.1.93|KEGG: 00650+1.1.1.83, Reactome: REACT_1046	N		126.121	218.368	194.129	34.276	39.581	37.734	2.715	12.081	19.324	11.095
siRNA177	g10807.t1	4.5	NA	Rossmann-like alpha/beta/alpha sandwich fold, Cytidyltransferase-like domain		N		126.121	218.368	194.129	34.276	39.581	37.734	17.223	20.201	19.961	37.698
siRNA177	g6614.t1	4.5	NA	Transcription factor domain, fungi		N		126.121	218.368	194.129	34.276	39.581	37.734	1.739	3.022	1.464	5.427
siRNA177	g436.t1	4.5	NA	ATPase, V0 complex, c/d subunit, ATPase, V0 complex, subunit d		N		126.121	218.368	194.129	34.276	39.581	37.734	175.292	156.309	185.563	493.254
siRNA177	g5422.t1	4.5	NA	Vacuolar protein sorting-associated protein 33, Sec1-like protein, Sec1-like, domain 2		N		126.121	218.368	194.129	34.276	39.581	37.734	10.053	10.679	15.93	27.864
siRNA177	g4366.t1	4.5	NA	PH domain-like, WD40-repeat-containing domain, WD40 repeat, BEACH domain, PH-BEACH domain, Concanavalin A-like lectin/glucanase domain, WD40/YVTN repeat-like-containing domain		N		126.121	218.368	194.129	34.276	39.581	37.734	17.29	9.456	11.95	21.987
siRNA179	g3696.t1	4.5	NA	Leucine-rich repeat, Leucine rich repeat 4, Leucine-rich repeat, typical subtype, Leucine-rich repeat domain, L domain-like		N		3.981	2.257	1.784	0.669	1.017	0.832	73.045	75.79	88.189	256.12
siRNA179	g1680.t1	4.5	NA	Haem peroxidase, animal, Cytochrome P450, Haem peroxidase	Reactome: REACT_13433	N		3.981	2.257	1.784	0.669	1.017	0.832	5.902	16.849	26.444	44.827
siRNA18	g2690.t1	4.5	NA	2-isopropylmalate synthase, Aldolase-type TIM barrel, Alpha-isopropylmalate/homocitrate synthase, conserved site, 2-isopropylmalate synthase LeuA, allosteric (dimerisation) domain, Pyruvate carboxyltransferase	KEGG: 00290+2.3.3.13|KEGG: 00620+2.3.3.13|MetaCyc: PWY-6871|UniPathway: UPA00048	N		6.661	3.131	3.45	1.047	1.435	1.954	56.316	66.292	87.956	149.086
siRNA180	g10506.t1	4.5	NA	Pyridoxal phosphate-dependent transferase, Aminotransferase, class I/classII, Pyridoxal phosphate-dependent transferase, major region, subdomain 2, Pyridoxal phosphate-dependent transferase, major region, subdomain 1		N		121.643	161.796	193.836	27.548	39.373	36.259	5.466	10.099	22.37	30.464
siRNA180	g10827.t1	4.5	NA			N		121.643	161.796	193.836	27.548	39.373	36.259	1	0.738	3.352	4.672
siRNA180	g8157.t1	4.5	NA			N		121.643	161.796	193.836	27.548	39.373	36.259	9.853	6.188	3.822	48.112
siRNA180	g5105.t1	4.5	NA	WD40 repeat, WD40/YVTN repeat-like-containing domain, WD40-repeat-containing domain, WD40 repeat, conserved site		N		121.643	161.796	193.836	27.548	39.373	36.259	5.193	11.767	18.9	11.704
siRNA180	g8619.t1	4.5	NA	Dynamin central domain, Dynamin GTPase effector, Dynamin, GTPase domain, Dynamin superfamily, GTPase effector domain, Vacuolar protein sorting-associated protein 1, P-loop containing nucleoside triphosphate hydrolase, Dynamin, GTPase region, conserved site, Dynamin-type guanine nucleotide-binding (G) domain		N		121.643	161.796	193.836	27.548	39.373	36.259	79.573	73.36	109.366	353.392
siRNA180	g246.t1	4.5	NA	LicD family, Fukutin-related		Y		121.643	161.796	193.836	27.548	39.373	36.259	8.693	1.756	3.391	17.939
siRNA180	g10403.t1	4.5	NA	Alanine racemase, N-terminal, PLP-binding barrel, D-serine dehydratase-like domain	KEGG: 00473+5.1.1.1|MetaCyc: PWY-7383|UniPathway: UPA00042	Y		121.643	161.796	193.836	27.548	39.373	36.259	4.524	1.016	10.376	11.012
siRNA180	g5418.t1	4.5	NA	Vacuolar protein sorting-associate protein Vta1/Callose synthase, N-terminal domain		N		121.643	161.796	193.836	27.548	39.373	36.259	11.445	18.477	16.166	33.829
siRNA180	g8693.t1	4.5	NA	ABC transporter type 1, transmembrane domain, ABC transporter, conserved site, AAA+ ATPase domain, P-loop containing nucleoside triphosphate hydrolase, ABC transporter-like		N		121.643	161.796	193.836	27.548	39.373	36.259	22.47	27.434	24.379	57.338
siRNA180	g6244.t1	4.5	NA	DNA topoisomerase I, active site, DNA topoisomerase I, eukaryotic-type, DNA topoisomerase I, DNA binding, eukaryotic-type, DNA topoisomerase I, catalytic core, alpha-helical subdomain, eukaryotic-type, DNA topoisomerase I, DNA binding, mixed alpha/beta motif, eukaryotic-type, DNA topoisomerase I, domain 1, DNA breaking-rejoining enzyme, catalytic core, DNA topoisomerase I, catalytic core, alpha/b…		N		121.643	161.796	193.836	27.548	39.373	36.259	20.324	38.422	33.631	68.437
siRNA180	g8643.t1	4.5	NA			N		121.643	161.796	193.836	27.548	39.373	36.259	0.229	1.407	0.105	3.451
siRNA180	g11527.t1	4.5	NA			N		121.643	161.796	193.836	27.548	39.373	36.259	0	0.835	1.288	0.864
siRNA180	g2743.t1	4.5	NA	Oxidoreductase, N-terminal, NAD(P)-binding domain, Oxidoreductase, C-terminal		N		121.643	161.796	193.836	27.548	39.373	36.259	27.963	21.339	67.881	63.951
siRNA180	g10953.t1	4.5	NA	Leucine-rich repeat domain, L domain-like, Leucine-rich repeat, Leucine-rich repeat, typical subtype		N		121.643	161.796	193.836	27.548	39.373	36.259	9.886	8.032	1.693	24.085
siRNA182	g4040.t1	4.5	NA	Phospholipid/glycerol acyltransferase, Tafazzin		N		187.635	249.63	371.652	122.908	221.785	291.613	37.539	49.076	100.336	121.893
siRNA182	g515.t1	4.5	NA			N		187.635	249.63	371.652	122.908	221.785	291.613	1.31	0	0.862	3.206
siRNA182	g8180.t1	4.5	NA	GIY-YIG nuclease superfamily, BTB/POZ domain, FANCL C-terminal domain, SKP1/BTB/POZ domain, Structure-specific endonuclease subunit Slx1, Zinc finger, PHD-type		N		187.635	249.63	371.652	122.908	221.785	291.613	12.452	17.773	21.675	35.269
siRNA182	g5692.t1	4.5	NA	Kinetochore protein Spc7, C-terminal domain, Spc7 kinetochore protein domain		N		187.635	249.63	371.652	122.908	221.785	291.613	3.027	8.492	8.524	11.496
siRNA182	g9906.t1	4.5	NA	Transcription initiation factor Rrn7		N		187.635	249.63	371.652	122.908	221.785	291.613	3.926	4.346	2.906	18.809
siRNA182	g2761.t1	4.5	NA	Armadillo-type fold, FATC domain, Telomere-length maintenance and DNA damage repair, Phosphatidylinositol 3-/4-kinase, catalytic domain, Phosphatidylinositol 3/4-kinase, conserved site, Tetratricopeptide-like helical domain, Serine/threonine-protein kinase ATM, PIK-related kinase, Protein kinase-like domain		N		187.635	249.63	371.652	122.908	221.785	291.613	2.481	1.752	5.957	7.649
siRNA182	g9868.t1	4.5	NA	Isocitrate and isopropylmalate dehydrogenases family, Isocitrate/isopropylmalate dehydrogenase, conserved site, Isopropylmalate dehydrogenase-like domain, Isocitrate dehydrogenase NAD-dependent	Reactome: REACT_1046, KEGG: 00020+1.1.1.41|MetaCyc: PWY-5690|MetaCyc: PWY-6549|Reactome: REACT_1046	N		187.635	249.63	371.652	122.908	221.785	291.613	207.957	250.042	384.409	505.777
siRNA182	g8916.t1	4.5	NA	Domain of unknown function DUF2235		N		187.635	249.63	371.652	122.908	221.785	291.613	12.324	24.584	35.305	38.299
siRNA182	g4187.t1	4.5	NA	Zn(2)-C6 fungal-type DNA-binding domain, Transcription factor domain, fungi		N		187.635	249.63	371.652	122.908	221.785	291.613	7.024	15.337	26.346	46.203
siRNA182	g7168.t1	4.5	NA	Metallo-beta-lactamase, RNA-metabolising metallo-beta-lactamase, Cleavage and polyadenylation specificity factor subunit 2, Cleavage and polyadenylation specificity factor 2, C-terminal, Beta-Casp domain		N		187.635	249.63	371.652	122.908	221.785	291.613	11.109	22.215	26.135	30.452
siRNA182	g8355.t1	4.5	NA	Tim10/DDP family zinc finger		N		187.635	249.63	371.652	122.908	221.785	291.613	189.951	297.908	797.16	507.456
siRNA182	g4989.t1	4.5	NA	Glutathione S-transferase, N-terminal, Glutathione S-transferase, C-terminal-like, Glutathione S-transferase, C-terminal, Thioredoxin-like fold		N		187.635	249.63	371.652	122.908	221.785	291.613	5.196	4.695	6.449	22.73
siRNA182	g4490.t1	4.5	NA	Isopenicillin N synthase-like		N		187.635	249.63	371.652	122.908	221.785	291.613	4.529	7.378	7.401	30.92
siRNA182	g4044.t1	4.5	NA	NAD(P)-binding domain		N		187.635	249.63	371.652	122.908	221.785	291.613	14.141	35.479	21.075	35.272
siRNA182	g2100.t1	4.5	NA	ATPase, V1 complex, subunit H, ATPase, V1 complex, subunit H, C-terminal, Armadillo-like helical, Armadillo-type fold		N		187.635	249.63	371.652	122.908	221.785	291.613	59.229	64.022	106.172	222.823
siRNA182	g5995.t1	4.5	NA	WD40-repeat-containing domain, WD40/YVTN repeat-like-containing domain, WD40 repeat, G-protein beta WD-40 repeat, Coatomer, WD associated region, Coatomer beta' subunit (COPB2)	Reactome: REACT_11123	N		187.635	249.63	371.652	122.908	221.785	291.613	54.095	67.907	94.517	133.454
siRNA182	g1114.t1	4.5	NA	Exocyst complex component Sec10-like		N		187.635	249.63	371.652	122.908	221.785	291.613	16.757	21.287	33.909	47.691
siRNA191	g6273.t1	4.5	0.817073	Zinc finger, RING-type, conserved site, P-loop containing nucleoside triphosphate hydrolase, Zinc finger, RING-type, Acyl transferase/acyl hydrolase/lysophospholipase, Patatin/Phospholipase A2-related		N		1856.28	1315.24	861.947	2663.31	2082.57	2403.75	2.564	1.557	1.383	9.489
siRNA191	g3073.t1	4.5	NA			N		1856.28	1315.24	861.947	2663.31	2082.57	2403.75	3.064	1.83	2.267	5.905
siRNA191	g2638.t1	4.5	NA	Translation initiation factor 3, C-terminal, Translation initiation factor 3, N-terminal, Translation initiation factor 3		N		1856.28	1315.24	861.947	2663.31	2082.57	2403.75	24.066	27.855	98.969	87.674
siRNA191	g9170.t1	4.5	NA			N		1856.28	1315.24	861.947	2663.31	2082.57	2403.75	9.072	3.996	1.659	25.287
siRNA192	g3099.t1	4.5	NA	P-loop containing nucleoside triphosphate hydrolase, RHD3/Sey1, GB1/RHD3-type guanine nucleotide-binding (G) domain		N		180.723	99.413	23.161	13.98	18.155	10.971	39.228	22.303	44.644	88.429
siRNA192	g2849.t1	4.5	NA	UbiB domain, Protein kinase-like domain		N		180.723	99.413	23.161	13.98	18.155	10.971	54.087	22.503	44.162	56.366
siRNA195	g1067.t1	4.5	NA	PX-associated domain, Domain of unknown function DUF3818, PX-associated, Phox homologous domain		N		4.898	5.759	8.143	1.973	1.475	2.008	15.003	17.224	37.38	66.93
siRNA195	g7436.t1	4.5	NA	Major facilitator, sugar transporter-like, Major facilitator superfamily domain, Sugar transporter, conserved site		N		4.898	5.759	8.143	1.973	1.475	2.008	50.369	21.631	96.749	285.702
siRNA195	g10950.t1	4.5	NA			Y		4.898	5.759	8.143	1.973	1.475	2.008	196.179	71.751	28.704	1916.53
siRNA195	g3953.t1	4.5	NA	Carbohydrate-binding WSC, Carbohydrate-binding WSC, subgroup, Domain of unknown function DUF1996		Y		4.898	5.759	8.143	1.973	1.475	2.008	11.109	6.977	6.064	37.175
siRNA195	g5489.t1	4.5	NA			N		4.898	5.759	8.143	1.973	1.475	2.008	0	0.848	2.95	5.004
siRNA195	g2659.t1	4.5	NA	Quinoprotein amine dehydrogenase, beta chain-like, Vacuolar protein sorting-associated protein 16, Uncharacterised protein family UPF0311, Vps16, C-terminal, WD40/YVTN repeat-like-containing domain, Vps16, N-terminal, Outer membrane protein/outer membrane enzyme PagP, beta-barrel		N		4.898	5.759	8.143	1.973	1.475	2.008	25.185	27.968	23.682	49.951
siRNA195	g1715.t1	4.5	NA	Phox homologous domain, Sorting nexin, C-terminal, RGS domain, Phox-associated domain, PX-associated, sorting nexin 13		N		4.898	5.759	8.143	1.973	1.475	2.008	8.379	18.827	15.885	18.661
siRNA197	g1103.t1	4.5	NA	Cytidine and deoxycytidylate deaminases, zinc-binding, Cytidine deaminase, homotetrameric, Cytidine deaminase-like, APOBEC/CMP deaminase, zinc-binding	KEGG: 00240+3.5.4.5|KEGG: 00983+3.5.4.5|MetaCyc: PWY-6556|MetaCyc: PWY-7181|MetaCyc: PWY-7193|MetaCyc: PWY-7199	N		29.904	14.188	14.286	10.724	3.874	6.021	43.878	69.499	210.244	108.198
siRNA197	g5993.t1	4.5	NA	Vacuolar protein sorting-associated protein 8, central domain, WD40 repeat, conserved site, WD40/YVTN repeat-like-containing domain, Zinc finger, RING/FYVE/PHD-type, WD40-repeat-containing domain		N		29.904	14.188	14.286	10.724	3.874	6.021	6.047	8.492	15.261	16.203
siRNA197	g4808.t1	4.5	NA	Aspartic peptidase domain, Aspartic peptidase		N		29.904	14.188	14.286	10.724	3.874	6.021	2.848	3.698	3.781	9.288
siRNA197	g3100.t1	4.5	NA			N		29.904	14.188	14.286	10.724	3.874	6.021	0	7.447	19.837	11.87
siRNA197	g5284.t1	4.5	NA	Signal recognition particle, SRP54 subunit, GTPase domain, P-loop containing nucleoside triphosphate hydrolase, Signal recognition particle, SRP54 subunit, helical bundle, AAA+ ATPase domain, Longin-like domain, Signal recognition particle receptor, alpha subunit, N-terminal	Reactome: REACT_15380	N		29.904	14.188	14.286	10.724	3.874	6.021	30.887	41.162	54.964	72.694
siRNA199	g10170.t1	4.5	NA	Ankyrin repeat-containing domain, NWD NACHT-NTPase, N-terminal, Ankyrin repeat, P-loop containing nucleoside triphosphate hydrolase, NACHT nucleoside triphosphatase		N		79.864	101.702	54.499	73.923	86.71	81.925	7.909	3.32	6.004	24.052
siRNA199	g7092.t1	4.5	NA	AAA+ ATPase domain, P-loop containing nucleoside triphosphate hydrolase, ABC transporter, conserved site, ABC transporter-like, ABC transporter type 1, transmembrane domain		N		79.864	101.702	54.499	73.923	86.71	81.925	3.337	11.487	36.713	9.766
siRNA2	g1152.t1	4.5	NA			N		198.088	281.273	252.795	253.48	233.923	276.015	5.461	2.044	10.46	10.04
siRNA2	g7435.t1	4.5	NA	Major facilitator superfamily domain, Major facilitator, sugar transporter-like, Sugar/inositol transporter	Reactome: REACT_15518	N		198.088	281.273	252.795	253.48	233.923	276.015	20.206	4.652	4.573	111.293
siRNA201	g11518.t1	4.5	NA	Phytoene dehydrogenase, bacterial-type, conserved site, Amine oxidase, FAD/NAD(P)-binding domain, Phytoene desaturase CrtI family		N		67.834	43.889	68.269	0.671	2.808	1.064	29.806	26.958	23.549	66.084
siRNA201	g1473.t1	4.5	NA	Protein of unknown function DUF1752, fungi		N		67.834	43.889	68.269	0.671	2.808	1.064	103.562	71.86	28.351	277.387
siRNA201	g2861.t1	4.5	NA	Transport and Golgi organisation protein 2		N		67.834	43.889	68.269	0.671	2.808	1.064	38.976	49.241	68.28	134.904
siRNA201	g2163.t1	4.5	NA	Mediator complex, subunit Med16		N		67.834	43.889	68.269	0.671	2.808	1.064	2.257	5.617	4.29	7.423
siRNA213	g2990.t1	4.5	0.749196	NAD(P)-binding domain, NmrA-like domain		N		436.108	170.909	34.584	425.567	206.688	130.713	0	0	1.378	192.988
siRNA213	g728.t1	4.5	0.717042	HECT domain, E3 ubiquitin ligase, domain of unknown function DUF908, Domain of unknown function DUF4414, E3 ubiquitin ligase, domain of unknown function DUF913	UniPathway: UPA00143	N		436.108	170.909	34.584	425.567	206.688	130.713	14.828	8.676	15.254	20.023
siRNA213	g1067.t1	4.5	0.826367	PX-associated domain, Domain of unknown function DUF3818, PX-associated, Phox homologous domain		N		436.108	170.909	34.584	425.567	206.688	130.713	15.003	17.224	37.38	66.93
siRNA213	g5490.t1	4.5	0.78135	Bicupin, oxalate decarboxylase/oxidase, Zinc finger, C2H2, RmlC-like cupin domain, Cupin 1, Zinc finger, C2H2-like, RmlC-like jelly roll fold		N		436.108	170.909	34.584	425.567	206.688	130.713	1.377	1.973	5.378	7.712
siRNA213	g10351.t1	4.5	NA			Y		436.108	170.909	34.584	425.567	206.688	130.713	41.575	16.959	55.61	200.627
siRNA213	g4449.t1	4.5	0.710611	NAD(P)-binding domain, Short-chain dehydrogenase/reductase SDR, Glucose/ribitol dehydrogenase		N		436.108	170.909	34.584	425.567	206.688	130.713	27.329	9.044	6.514	56.422
siRNA213	g4450.t1	4.5	NA	PH domain-like, Pleckstrin homology domain		N		436.108	170.909	34.584	425.567	206.688	130.713	11.953	15.722	20.686	43.295
siRNA213	g4611.t1	4.5	0.813505			N		436.108	170.909	34.584	425.567	206.688	130.713	2.119	20.085	14.672	12.175
siRNA213	g8986.t1	4.5	NA	SAC domain		N		436.108	170.909	34.584	425.567	206.688	130.713	5.855	8.542	6.154	18.462
siRNA213	g4866.t1	4.5	0.755627	Rieske [2Fe-2S] iron-sulphur domain, FAD/NAD(P)-binding domain, FAD/NAD-linked reductase, dimerisation domain, Pyridine nucleotide-disulphide oxidoreductase, dimerisation domain, Nitrogen permease regulator 2		N		436.108	170.909	34.584	425.567	206.688	130.713	33.848	54.785	71.916	112.987
siRNA213	g9100.t1	4.5	0.713826	AP-3 complex subunit beta, Armadillo-like helical, AP complex subunit beta, Clathrin/coatomer adaptor, adaptin-like, N-terminal, Armadillo-type fold		N		436.108	170.909	34.584	425.567	206.688	130.713	9.383	13.739	21.888	28.56
siRNA213	g9100.t1	4.5	0.713826	AP-3 complex subunit beta, Armadillo-like helical, AP complex subunit beta, Clathrin/coatomer adaptor, adaptin-like, N-terminal, Armadillo-type fold		N		436.108	170.909	34.584	425.567	206.688	130.713	9.383	13.739	21.888	28.56
siRNA213	g5686.t1	4.5	0.813505	AMP-binding enzyme C-terminal domain, AMP-dependent synthetase/ligase		N		436.108	170.909	34.584	425.567	206.688	130.713	45.128	24.436	50.594	70.011
siRNA213	g3456.t1	4.5	NA	Chromatin-remodelling complex, RSC SWI/SNF subunit Rsc7/Swp82		N		436.108	170.909	34.584	425.567	206.688	130.713	16.099	22.158	33.887	34.668
siRNA213	g1818.t1	4.5	NA	Nucleotide-binding alpha-beta plait domain, RNA recognition motif domain		N		436.108	170.909	34.584	425.567	206.688	130.713	5.445	5.208	11.364	29.933
siRNA215	g6174.t1	4.5	NA	Metallopeptidase, catalytic domain, Neurolysin/Thimet oligopeptidase, domain 2, Neurolysin/Thimet oligopeptidase, N-terminal, Peptidase M3A/M3B		N		6.209	4.492	4.129	2.571	2.739	3.6	35.826	40.241	66.315	162.226
siRNA215	g4771.t1	4.5	NA	Protein of unknown function DUF3638, Protein of unknown function DUF3645		N		6.209	4.492	4.129	2.571	2.739	3.6	0.828	2.571	3.471	3.333
siRNA217	g1631.t1	4.5	NA	Carbon-nitrogen hydrolase		N		4.271	6.852	5.472	1.224	1.497	1.951	6.67	12.954	14.221	36.274
siRNA217	g4473.t1	4.5	NA	Aldehyde dehydrogenase domain, Aldehyde dehydrogenase, glutamic acid active site, Aldehyde dehydrogenase, C-terminal, Aldehyde dehydrogenase N-terminal domain, Aldehyde/histidinol dehydrogenase		N		4.271	6.852	5.472	1.224	1.497	1.951	42.272	18.244	26.429	76.988
siRNA217	g9501.t1	4.5	NA	Leucine-rich repeat domain, L domain-like, Leucine-rich repeat, Leucine-rich repeat, typical subtype		N		4.271	6.852	5.472	1.224	1.497	1.951	2.416	2.01	3.955	9.527
siRNA217	g253.t1	4.5	NA			N		4.271	6.852	5.472	1.224	1.497	1.951	3.749	7.526	0.806	20.658
siRNA217	g6169.t1	4.5	NA	AP complex subunit beta, Armadillo-like helical, Armadillo-type fold, AP-1, 2,4 complex subunit beta, Clathrin/coatomer adaptor, adaptin-like, N-terminal		N		4.271	6.852	5.472	1.224	1.497	1.951	11.857	17.65	29.486	48.044
siRNA217	g11214.t1	4.5	NA	Major facilitator superfamily, Major facilitator superfamily domain, Sugar transporter, conserved site		N		4.271	6.852	5.472	1.224	1.497	1.951	2.534	5.932	4.483	8.578
siRNA218	g6684.t1	4.5	NA	Rab-GTPase-TBC domain		N		21.468	14.096	27.913	3	5.642	2.773	16.532	18.949	24.853	36.748
siRNA218	g3517.t1	4.5	NA	Serine/threonine/dual specificity protein kinase, catalytic domain, Protein kinase domain, Serine/threonine-protein kinase, active site, Protein kinase-like domain		N		21.468	14.096	27.913	3	5.642	2.773	14.656	22.53	23.943	37.873
siRNA218	g10654.t1	4.5	NA	Major facilitator superfamily domain, Major facilitator superfamily		N		21.468	14.096	27.913	3	5.642	2.773	6.633	5.151	8.874	26.005
siRNA224	g2547.t1	4.5	NA	Zn(2)-C6 fungal-type DNA-binding domain, Protein of unknown function DUF3468		N		1.815	12.567	24.765	1.629	1.837	1.239	4.88	6.67	3.534	28.176
siRNA224	g9617.t1	4.5	0.730659	Metallopeptidase, catalytic domain, Peptidase M43, pregnancy-associated plasma-A	Reactome: REACT_15380	Y		1.815	12.567	24.765	1.629	1.837	1.239	31.595	14.699	42.616	340.355
siRNA224	g6363.t1	4.5	NA	Dihydroorotate dehydrogenase, conserved site, Dihydroorotate dehydrogenase domain, Aldolase-type TIM barrel		N		1.815	12.567	24.765	1.629	1.837	1.239	22.715	24.222	38.498	50.21
siRNA224	g1447.t1	4.5	NA	Short-chain dehydrogenase/reductase SDR, NAD(P)-binding domain, Polyketide synthase, ketoreductase domain, Glucose/ribitol dehydrogenase		N		1.815	12.567	24.765	1.629	1.837	1.239	7.282	10.072	7.558	25.726
siRNA224	g6179.t1	4.5	NA	Zn(2)-C6 fungal-type DNA-binding domain, Transcription factor domain, fungi		N		1.815	12.567	24.765	1.629	1.837	1.239	2.012	1.37	1.563	14.834
siRNA224	g6198.t1	4.5	NA			N		1.815	12.567	24.765	1.629	1.837	1.239	10.034	9.46	1.741	33.781
siRNA28	g11518.t1	4.5	NA	Phytoene dehydrogenase, bacterial-type, conserved site, Amine oxidase, FAD/NAD(P)-binding domain, Phytoene desaturase CrtI family		N		37.688	42.043	38.354	15.854	24.451	17.069	29.806	26.958	23.549	66.084
siRNA28	g2723.t1	4.5	NA	Alpha/Beta hydrolase fold, Lipase, GDXG, active site, Alpha/beta hydrolase fold-3		N		37.688	42.043	38.354	15.854	24.451	17.069	10.979	16.466	24.648	35.926
siRNA28	g3759.t1	4.5	NA	Vacuolar protein sorting-associated protein 13, C-terminal, Vacuolar protein sorting-associated protein 13, SHR-binding domain, Vacuolar protein sorting-associated protein 13, Vacuolar protein sorting-associated protein 13, fungi, Vacuolar protein sorting-associated protein 13, second N-terminal domain, Vacuolar protein sorting-associated protein 13, N-terminal domain, VPS13, repeated coiled regi…		N		37.688	42.043	38.354	15.854	24.451	17.069	17.971	11.672	25.317	37.238
siRNA28	g2705.t1	4.5	NA			N		37.688	42.043	38.354	15.854	24.451	17.069	1.032	5.693	6.374	7.352
siRNA281	g7676.t1	4.5	NA	Pyridoxal phosphate-dependent transferase, major region, subdomain 1, Aminotransferase class-III, Ornithine aminotransferase, Pyridoxal phosphate-dependent transferase, major region, subdomain 2, Pyridoxal phosphate-dependent transferase	KEGG: 00330+2.6.1.13|MetaCyc: PWY-3341|MetaCyc: PWY-4981|MetaCyc: PWY-6344|MetaCyc: PWY-6922|UniPathway: UPA00098	N		329.737	270.53	261.988	782.807	588.593	485.193	103.177	83.799	131.284	340.343
siRNA29	g11382.t1	4.5	NA	WD40-repeat-containing domain, Regulatory associated protein of TOR, Raptor N-terminal CASPase-like domain, WD40 repeat, WD40/YVTN repeat-like-containing domain, Armadillo-type fold, Armadillo-like helical		N		11.559	10.957	6.824	5.063	3.612	5.438	12.949	13.823	16.476	27.944
siRNA29	g9881.t1	4.5	NA	P-loop containing nucleoside triphosphate hydrolase, DNA helicase Pif1-like, DNA helicase		N		11.559	10.957	6.824	5.063	3.612	5.438	2.356	3.859	2.78	17.116
siRNA29	g3116.t1	4.5	NA	CDC50/LEM3 family		N		11.559	10.957	6.824	5.063	3.612	5.438	98.461	101.788	133.876	292.288
siRNA314	g643.t1	4.5	0.767705	Metal-dependent hydrolase, Metal-dependent hydrolase, composite domain		N		15.136	49.019	49.541	19.914	15.557	17.916	2.361	2.305	3.11	8.338
siRNA314	g7660.t1	4.5	NA	Glutathione S-transferase, C-terminal, Glutathione S-transferase, C-terminal-like, Thioredoxin-like fold, Glutathione S-transferase, N-terminal		N		15.136	49.019	49.541	19.914	15.557	17.916	10.019	2.908	57.537	58.297
siRNA314	g2769.t1	4.5	NA	BRCT domain		N		15.136	49.019	49.541	19.914	15.557	17.916	4.934	5.001	15.081	12.224
siRNA314	g728.t1	4.5	NA	HECT domain, E3 ubiquitin ligase, domain of unknown function DUF908, Domain of unknown function DUF4414, E3 ubiquitin ligase, domain of unknown function DUF913	UniPathway: UPA00143	N		15.136	49.019	49.541	19.914	15.557	17.916	14.828	8.676	15.254	20.023
siRNA314	g2144.t1	4.5	NA	Foie gras liver health family 1, Gryzun, putative trafficking through Golgi		N		15.136	49.019	49.541	19.914	15.557	17.916	3.918	3.161	1.716	9.341
siRNA35	g1277.t1	4.5	0.765289	Alpha/beta hydrolase fold-3, Alpha/Beta hydrolase fold		N		10.315	10.241	12.915	3.715	6.153	5.023	1.071	21.106	39.88	10.355
siRNA35	g1359.t1	4.5	NA			N		10.315	10.241	12.915	3.715	6.153	5.023	6.484	13.107	6.644	28.233
siRNA35	g6167.t1	4.5	NA	Nucleotide-diphospho-sugar transferases, Chitin synthase, Fungal chitin synthase, Chitin synthase N-terminal	KEGG: 00520+2.4.1.16|MetaCyc: PWY-6981	N		10.315	10.241	12.915	3.715	6.153	5.023	7.858	10.42	25.037	46.859
siRNA35	g1111.t1	4.5	NA	Translation initiation factor SUI1, Density-regulated protein DRP1		N		10.315	10.241	12.915	3.715	6.153	5.023	51.703	73.42	213.832	207.566
siRNA37	g8511.t1	4.5	NA	ABC transporter-like, P-loop containing nucleoside triphosphate hydrolase, ABC transporter type 1, transmembrane domain, ABC transporter, conserved site, AAA+ ATPase domain		N		186.21	164.145	70.381	120.879	105.546	86.308	2.993	2.958	2.61	8.845
siRNA37	g11005.t1	4.5	NA			N		186.21	164.145	70.381	120.879	105.546	86.308	0	0	1.567	1.43
siRNA37	g3941.t1	4.5	NA	WD40 repeat, WD40 repeat, conserved site, Coronin, G-protein beta WD-40 repeat, WD40-repeat-containing domain, WD40/YVTN repeat-like-containing domain, Domain of unknown function DUF1899		N		186.21	164.145	70.381	120.879	105.546	86.308	18.647	30.621	23.979	40.422
siRNA37	g11318.t1	4.5	NA	MIR motif, Glycosyltransferase 39-like, Glycosyl transferase family 39/83, Protein O-mannosyl-transferase, C-terminal four TM domain, Dolichyl-phosphate-mannose-protein mannosyltransferase 1/5	KEGG: 00514+2.4.1.109|UniPathway: UPA00378	N		186.21	164.145	70.381	120.879	105.546	86.308	42.607	66.197	67.766	192.261
siRNA37	g5115.t1	4.5	NA	3-oxo-5-alpha-steroid 4-dehydrogenase, C-terminal	Reactome: REACT_22258	N		186.21	164.145	70.381	120.879	105.546	86.308	0.67	5.941	1.994	4.068
siRNA38	g4062.t1	4.5	0.725441			N		105.528	94.921	96.242	69.864	86.177	57.274	84.244	31.217	28.516	133.742
siRNA38	g1705.t1	4.5	NA	Zinc finger, U1-C type, Zinc finger, C2H2-type matrin		N		105.528	94.921	96.242	69.864	86.177	57.274	7.689	15.92	12.748	23.63
siRNA38	g3717.t1	4.5	NA	Alpha/Beta hydrolase fold, Dienelactone hydrolase		N		105.528	94.921	96.242	69.864	86.177	57.274	41.596	80.794	89.987	147.611
siRNA38	g4352.t1	4.5	NA	Cupredoxin, Multicopper oxidase, type 2, Multicopper oxidase, type 1, Multicopper oxidase, copper-binding site, Multicopper oxidase, type 3		Y		105.528	94.921	96.242	69.864	86.177	57.274	0	0	1.839	6.106
siRNA38	g5001.t1	4.5	NA	Helicase, C-terminal, Zinc finger, RING-type, HIRAN domain, SNF2-related, N-terminal domain, P-loop containing nucleoside triphosphate hydrolase, Helicase superfamily 1/2, ATP-binding domain, Zinc finger, C3HC4 RING-type, Zinc finger, RING/FYVE/PHD-type		N		105.528	94.921	96.242	69.864	86.177	57.274	2.864	4.35	7.091	14.358
siRNA38	g4934.t1	4.5	NA	HEAT, type 2, Armadillo-like helical, Armadillo-type fold		N		105.528	94.921	96.242	69.864	86.177	57.274	65.388	71.706	101.473	134.41
siRNA38	g6247.t1	4.5	NA	Protein of unknown function DUF3433		N		105.528	94.921	96.242	69.864	86.177	57.274	0.829	2.001	1.812	3.168
siRNA39	g4534.t1	4.5	NA	Reverse transcriptase, RNA-dependent DNA polymerase, Ribonuclease H-like domain, Integrase, catalytic core, GAG-pre-integrase domain	KEGG: 00230+2.7.7.7|KEGG: 00240+2.7.7.7	N		155.969	148.948	154.422	88.137	179.876	81.316	32.709	33.882	14.207	101.033
siRNA39	g2152.t1	4.5	NA	Mpv17/PMP22		N		155.969	148.948	154.422	88.137	179.876	81.316	106.033	73.676	94.691	158.868
siRNA39	g8278.t1	4.5	NA	Amino acid/polyamine transporter I, Amino acid permease/ SLC12A domain, Amino acid permease, conserved site		N		155.969	148.948	154.422	88.137	179.876	81.316	11.282	28.158	92.131	38.928
siRNA39	g4276.t1	4.5	NA	Biotin carboxylase, C-terminal, ClpP/crotonase-like domain, Carbamoyl-phosphate synthetase large subunit-like, ATP-binding domain, Single hybrid motif, Pre-ATP-grasp domain, ATP-grasp fold, Biotin/lipoyl attachment, ATP-grasp fold, subdomain 1, Biotin carboxylase-like, N-terminal domain, Acetyl-CoA carboxylase, central domain, Biotin carboxylation domain, Acetyl-coenzyme A carboxyltransferase, C-…	KEGG: 00061+6.4.1.2|KEGG: 00253+6.4.1.2|KEGG: 00254+6.4.1.2|KEGG: 00620+6.4.1.2|KEGG: 00640+6.4.1.2|KEGG: 00720+6.4.1.2|MetaCyc: PWY-4381|MetaCyc: PWY-5743|MetaCyc: PWY-5744|MetaCyc: PWY-5789|MetaCyc: PWY-6679|MetaCyc: PWY-6722|MetaCyc: PWY-7388|Reactome: REACT_1505|Reactome: REACT_22258|UniPathway: UPA00655, KEGG: 00061+6.4.1.2|KEGG: 00253+6.4.1.2|KEGG: 00254+6.4.1.2|KEGG: 00620+6.4.1.2|KEGG: 00…	N		155.969	148.948	154.422	88.137	179.876	81.316	57.127	57.788	106.715	142.375
siRNA41	g7676.t1	4.5	NA	Pyridoxal phosphate-dependent transferase, major region, subdomain 1, Aminotransferase class-III, Ornithine aminotransferase, Pyridoxal phosphate-dependent transferase, major region, subdomain 2, Pyridoxal phosphate-dependent transferase	KEGG: 00330+2.6.1.13|MetaCyc: PWY-3341|MetaCyc: PWY-4981|MetaCyc: PWY-6344|MetaCyc: PWY-6922|UniPathway: UPA00098	N		2615.43	2559.2	2677.49	7097.33	6237.73	4642.82	103.177	83.799	131.284	340.343
siRNA422	g94.t1	4.5	NA	Zinc/iron permease		N		120.764	55.321	48.14	233.379	188.09	215.854	0.466	0	0.461	5.429
siRNA422	g11373.t1	4.5	NA	Zinc finger, DHHC-type, palmitoyltransferase		N		120.764	55.321	48.14	233.379	188.09	215.854	32.823	20.627	44.605	43.602
siRNA422	g6137.t1	4.5	NA	P-loop containing nucleoside triphosphate hydrolase, Cobalamin (vitamin B12) biosynthesis CobW-like, C-terminal, CobW/HypB/UreG domain		N		120.764	55.321	48.14	233.379	188.09	215.854	10.918	18.735	24.823	52.145
siRNA428	g9339.t1	4.5	0.809211	UNC-45/Cro1/She4, central domain, Armadillo-like helical, Armadillo-type fold		N		643.695	356.237	89.514	849.131	796.326	917.608	5.825	13.547	22.81	17.894
siRNA428	g4902.t1	4.5	0.742763			N		643.695	356.237	89.514	849.131	796.326	917.608	6.335	9.583	10.685	13.82
siRNA428	g94.t1	4.5	NA	Zinc/iron permease		N		643.695	356.237	89.514	849.131	796.326	917.608	0.466	0	0.461	5.429
siRNA428	g1818.t1	4.5	NA	Nucleotide-binding alpha-beta plait domain, RNA recognition motif domain		N		643.695	356.237	89.514	849.131	796.326	917.608	5.445	5.208	11.364	29.933
siRNA428	g10246.t1	4.5	NA	DNA ligase, ATP-dependent, N-terminal, DNA ligase, ATP-dependent, conserved site, DNA ligase, ATP-dependent, central, Nucleic acid-binding, OB-fold, DNA ligase, ATP-dependent, DNA ligase, ATP-dependent, C-terminal	Reactome: REACT_216	N		643.695	356.237	89.514	849.131	796.326	917.608	11.983	9.136	30.224	21.065
siRNA428	g7409.t1	4.5	NA	C2 domain		N		643.695	356.237	89.514	849.131	796.326	917.608	15.226	17.761	11.137	51.378
siRNA428	g10752.t1	4.5	NA	Formyl transferase, N-terminal, Methionine tRNA Formyltransferase-like	KEGG: 00670+2.1.2.9|KEGG: 00970+2.1.2.9	N		643.695	356.237	89.514	849.131	796.326	917.608	36.842	38.434	106.092	92.062
siRNA43	g5677.t1	4.5	NA	Nicotinate phosphoribosyltransferase, Quinolinate phosphoribosyl transferase, C-terminal, Nicotinate phosphoribosyltransferase family	KEGG: 00760+6.3.4.21|MetaCyc: PWY-5381|UniPathway: UPA00253, KEGG: 00760+6.3.4.21|MetaCyc: PWY-5381|Reactome: REACT_11193|UniPathway: UPA00253	N		557.619	599.508	458.432	27.626	136.711	99.951	18.151	30.349	57.125	46.434
siRNA43	g7222.t1	4.5	NA	Sec23/Sec24 beta-sandwich, Sec23/Sec24, helical domain, Zinc finger, Sec23/Sec24-type, von Willebrand factor, type A, ADF-H/Gelsolin-like domain, Gelsolin-like domain, Sec23/Sec24, trunk domain	Reactome: REACT_11123	N		557.619	599.508	458.432	27.626	136.711	99.951	22.979	33.267	48.864	63.598
siRNA43	g479.t1	4.5	NA	Ras GTPase-activating protein, Rho GTPase activation protein, C2 domain, Ras GTPase-activating protein, conserved site		N		557.619	599.508	458.432	27.626	136.711	99.951	29.588	23.069	26.209	50.344
siRNA43	g459.t1	4.5	NA	Mannan endo-1,6-alpha-mannosidase, Six-hairpin glycosidase-like, Six-hairpin glycosidase, Glycoside hydrolase, family 76		N		557.619	599.508	458.432	27.626	136.711	99.951	38.963	28.489	5.341	120.562
siRNA44	g492.t1	4.5	NA			N		38.336	21.398	34.118	0	0.087	0	2.021	0.833	3.254	8.638
siRNA44	g2861.t1	4.5	NA	Transport and Golgi organisation protein 2		N		38.336	21.398	34.118	0	0.087	0	38.976	49.241	68.28	134.904
siRNA44	g3111.t1	4.5	NA			N		38.336	21.398	34.118	0	0.087	0	2.344	2.677	1.964	12.235
siRNA44	g3001.t1	4.5	NA	Phosphoribosyltransferase-like		N		38.336	21.398	34.118	0	0.087	0	13.293	39.298	61.141	74.465
siRNA44	g9670.t1	4.5	NA	XPG-I domain, Temperature dependent protein affecting M2 dsRNA replication, N-terminal, PIN domain-like, XPG/Rad2 endonuclease, Temperature dependent protein affecting M2 dsRNA replication, C-terminal		N		38.336	21.398	34.118	0	0.087	0	33.326	26.833	28.913	87.364
siRNA47	g5986.t1	4.5	NA	Thiolase-like, Thiolase, acyl-enzyme intermediate active site, Thiolase, N-terminal, Thiolase, Thiolase, conserved site, Thiolase, C-terminal	Reactome: REACT_22258	N		6.458	5.677	3.497	0.821	0.083	0.611	70.583	107.656	264.568	154.848
siRNA47	g10810.t1	4.5	NA	ATPase, AFG1-like, P-loop containing nucleoside triphosphate hydrolase		N		6.458	5.677	3.497	0.821	0.083	0.611	13.728	8.693	17.778	35.524
siRNA495	g9010.t1	4.5	NA			Y		3.233	6.531	20.5	0.985	1.163	0.48	10.931	18.871	885.379	4040.4
siRNA495	g3075.t1	4.5	NA	Frizzled domain, Stretch-activated cation channel Mid1		N		3.233	6.531	20.5	0.985	1.163	0.48	14.094	23.566	22.017	31.921
siRNA50	g2152.t1	4.5	NA	Mpv17/PMP22		N		222.605	305.336	465.123	44.305	128.992	92.886	106.033	73.676	94.691	158.868
siRNA50	g2614.t1	4.5	NA	von Willebrand factor, type A, vWA found in TerF C terminus		N		222.605	305.336	465.123	44.305	128.992	92.886	176.872	101.248	157.307	289.889
siRNA50	g10587.t1	4.5	NA	Nucleotide-diphospho-sugar transferases		N		222.605	305.336	465.123	44.305	128.992	92.886	6.694	1.985	0.375	16.184
siRNA50	g11184.t1	4.5	NA	Choice-of-anchor B domain		Y		222.605	305.336	465.123	44.305	128.992	92.886	14.122	8.433	147.391	17.789
siRNA50	g1242.t1	4.5	NA	Cyclin, C-terminal domain, Cyclin-like, Cyclin, N-terminal		N		222.605	305.336	465.123	44.305	128.992	92.886	11.641	23.002	28.659	52.526
siRNA500	g7040.t1	4.5	0.731591	Condensin complex subunit 1, N-terminal, Condensin subunit 1/Condensin-2 complex subunit D3, Armadillo-type fold, Armadillo-like helical, Condensin complex subunit 1, C-terminal		N		4.429	8.64	7.439	2.213	2.696	3.154	8.582	12.443	13.402	35.878
siRNA500	g3109.t1	4.5	NA	Glycosyl transferase family 39/83, MIR motif, Glycosyltransferase 39-like, Protein O-mannosyl-transferase, C-terminal four TM domain	KEGG: 00514+2.4.1.109|UniPathway: UPA00378	N		4.429	8.64	7.439	2.213	2.696	3.154	71.332	98.622	123.187	453.592
siRNA500	g9362.t1	4.5	NA	Succinyl-CoA synthetase, beta subunit, conserved site, CoA-binding, ATP-citrate lyase/succinyl-CoA ligase, Citrate synthase, NAD(P)-binding domain, Citrate synthase-like, large alpha subdomain, Succinyl-CoA ligase, alpha subunit, Citrate synthase-like, small alpha subdomain, Succinyl-CoA synthetase-like, ATP-citrate lyase/succinyl-CoA ligase, active site	KEGG: 00020+6.2.1.5|KEGG: 00640+6.2.1.5|KEGG: 00660+6.2.1.5|KEGG: 00720+6.2.1.5|MetaCyc: PWY-5392|MetaCyc: PWY-5537|MetaCyc: PWY-5538|MetaCyc: PWY-5690|MetaCyc: PWY-5913|MetaCyc: PWY-6728|MetaCyc: PWY-6969|MetaCyc: PWY-7384|UniPathway: UPA00223, UniPathway: UPA00223	N		4.429	8.64	7.439	2.213	2.696	3.154	107.878	162.018	339.088	484.844
siRNA500	g7618.t1	4.5	NA	S-adenosyl-L-methionine-dependent methyltransferase, Lysine methyltransferase		N		4.429	8.64	7.439	2.213	2.696	3.154	25.25	27.502	38.208	92.536
siRNA500	g5334.t1	4.5	NA	SAC domain		N		4.429	8.64	7.439	2.213	2.696	3.154	47.362	30.068	52.785	124.275
siRNA500	g9794.t1	4.5	NA	Acetyl-CoA hydrolase/transferase, Acetyl-CoA hydrolase/transferase C-terminal domain		N		4.429	8.64	7.439	2.213	2.696	3.154	13.674	13.13	33.238	191.379
siRNA500	g3351.t1	4.5	NA			N		4.429	8.64	7.439	2.213	2.696	3.154	89.494	39.09	51.482	149.062
siRNA503	g11330.t1	4.5	NA			N		3.221	17.458	45.114	0.783	0.502	0.598	8.56	11.51	30.824	35.452
siRNA503	g6615.t1	4.5	NA	Major facilitator superfamily, Major facilitator superfamily domain		N		3.221	17.458	45.114	0.783	0.502	0.598	1.695	2.097	8.469	5.439
siRNA503	g5043.t1	4.5	NA	FAD/NAD(P)-binding domain, FAD-binding domain		N		3.221	17.458	45.114	0.783	0.502	0.598	11.542	13.143	17.486	28.47
siRNA505	g2896.t1	4.5	NA	P-loop containing nucleoside triphosphate hydrolase, Tetratricopeptide-like helical domain		N		1.735	4.017	2.488	0.796	1.109	1.154	2.629	2.096	1.08	57.978
siRNA505	g5651.t1	4.5	NA	Zn(2)-C6 fungal-type DNA-binding domain, Transcription factor domain, fungi		N		1.735	4.017	2.488	0.796	1.109	1.154	5.122	3.403	1.991	55.735
siRNA505	g1554.t1	4.5	NA	Amino acid/polyamine transporter I		N		1.735	4.017	2.488	0.796	1.109	1.154	16.142	7.862	46.998	24.189
siRNA506	g2160.t1	4.5	NA			N		9.79	21.783	18.718	4.202	6.669	4.421	1.712	2.289	1.295	4.172
siRNA509	g2760.t1	4.5	NA	Nucleoporin Nup186/Nup192/Nup205		N		7.952	16.728	14.636	1.512	7.261	0.898	4.129	10.359	14.116	20.598
siRNA509	g3082.t1	4.5	NA	Glycoside hydrolase, catalytic domain, Glycoside hydrolase, family 13, 1,4-alpha-glucan-branching enzyme, GlgB, Immunoglobulin-like fold, Glycosyl hydrolase, family 13, all-beta, Glycoside hydrolase, family 13, N-terminal, Glycosyl hydrolase, family 13, catalytic domain, Glycoside hydrolase superfamily, Alpha-amylase/branching enzyme, C-terminal all beta, Glycosyl hydrolase, family 13, subfamily,…	KEGG: 00500+2.4.1.18|MetaCyc: PWY-5067|MetaCyc: PWY-622|UniPathway: UPA00164, KEGG: 00500+2.4.1.18|MetaCyc: PWY-5067|MetaCyc: PWY-622|Reactome: REACT_474	N		7.952	16.728	14.636	1.512	7.261	0.898	56.872	52.364	78.261	128.563
siRNA509	g9253.t1	4.5	0.705394	Alpha/beta hydrolase fold-3, Alpha/Beta hydrolase fold		N		7.952	16.728	14.636	1.512	7.261	0.898	3.365	4.223	3.543	21.897
siRNA509	g5819.t1	4.5	NA	Myristoyl-CoA:protein N-myristoyltransferase, C-terminal, Acyl-CoA N-acyltransferase, Myristoyl-CoA:protein N-myristoyltransferase, N-terminal, Myristoyl-CoA:protein N-myristoyltransferase		N		7.952	16.728	14.636	1.512	7.261	0.898	35.876	55.234	117.023	181.957
siRNA509	g3759.t1	4.5	NA	Vacuolar protein sorting-associated protein 13, C-terminal, Vacuolar protein sorting-associated protein 13, SHR-binding domain, Vacuolar protein sorting-associated protein 13, Vacuolar protein sorting-associated protein 13, fungi, Vacuolar protein sorting-associated protein 13, second N-terminal domain, Vacuolar protein sorting-associated protein 13, N-terminal domain, VPS13, repeated coiled regi…		N		7.952	16.728	14.636	1.512	7.261	0.898	17.971	11.672	25.317	37.238
siRNA51	g6794.t1	4.5	NA			N		325.783	354.362	451.945	171.767	281.207	257.888	2.206	0.91	2.028	3.128
siRNA51	g7773.t1	4.5	NA	S-adenosyl-L-methionine-dependent methyltransferase, Methyltransferase type 11		N		325.783	354.362	451.945	171.767	281.207	257.888	9.788	5.933	31.596	74.646
siRNA518	g5490.t1	4.5	NA	Bicupin, oxalate decarboxylase/oxidase, Zinc finger, C2H2, RmlC-like cupin domain, Cupin 1, Zinc finger, C2H2-like, RmlC-like jelly roll fold		N		1.114	2.981	1.369	0.839	0.681	0.4	1.377	1.973	5.378	7.712
siRNA518	g9995.t1	4.5	NA	Chitin synthase, Nucleotide-diphospho-sugar transferases	KEGG: 00520+2.4.1.16|MetaCyc: PWY-6981	N		1.114	2.981	1.369	0.839	0.681	0.4	1.478	0.187	3.076	6.081
siRNA518	g1928.t1	4.5	NA	Homocysteine-binding domain		N		1.114	2.981	1.369	0.839	0.681	0.4	5.571	5.688	29.701	21.955
siRNA518	g6769.t1	4.5	NA	Copper amine oxidase, Copper amine oxidase, C-terminal, Copper amine oxidase, N-terminal, Copper amine oxidase, N2-terminal, Copper amine oxidase, N3-terminal	KEGG: 00260+1.4.3.21|KEGG: 00350+1.4.3.21|KEGG: 00360+1.4.3.21|KEGG: 00410+1.4.3.21|KEGG: 00950+1.4.3.21|KEGG: 00960+1.4.3.21|MetaCyc: PWY-5751	N		1.114	2.981	1.369	0.839	0.681	0.4	3.48	9.09	21.697	20.028
siRNA518	g1532.t1	4.5	0.724947	SH3 domain, ADF-H/Gelsolin-like domain, Actin-depolymerising factor homology domain		N		1.114	2.981	1.369	0.839	0.681	0.4	42.432	35.755	45.399	85.984
siRNA518	g5205.t1	4.5	NA	Brefeldin A sensitivity protein-related, domain of unknown function DUF2421, Putative ER transporter, 6TM, N-terminal		N		1.114	2.981	1.369	0.839	0.681	0.4	6.687	9.711	8.797	54.426
siRNA521	g6728.t1	4.5	NA	Helicase, C-terminal, DEAD/DEAH box helicase domain, Helicase superfamily 1/2, ATP-binding domain, P-loop containing nucleoside triphosphate hydrolase, Winged helix-turn-helix DNA-binding domain, DNA helicase, ATP-dependent, RecQ type		N		3.208	9.713	14.616	0.202	0.904	0.055	0.325	3.346	0.686	5.152
siRNA521	g19.t1	4.5	NA	FMN-dependent dehydrogenase, FMN-dependent alpha-hydroxy acid dehydrogenase, active site, Alpha-hydroxy acid dehydrogenase, FMN-dependent, Aldolase-type TIM barrel		N		3.208	9.713	14.616	0.202	0.904	0.055	3.601	6.639	3.067	18.631
siRNA521	g4537.t1	4.5	NA	Acyl transferase, Acyl carrier protein-like, Polyketide synthase, dehydratase domain, Beta-ketoacyl synthase, C-terminal, Thiolase-like, Thioesterase, Polyketide synthase, acyl transferase domain, Starter unit:ACP transacylase, Beta-ketoacyl synthase, active site, Beta-ketoacyl synthase, N-terminal, Acyl transferase domain, Alpha/Beta hydrolase fold, Polyketide synthase, phosphopantetheine-bindin…		N		3.208	9.713	14.616	0.202	0.904	0.055	0.873	4.215	2.356	6.189
siRNA522	g8693.t1	4.5	NA	ABC transporter type 1, transmembrane domain, ABC transporter, conserved site, AAA+ ATPase domain, P-loop containing nucleoside triphosphate hydrolase, ABC transporter-like		N		1.296	2.396	4.933	0.155	1.404	1.057	22.47	27.434	24.379	57.338
siRNA522	g3814.t1	4.5	NA	GRAM domain, Domain of unknown function DUF4782		N		1.296	2.396	4.933	0.155	1.404	1.057	21.595	32.207	41.274	63.256
siRNA523	g9444.t1	4.5	NA	Glucose receptor Git3, N-terminal, G protein-coupled receptor GPR1, C-terminal		N		1.418	4.249	5.841	0.22	0.255	0.37	25.623	4.86	6.474	49.335
siRNA523	g1389.t1	4.5	0.723457	Clathrin/coatomer adaptor, adaptin-like, N-terminal, Clathrin adaptor, alpha/beta/gamma-adaptin, appendage, Ig-like subdomain, Coatomer/clathrin adaptor appendage, Ig-like subdomain, Adaptor protein complex AP-1, gamma subunit, Armadillo-type fold, Clathrin adaptor, gamma-adaptin, appendage, Armadillo-like helical		N		1.418	4.249	5.841	0.22	0.255	0.37	52.407	53.222	82.388	112.41
siRNA523	g215.t1	4.5	NA	WD40 repeat, WD40-repeat-containing domain, WD40/YVTN repeat-like-containing domain, WD40 repeat, conserved site		N		1.418	4.249	5.841	0.22	0.255	0.37	3.259	6.521	9.277	7.75
siRNA523	g10066.t1	4.5	NA	Domain of unknown function DUF2235, Alpha/Beta hydrolase fold		N		1.418	4.249	5.841	0.22	0.255	0.37	5.171	3.702	4.877	24.981
siRNA523	g10064.t1	4.5	NA	Alpha-L-arabinofuranosidase, C-terminal, Glycoside hydrolase superfamily	KEGG: 00520+3.2.1.55|UniPathway: UPA00667	Y		1.418	4.249	5.841	0.22	0.255	0.37	0.632	3.85	8.808	4.227
siRNA523	g7752.t1	4.5	NA			N		1.418	4.249	5.841	0.22	0.255	0.37	1.117	0	1.402	1.183
siRNA527	g5018.t1	4.5	NA	Telomere-associated protein Rif1, N-terminal, Armadillo-type fold, Armadillo-like helical, Telomere-associated protein Rif1		N		3034.8	1464.36	1265.19	485.112	431.18	284.999	4.556	7.529	11.429	12.751
siRNA527	g5018.t1	4.5	NA	Telomere-associated protein Rif1, N-terminal, Armadillo-type fold, Armadillo-like helical, Telomere-associated protein Rif1		N		3034.8	1464.36	1265.19	485.112	431.18	284.999	4.556	7.529	11.429	12.751
siRNA527	g6444.t1	4.5	0.740845	Short-chain dehydrogenase/reductase, conserved site, NAD(P)-binding domain, Short-chain dehydrogenase/reductase SDR, Glucose/ribitol dehydrogenase		N		3034.8	1464.36	1265.19	485.112	431.18	284.999	3.964	0.583	2.951	15.758
siRNA527	g2273.t1	4.5	0.704225	Polyketide synthase, dehydratase domain, GroES-like, Polyketide synthase, enoylreductase domain, S-adenosyl-L-methionine-dependent methyltransferase, Polyketide synthase, ketoreductase domain, Beta-ketoacyl synthase, N-terminal, Acyl carrier protein-like, Thiolase-like, Acyl transferase/acyl hydrolase/lysophospholipase, NAD(P)-binding domain, Polyketide synthase, phosphopantetheine-binding domain…		N		3034.8	1464.36	1265.19	485.112	431.18	284.999	5.257	5.894	11.002	16.74
siRNA527	g3321.t1	4.5	NA			N		3034.8	1464.36	1265.19	485.112	431.18	284.999	8.776	13.522	27.888	28.864
siRNA527	g7240.t1	4.5	NA	Zinc finger, RING-type, Zinc finger, RING-CH-type, Zinc finger, RING/FYVE/PHD-type, Armadillo-type fold	UniPathway: UPA00143	N		3034.8	1464.36	1265.19	485.112	431.18	284.999	7.911	5.29	5.664	15.839
siRNA527	g4845.t1	4.5	NA	Serine/threonine-protein kinase, active site, Protein kinase domain, Serine/threonine/dual specificity protein kinase, catalytic domain, Protein kinase-like domain		N		3034.8	1464.36	1265.19	485.112	431.18	284.999	1.404	1.964	3.796	5.275
siRNA527	g9330.t1	4.5	NA	Sec7 domain, Armadillo-type fold, Guanine nucleotide exchange factor, N-terminal, Sec7 domain, alpha orthogonal bundle		N		3034.8	1464.36	1265.19	485.112	431.18	284.999	10.756	17.208	12.612	33.983
siRNA527	g1383.t1	4.5	NA			N		3034.8	1464.36	1265.19	485.112	431.18	284.999	0.67	2.248	0.892	46.462
siRNA527	g4447.t1	4.5	NA	Peptidase C19, ubiquitin carboxyl-terminal hydrolase, Ubiquitin specific protease, conserved site, Ubiquitin specific protease domain		N		3034.8	1464.36	1265.19	485.112	431.18	284.999	2.735	2.222	2.523	8.45
siRNA527	g11397.t1	4.5	NA	Surfeit locus 1/Shy1		N		3034.8	1464.36	1265.19	485.112	431.18	284.999	30.446	29.843	42.03	66.724
siRNA527	g8695.t1	4.5	NA	Phospholipase D/Transphosphatidylase, Phospholipase D, phosphatidylserine synthase type, Phospholipase D-like domain	KEGG: 00564+2.7.8.5|MetaCyc: PWY-5269|MetaCyc: PWY-5668|UniPathway: UPA00084	N		3034.8	1464.36	1265.19	485.112	431.18	284.999	30.994	66.462	95.238	149
siRNA527	g10273.t1	4.5	NA			N		3034.8	1464.36	1265.19	485.112	431.18	284.999	0	0.301	2.265	2.131
siRNA527	g8553.t1	4.5	NA	Histone deacetylase complex, subunit 2/3		N		3034.8	1464.36	1265.19	485.112	431.18	284.999	13.46	10.833	15.443	22.313
siRNA529	g5520.t1	4.5	NA	Helicase, C-terminal, P-loop containing nucleoside triphosphate hydrolase, DEAD/DEAH box helicase domain, Helicase superfamily 1/2, ATP-binding domain, CDT1 Geminin-binding domain-like, DEAD/DEAH-box helicase, putative		N		3.042	7.096	4.092	0.635	0.833	0.312	4.312	2.383	2.43	10.153
siRNA530	g2672.t1	4.5	NA	AMP-binding, conserved site, Acetoacetyl-CoA synthase, Acetyl-coenzyme A synthetase, N-terminal domain, AMP-dependent synthetase/ligase, Major facilitator superfamily domain, Major facilitator superfamily	KEGG: 00280+6.2.1.16|KEGG: 00650+6.2.1.16, KEGG: 00010+6.2.1.1|KEGG: 00620+6.2.1.1|KEGG: 00640+6.2.1.1|KEGG: 00680+6.2.1.1|KEGG: 00720+6.2.1.1|MetaCyc: PWY-6672|MetaCyc: PWY-7118	N		3.4	7.137	8.959	0.996	0.336	0.68	10.067	15.989	17.503	20.146
siRNA530	g681.t1	4.5	NA	Serine/threonine/dual specificity protein kinase, catalytic domain, Protein kinase domain, Protein kinase-like domain		N		3.4	7.137	8.959	0.996	0.336	0.68	7.325	9.905	17.08	38.747
siRNA530	g8643.t1	4.5	NA			N		3.4	7.137	8.959	0.996	0.336	0.68	0.229	1.407	0.105	3.451
siRNA530	g11100.t1	4.5	NA	Amino acid/polyamine transporter I		N		3.4	7.137	8.959	0.996	0.336	0.68	1.136	0	0.792	2.794
siRNA531	g8976.t1	4.5	0.704735			N		26.839	25.849	30.645	8.419	6.836	7.369	1.655	3.265	6.298	7.678
siRNA532	g7474.t1	4.5	NA	Myb-like domain, SANT/Myb domain, Homeodomain-like		N		3.466	9.383	12.561	0.775	2.15	1.11	2.277	7.185	0.419	15.042
siRNA532	g9111.t1	4.5	NA	Alpha/Beta hydrolase fold, Esterase, PHB depolymerase		Y		3.466	9.383	12.561	0.775	2.15	1.11	33.328	16.858	99.284	36.934
siRNA532	g4692.t1	4.5	0.700617	Major facilitator superfamily domain, Major facilitator superfamily, Sugar transporter, conserved site		N		3.466	9.383	12.561	0.775	2.15	1.11	11.641	10.641	29.419	28.64
siRNA532	g2258.t1	4.5	NA			N		3.466	9.383	12.561	0.775	2.15	1.11	81.712	26.225	50.493	109.366
siRNA539	g8732.t1	4.5	0.740413	Transcription factor domain, fungi, Zn(2)-C6 fungal-type DNA-binding domain		N		240.827	58.852	11.311	13.035	12.236	15.011	5.044	0.458	1.083	3.003
siRNA539	g578.t1	4.5	0.716814	Biotin/lipoyl attachment, 2-oxo acid dehydrogenase, lipoyl-binding site, E3-binding domain, Single hybrid motif		N		240.827	58.852	11.311	13.035	12.236	15.011	50.754	120.359	227.258	332.838
siRNA539	g2789.t1	4.5	NA	Vacuolar sorting protein 39/Transforming growth factor beta receptor-associated domain 2, Citron homology (CNH) domain		N		240.827	58.852	11.311	13.035	12.236	15.011	11.14	18.732	29.719	35.081
siRNA539	g5568.t1	4.5	NA	YjeF N-terminal domain	MetaCyc: PWY-6938	N		240.827	58.852	11.311	13.035	12.236	15.011	37.554	4.187	27.588	29.248
siRNA539	g458.t1	4.5	NA	Glutathione S-transferase, N-terminal, Thioredoxin-like fold, Glutathione S-transferase, C-terminal-like		N		240.827	58.852	11.311	13.035	12.236	15.011	9.666	10.378	57.183	69.956
siRNA539	g10756.t1	4.5	NA			N		240.827	58.852	11.311	13.035	12.236	15.011	2.58	6.028	23.951	61.491
siRNA539	g89.t1	4.5	NA	Isochorismatase-like		N		240.827	58.852	11.311	13.035	12.236	15.011	24.624	56.17	45.011	118.45
siRNA539	g1757.t1	4.5	NA	Beta-glucuronidase, C-terminal, Glycoside hydrolase superfamily	KEGG: 00040+3.2.1.31|KEGG: 00500+3.2.1.31|KEGG: 00531+3.2.1.31|KEGG: 00860+3.2.1.31|KEGG: 00944+3.2.1.31|KEGG: 00983+3.2.1.31|MetaCyc: PWY-7247|MetaCyc: PWY-7445	Y		240.827	58.852	11.311	13.035	12.236	15.011	33.005	51.674	77.811	136.618
siRNA539	g3163.t1	4.5	NA			N		240.827	58.852	11.311	13.035	12.236	15.011	3.433	11.906	6.615	20.936
siRNA540	g8580.t1	4.5	0.708333			N		3.829	24.928	24.54	0.532	0.818	0.277	3.181	9.538	10.547	15.673
siRNA540	g4412.t1	4.5	NA	P-type ATPase, C-terminal, P-type ATPase, cytoplasmic domain N, P-type ATPase, P-type ATPase, phosphorylation site, P-type ATPase, A domain, P-type ATPase, subfamily IV, HAD-like domain, P-type ATPase, N-terminal		N		3.829	24.928	24.54	0.532	0.818	0.277	15.78	12.465	22.529	42.071
siRNA540	g10328.t1	4.5	NA	Malonyl-CoA ACP transacylase, ACP-binding, Beta-ketoacyl synthase, N-terminal, Acyl transferase, Thiolase-like, Acyl carrier protein-like, Polyketide synthase, phosphopantetheine-binding domain, Phosphopantetheine attachment site, Polyketide synthase, beta-ketoacyl synthase domain, Thioesterase, Polyketide synthase, dehydratase domain, Beta-ketoacyl synthase, C-terminal, Acyl transferase/acyl hyd…		N		3.829	24.928	24.54	0.532	0.818	0.277	0.4	0.975	1.526	2.779
siRNA540	g9661.t1	4.5	NA	DMAP1-binding, AMP-dependent synthetase/ligase		N		3.829	24.928	24.54	0.532	0.818	0.277	8.308	10.465	9.212	23.725
siRNA540	g444.t1	4.5	NA	Aminoacyl-tRNA synthetase, class II, tRNA-binding arm, Serine-tRNA ligase, type1, Serine-tRNA synthetase, type1, N-terminal, Aminoacyl-tRNA synthetase, class II (G/ P/ S/T)	Reactome: REACT_71, KEGG: 00970+6.1.1.11|MetaCyc: PWY-6281|Reactome: REACT_71|UniPathway: UPA00906, KEGG: 00970+6.1.1.11|MetaCyc: PWY-6281|UniPathway: UPA00906	N		3.829	24.928	24.54	0.532	0.818	0.277	4.35	10.156	8.152	19.471
siRNA543	g9881.t1	4.5	NA	P-loop containing nucleoside triphosphate hydrolase, DNA helicase Pif1-like, DNA helicase		N		48.434	130.498	412.871	0	0.083	0	2.356	3.859	2.78	17.116
siRNA545	g1757.t1	4.5	NA	Beta-glucuronidase, C-terminal, Glycoside hydrolase superfamily	KEGG: 00040+3.2.1.31|KEGG: 00500+3.2.1.31|KEGG: 00531+3.2.1.31|KEGG: 00860+3.2.1.31|KEGG: 00944+3.2.1.31|KEGG: 00983+3.2.1.31|MetaCyc: PWY-7247|MetaCyc: PWY-7445	Y		0.16	2.941	8.59	0	0	0	33.005	51.674	77.811	136.618
siRNA545	g284.t1	4.5	NA	Ubiquitin-conjugating enzyme E2, Ubiquitin-conjugating enzyme/RWD-like, Poly(ADP-ribose) polymerase, catalytic domain		N		0.16	2.941	8.59	0	0	0	1.959	1.151	2.337	3.973
siRNA545	g2610.t1	4.5	NA	Peptidase S54, rhomboid domain, Peptidase S54, rhomboid		N		0.16	2.941	8.59	0	0	0	62.24	32.022	47.194	91.715
siRNA545	g940.t1	4.5	NA	LMBR1-like membrane protein		N		0.16	2.941	8.59	0	0	0	47.03	22.426	25.369	50.703
siRNA545	g2593.t1	4.5	NA			N		0.16	2.941	8.59	0	0	0	7.519	6.854	7.734	15.567
siRNA545	g5942.t1	4.5	NA	Erg28		N		0.16	2.941	8.59	0	0	0	17.193	45.59	119.053	108.408
siRNA545	g318.t1	4.5	NA			N		0.16	2.941	8.59	0	0	0	9.355	5.285	0.82	19.654
siRNA546	g5350.t1	4.5	0.704623	Mitochondrial substrate/solute carrier, Mitochondrial carrier domain, Mitochondrial carrier protein		N		0.693	10.159	15.507	0.166	0.504	0.312	32.655	37.113	10.054	247.891
siRNA546	g3759.t1	4.5	NA	Vacuolar protein sorting-associated protein 13, C-terminal, Vacuolar protein sorting-associated protein 13, SHR-binding domain, Vacuolar protein sorting-associated protein 13, Vacuolar protein sorting-associated protein 13, fungi, Vacuolar protein sorting-associated protein 13, second N-terminal domain, Vacuolar protein sorting-associated protein 13, N-terminal domain, VPS13, repeated coiled regi…		N		0.693	10.159	15.507	0.166	0.504	0.312	17.971	11.672	25.317	37.238
siRNA546	g5376.t1	4.5	NA	Choline transporter-like	Reactome: REACT_15518|Reactome: REACT_20679	N		0.693	10.159	15.507	0.166	0.504	0.312	67.249	61.569	30.187	137.052
siRNA546	g10635.t1	4.5	NA	Anaphase-promoting complex subunit 1		N		0.693	10.159	15.507	0.166	0.504	0.312	0.905	1.997	1.803	4.843
siRNA546	g2189.t1	4.5	NA			N		0.693	10.159	15.507	0.166	0.504	0.312	1.864	2.134	0.916	33.613
siRNA547	g6168.t1	4.5	NA	Alpha/Beta hydrolase fold, Peptidase S9, prolyl oligopeptidase, catalytic domain, WD40/YVTN repeat-like-containing domain		N		22.541	74.493	79.959	1.979	12.545	2.532	29.063	31.464	53.693	141.364
siRNA547	g3340.t1	4.5	NA	Ankyrin repeat-containing domain, Ankyrin repeat		N		22.541	74.493	79.959	1.979	12.545	2.532	0	2.764	0.43	4.063
siRNA547	g3781.t1	4.5	0.719807	Nucleic acid-binding, OB-fold		N		22.541	74.493	79.959	1.979	12.545	2.532	9.85	13.131	19.508	23.499
siRNA548	g576.t1	4.5	NA	Serine/threonine-specific protein phosphatase/bis(5-nucleosyl)-tetraphosphatase, Metallo-dependent phosphatase-like, Phosphoprotein phosphatase PPZ/Ppq1, Calcineurin-like phosphoesterase domain, apaH type, Serine-threonine protein phosphatase, N-terminal		N		28.364	41.819	64.001	2.71	10.308	6.401	29.698	24.032	10.491	101.758
siRNA548	g5418.t1	4.5	NA	Vacuolar protein sorting-associate protein Vta1/Callose synthase, N-terminal domain		N		28.364	41.819	64.001	2.71	10.308	6.401	11.445	18.477	16.166	33.829
siRNA548	g9057.t1	4.5	NA	Major facilitator superfamily domain, Autophagy-related protein 22-like		N		28.364	41.819	64.001	2.71	10.308	6.401	37.601	112.534	33.474	175.566
siRNA548	g2392.t1	4.5	NA	Kinesin-like protein, Kinesin motor domain, Kinesin motor domain, conserved site, P-loop containing nucleoside triphosphate hydrolase		N		28.364	41.819	64.001	2.71	10.308	6.401	9.875	19.22	33.696	58.691
siRNA548	g5677.t1	4.5	NA	Nicotinate phosphoribosyltransferase, Quinolinate phosphoribosyl transferase, C-terminal, Nicotinate phosphoribosyltransferase family	KEGG: 00760+6.3.4.21|MetaCyc: PWY-5381|UniPathway: UPA00253, KEGG: 00760+6.3.4.21|MetaCyc: PWY-5381|Reactome: REACT_11193|UniPathway: UPA00253	N		28.364	41.819	64.001	2.71	10.308	6.401	18.151	30.349	57.125	46.434
siRNA548	g5340.t1	4.5	NA	Glucose-methanol-choline oxidoreductase, N-terminal, FAD/NAD(P)-binding domain, Glucose-methanol-choline oxidoreductase, C-terminal, Glucose-methanol-choline oxidoreductase	KEGG: 00260+1.2.1.8+1.1.99.1|MetaCyc: PWY-3722|MetaCyc: PWY-7494|UniPathway: UPA00529	Y		28.364	41.819	64.001	2.71	10.308	6.401	12.009	4.375	8.604	48.49
siRNA553	g753.t1	4.5	0.776053	Domain of unknown function DUF1741		N		1.309	3.175	0.53	0.179	0.175	0.195	15.775	21.686	34.303	53.589
siRNA553	g7512.t1	4.5	0.700665	Clathrin, heavy chain/VPS, 7-fold repeat, Clathrin, heavy chain, linker/propeller domain, Armadillo-type fold, Clathrin, heavy chain, propeller, N-terminal, Tetratricopeptide-like helical domain, Clathrin, heavy chain, Clathrin, heavy chain, propeller repeat	Reactome: REACT_11123	N		1.309	3.175	0.53	0.179	0.175	0.195	44.282	42.528	50.824	111.796
siRNA553	g940.t1	4.5	NA	LMBR1-like membrane protein		N		1.309	3.175	0.53	0.179	0.175	0.195	47.03	22.426	25.369	50.703
siRNA553	g9881.t1	4.5	NA	P-loop containing nucleoside triphosphate hydrolase, DNA helicase Pif1-like, DNA helicase		N		1.309	3.175	0.53	0.179	0.175	0.195	2.356	3.859	2.78	17.116
siRNA553	g3486.t1	4.5	NA	Cyclic nucleotide-binding domain, Cyclic nucleotide-binding-like, Patatin/Phospholipase A2-related, RmlC-like jelly roll fold, Acyl transferase/acyl hydrolase/lysophospholipase		N		1.309	3.175	0.53	0.179	0.175	0.195	6.199	3.619	8.134	9.764
siRNA553	g5489.t1	4.5	NA			N		1.309	3.175	0.53	0.179	0.175	0.195	0	0.848	2.95	5.004
siRNA553	g7749.t1	4.5	NA	Zn(2)-C6 fungal-type DNA-binding domain, Protein of unknown function DUF3468		N		1.309	3.175	0.53	0.179	0.175	0.195	4.84	1.757	9.357	15.756
siRNA554	g8643.t1	4.5	NA			N		3.06	28.224	54.505	0.552	5.772	0.541	0.229	1.407	0.105	3.451
siRNA554	g1883.t1	4.5	NA	Heterokaryon incompatibility		N		3.06	28.224	54.505	0.552	5.772	0.541	1.755	2.705	2.75	15.354
siRNA554	g6428.t1	4.5	NA	Telomere length regulation protein, conserved domain		N		3.06	28.224	54.505	0.552	5.772	0.541	2.272	4.624	4.983	9.497
siRNA555	g9265.t1	4.5	NA	Sugar phosphate transporter domain		N		112.041	188.449	372.373	14.917	56.241	30.389	17.192	29.676	43.591	38.412
siRNA557	g5137.t1	4.5	0.708831	Oxysterol-binding protein, Oxysterol-binding protein, conserved site		N		36.312	30.828	42.946	0	0	0	41.134	23.46	16.691	78.663
siRNA557	g1130.t1	4.5	NA	FAD/NAD(P)-binding domain, Flavin monooxygenase-like		N		36.312	30.828	42.946	0	0	0	10.201	12.137	13.443	45.72
siRNA557	g10009.t1	4.5	NA	Glycoside hydrolase-type carbohydrate-binding, subgroup, Six-hairpin glycosidase-like, Alpha-1,2-mannosidase, putative, Glycosyl hydrolase family 92		N		36.312	30.828	42.946	0	0	0	18.146	17.824	4.7	46.23
siRNA557	g6940.t1	4.5	NA	Histone-fold, Transcription initiation factor IID, 18kDa subunit		N		36.312	30.828	42.946	0	0	0	9.198	21.28	20.602	38.168
siRNA561	g6366.t1	4.5	0.755991	Metal-dependent hydrolase, composite domain, Metal-dependent hydrolase, Amidohydrolase 3		N		3.941	8.276	3.03	0.414	2.144	0.374	15.573	18.081	10	31.768
siRNA561	g7676.t1	4.5	NA	Pyridoxal phosphate-dependent transferase, major region, subdomain 1, Aminotransferase class-III, Ornithine aminotransferase, Pyridoxal phosphate-dependent transferase, major region, subdomain 2, Pyridoxal phosphate-dependent transferase	KEGG: 00330+2.6.1.13|MetaCyc: PWY-3341|MetaCyc: PWY-4981|MetaCyc: PWY-6344|MetaCyc: PWY-6922|UniPathway: UPA00098	N		3.941	8.276	3.03	0.414	2.144	0.374	103.177	83.799	131.284	340.343
siRNA561	g1966.t1	4.5	NA	Aldo/keto reductase/potassium channel subunit beta, Aldo/keto reductase, conserved site, Aldo/keto reductase, NADP-dependent oxidoreductase domain		N		3.941	8.276	3.03	0.414	2.144	0.374	58.723	38.524	115.423	215.623
siRNA561	g4487.t1	4.5	NA	Emopamil-binding protein		N		3.941	8.276	3.03	0.414	2.144	0.374	0.954	16.001	6.046	12.12
siRNA561	g4771.t1	4.5	NA	Protein of unknown function DUF3638, Protein of unknown function DUF3645		N		3.941	8.276	3.03	0.414	2.144	0.374	0.828	2.571	3.471	3.333
siRNA562	g4942.t1	4.5	NA	Regulatory subunit Dfp1/Him1, central region, Zinc finger, DBF-type		N		23.557	22.041	69.751	7.105	8.712	7.365	6.986	11.737	7.944	14.838
siRNA562	g7112.t1	4.5	NA	WD40 repeat, conserved site, WD40/YVTN repeat-like-containing domain, WD40-repeat-containing domain, WD40 repeat		N		23.557	22.041	69.751	7.105	8.712	7.365	3.329	5.376	12.113	12.298
siRNA562	g9661.t1	4.5	NA	DMAP1-binding, AMP-dependent synthetase/ligase		N		23.557	22.041	69.751	7.105	8.712	7.365	8.308	10.465	9.212	23.725
siRNA566	g1027.t1	4.5	0.84593	START-like domain		N		5.1	13.298	10.692	1.362	3.984	2.447	15.623	13.681	36.165	36.016
siRNA566	g2703.t1	4.5	NA	Mu homology domain, Coatomer delta subunit, AP complex, mu/sigma subunit, Longin-like domain		N		5.1	13.298	10.692	1.362	3.984	2.447	69.011	79.279	112.542	193.691
siRNA566	g5598.t1	4.5	NA	CbxX/CfqX, AAA+ ATPase domain, P-loop containing nucleoside triphosphate hydrolase, ATPase, AAA-type, core		N		5.1	13.298	10.692	1.362	3.984	2.447	1.224	2.202	4.696	4.587
siRNA569	g10316.t1	4.5	NA	DNA-directed DNA polymerase, family B, Ribonuclease H-like domain, DNA polymerase epsilon, catalytic subunit A, C-terminal, DNA-directed DNA polymerase, family B, multifunctional domain, DNA-directed DNA polymerase, family B, exonuclease domain	KEGG: 00230+2.7.7.7|KEGG: 00240+2.7.7.7	N		3.562	4.266	2.277	0.821	1.856	2.686	1.951	4.477	6.087	11.956
siRNA569	g2030.t1	4.5	NA	Alpha/Beta hydrolase fold, Alpha/beta hydrolase fold-1		N		3.562	4.266	2.277	0.821	1.856	2.686	11.15	17.064	11.477	31.334
siRNA569	g449.t1	4.5	NA	Transcription factor domain, fungi, Zn(2)-C6 fungal-type DNA-binding domain		N		3.562	4.266	2.277	0.821	1.856	2.686	4.955	7.651	5.851	16.12
siRNA569	g5205.t1	4.5	NA	Brefeldin A sensitivity protein-related, domain of unknown function DUF2421, Putative ER transporter, 6TM, N-terminal		N		3.562	4.266	2.277	0.821	1.856	2.686	6.687	9.711	8.797	54.426
siRNA569	g3703.t1	4.5	NA			N		3.562	4.266	2.277	0.821	1.856	2.686	0.378	2.559	3.982	3.613
siRNA569	g3653.t1	4.5	NA	Carbohydrate kinase, FGGY, Carbohydrate kinase, FGGY, conserved site, Carbohydrate kinase, FGGY, N-terminal, Glycerol kinase, Carbohydrate kinase, FGGY, C-terminal	KEGG: 00561+2.7.1.30|MetaCyc: PWY-4261|UniPathway: UPA00618	N		3.562	4.266	2.277	0.821	1.856	2.686	3.683	4.108	66.773	9.076
siRNA569	g4240.t1	4.5	NA	Nucleoporin interacting component Nup93/Nic96		N		3.562	4.266	2.277	0.821	1.856	2.686	10.243	20.237	31.029	27.66
siRNA570	g3995.t1	4.5	NA	Amino acid/polyamine transporter I, Amino acid permease, conserved site, Amino acid permease/ SLC12A domain		N		3.127	4.162	5.684	0.137	0	0.407	7.48	21.92	49.937	35.493
siRNA570	g662.t1	4.5	NA			N		3.127	4.162	5.684	0.137	0	0.407	41.943	80.026	238.486	98.339
siRNA570	g4531.t1	4.5	NA			N		3.127	4.162	5.684	0.137	0	0.407	0.862	3.629	6.221	6.51
siRNA571	g4473.t1	4.5	0.720513	Aldehyde dehydrogenase domain, Aldehyde dehydrogenase, glutamic acid active site, Aldehyde dehydrogenase, C-terminal, Aldehyde dehydrogenase N-terminal domain, Aldehyde/histidinol dehydrogenase		N		18.117	38.292	51.169	4.882	5.17	4.773	42.272	18.244	26.429	76.988
siRNA571	g3730.t1	4.5	0.797436	Protein-S-isoprenylcysteine O-methyltransferase, Isoprenylcysteine carboxyl methyltransferase	KEGG: 00900+2.1.1.100	N		18.117	38.292	51.169	4.882	5.17	4.773	14.001	16.435	53.463	37.327
siRNA571	g5105.t1	4.5	NA	WD40 repeat, WD40/YVTN repeat-like-containing domain, WD40-repeat-containing domain, WD40 repeat, conserved site		N		18.117	38.292	51.169	4.882	5.17	4.773	5.193	11.767	18.9	11.704
siRNA571	g6163.t1	4.5	NA			N		18.117	38.292	51.169	4.882	5.17	4.773	5.283	7.179	6.701	13.791
siRNA571	g2792.t1	4.5	NA	Translation protein, beta-barrel domain, Transcription factor, GTP-binding domain, Translation elongation factor EF1A/initiation factor IF2gamma, C-terminal, Translation elongation factor EFTu/EF1A, domain 2, P-loop containing nucleoside triphosphate hydrolase		N		18.117	38.292	51.169	4.882	5.17	4.773	48.725	32.607	29.103	73.069
siRNA571	g9881.t1	4.5	NA	P-loop containing nucleoside triphosphate hydrolase, DNA helicase Pif1-like, DNA helicase		N		18.117	38.292	51.169	4.882	5.17	4.773	2.356	3.859	2.78	17.116
siRNA571	g3681.t1	4.5	NA	Glutathione S-transferase, N-terminal, Thioredoxin-like fold, Glutathione S-transferase, C-terminal-like		N		18.117	38.292	51.169	4.882	5.17	4.773	49.043	26.63	71.723	108.743
siRNA571	g2298.t1	4.5	NA	Actin family, Actin-related protein 5		N		18.117	38.292	51.169	4.882	5.17	4.773	17.238	19.923	19.582	39.765
siRNA571	g6273.t1	4.5	NA	Zinc finger, RING-type, conserved site, P-loop containing nucleoside triphosphate hydrolase, Zinc finger, RING-type, Acyl transferase/acyl hydrolase/lysophospholipase, Patatin/Phospholipase A2-related		N		18.117	38.292	51.169	4.882	5.17	4.773	2.564	1.557	1.383	9.489
siRNA571	g5044.t1	4.5	NA	Cytochrome P450, Cytochrome P450, conserved site, Cytochrome P450, E-class, group I	Reactome: REACT_13433	N		18.117	38.292	51.169	4.882	5.17	4.773	2.45	4.026	10.174	32.647
siRNA574	g4534.t1	4.5	0.718663	Reverse transcriptase, RNA-dependent DNA polymerase, Ribonuclease H-like domain, Integrase, catalytic core, GAG-pre-integrase domain	KEGG: 00230+2.7.7.7|KEGG: 00240+2.7.7.7	N		2.61	3.21	2.391	0.808	1.092	1.602	32.709	33.882	14.207	101.033
siRNA574	g4577.t1	4.5	NA	Acyltransferase 3		N		2.61	3.21	2.391	0.808	1.092	1.602	18.511	13.534	12.461	62.715
siRNA575	g4450.t1	4.5	0.828418	PH domain-like, Pleckstrin homology domain		N		22.521	66.617	79.733	14.621	15.61	17.047	11.953	15.722	20.686	43.295
siRNA575	g2019.t1	4.5	0.715818			N		22.521	66.617	79.733	14.621	15.61	17.047	3.278	9.601	2.712	19.365
siRNA575	g632.t1	4.5	NA	Mitochondrial matrix Mmp37	KEGG: 00564+2.7.7.41|MetaCyc: PWY-5667|MetaCyc: PWY-5981|UniPathway: UPA00557	N		22.521	66.617	79.733	14.621	15.61	17.047	62.109	70.935	158.846	215.227
siRNA575	g11615.t1	4.5	0.726542			N		22.521	66.617	79.733	14.621	15.61	17.047	16.994	8.163	23.821	23.539
siRNA575	g7785.t1	4.5	0.734584	FAD/NAD(P)-binding domain		N		22.521	66.617	79.733	14.621	15.61	17.047	77.454	64.756	63.297	494.126
siRNA578	g9285.t1	4.5	NA	Inositol polyphosphate kinase		N		0.395	0.828	0.318	0.202	0	0.146	33.901	17.393	68.456	63.164
siRNA578	g6116.t1	4.5	0.738162	Protein of unknown function DUF3659		N		0.395	0.828	0.318	0.202	0	0.146	21.345	2.268	69.893	5.514
siRNA578	g1528.t1	4.5	NA	MRG domain, RNA binding activity-knot of a chromodomain, Chromo domain-like, Chromo/chromo shadow domain, MRG		N		0.395	0.828	0.318	0.202	0	0.146	27.309	30.278	39.065	77.744
siRNA578	g1508.t1	4.5	NA	DHS-like NAD/FAD-binding domain, Thiamine pyrophosphate enzyme, N-terminal TPP-binding domain, Thiamin diphosphate-binding fold, Thiamine pyrophosphate enzyme, central domain, Thiamine pyrophosphate enzyme, C-terminal TPP-binding, Acetolactate synthase, catabolic	KEGG: 00290+2.2.1.6|KEGG: 00650+2.2.1.6|KEGG: 00660+2.2.1.6|KEGG: 00770+2.2.1.6|MetaCyc: PWY-5101|MetaCyc: PWY-5103|MetaCyc: PWY-5104|MetaCyc: PWY-5938|MetaCyc: PWY-5939|MetaCyc: PWY-6389|MetaCyc: PWY-7111|UniPathway: UPA00626	N		0.395	0.828	0.318	0.202	0	0.146	24.727	20.518	61.933	84.775
siRNA578	g6170.t1	4.5	NA	Protein of unknown function DUF1077, TMEM85		N		0.395	0.828	0.318	0.202	0	0.146	60.017	53.677	148.075	122.397
siRNA586	g4132.t1	4.5	0.724846	GHMP kinase N-terminal domain, GHMP kinase, C-terminal domain, Ribosomal protein S5 domain 2-type fold, subgroup, Galactokinase, Mevalonate/galactokinase, Galactokinase galactose-binding domain, Galactokinase, conserved site, Ribosomal protein S5 domain 2-type fold, GHMP kinase, ATP-binding, conserved site	KEGG: 00052+2.7.1.6|KEGG: 00520+2.7.1.6|MetaCyc: PWY-3821|MetaCyc: PWY-6317|MetaCyc: PWY-6527|UniPathway: UPA00214	N		4.574	10.614	36.321	0	0.087	0	30.24	34.101	61.08	64.643
siRNA586	g11424.t1	4.5	NA	Glycoside hydrolase, catalytic domain, Glucanosyltransferase, Glycoside hydrolase superfamily		Y		4.574	10.614	36.321	0	0.087	0	36.395	29.568	47.302	205.922
siRNA586	g6412.t1	4.5	NA	Carbohydrate-binding-like fold, Multicopper oxidase, type 2, Cupredoxin, Immunoglobulin-like fold, Carbohydrate binding module family 20, Multicopper oxidase, type 3, Multicopper oxidase, type 1		Y		4.574	10.614	36.321	0	0.087	0	7.866	5.481	173.577	43.282
siRNA586	g7752.t1	4.5	NA			N		4.574	10.614	36.321	0	0.087	0	1.117	0	1.402	1.183
siRNA586	g2506.t1	4.5	NA	Tyrosyl-DNA phosphodiesterase C-terminal domain, Tyrosyl-DNA phosphodiesterase I		N		4.574	10.614	36.321	0	0.087	0	0.984	3.023	5.001	6.444
siRNA587	g3082.t1	4.5	0.768539	Glycoside hydrolase, catalytic domain, Glycoside hydrolase, family 13, 1,4-alpha-glucan-branching enzyme, GlgB, Immunoglobulin-like fold, Glycosyl hydrolase, family 13, all-beta, Glycoside hydrolase, family 13, N-terminal, Glycosyl hydrolase, family 13, catalytic domain, Glycoside hydrolase superfamily, Alpha-amylase/branching enzyme, C-terminal all beta, Glycosyl hydrolase, family 13, subfamily,…	KEGG: 00500+2.4.1.18|MetaCyc: PWY-5067|MetaCyc: PWY-622|UniPathway: UPA00164, KEGG: 00500+2.4.1.18|MetaCyc: PWY-5067|MetaCyc: PWY-622|Reactome: REACT_474	N		0.779	4.223	10.322	0.645	0.164	0.478	56.872	52.364	78.261	128.563
siRNA587	g10555.t1	4.5	0.797753	CRAL-TRIO lipid binding domain, CRAL/TRIO, N-terminal domain		N		0.779	4.223	10.322	0.645	0.164	0.478	84.87	63.282	66.379	237.376
siRNA587	g5720.t1	4.5	0.714607	Protein kinase domain, Protein kinase-like domain, Protein kinase, ATP binding site, Serine/threonine/dual specificity protein kinase, catalytic domain, Serine/threonine-protein kinase, active site		N		0.779	4.223	10.322	0.645	0.164	0.478	36.454	50.608	85.57	108.893
siRNA587	g850.t1	4.5	NA	2-methylcitrate dehydratase PrpD, MmgE/PrpD	KEGG: 00640+4.2.1.79|UniPathway: UPA00946	N		0.779	4.223	10.322	0.645	0.164	0.478	190.002	121.234	223.94	250.946
siRNA587	g4692.t1	4.5	NA	Major facilitator superfamily domain, Major facilitator superfamily, Sugar transporter, conserved site		N		0.779	4.223	10.322	0.645	0.164	0.478	11.641	10.641	29.419	28.64
siRNA587	g7144.t1	4.5	NA	Mini-chromosome maintenance protein, P-loop containing nucleoside triphosphate hydrolase, MCM N-terminal domain, MCM domain, DNA replication licensing factor Mcm2, Nucleic acid-binding, OB-fold, Rubredoxin-type fold, Mini-chromosome maintenance, conserved site	Reactome: REACT_152|Reactome: REACT_1538|Reactome: REACT_383	N		0.779	4.223	10.322	0.645	0.164	0.478	30.357	25.408	25.719	65.862
siRNA587	g7027.t1	4.5	NA	3-oxoacid CoA-transferase, subunit B, 3-oxoacid CoA-transferase, subunit A, Coenzyme A transferase family I, 3-oxoacid CoA-transferase, Coenzyme A transferase active site	KEGG: 00072+2.8.3.5|KEGG: 00280+2.8.3.5|KEGG: 00650+2.8.3.5|UniPathway: UPA00929	N		0.779	4.223	10.322	0.645	0.164	0.478	26.493	39.72	36.053	107.819
siRNA587	g9362.t1	4.5	NA	Succinyl-CoA synthetase, beta subunit, conserved site, CoA-binding, ATP-citrate lyase/succinyl-CoA ligase, Citrate synthase, NAD(P)-binding domain, Citrate synthase-like, large alpha subdomain, Succinyl-CoA ligase, alpha subunit, Citrate synthase-like, small alpha subdomain, Succinyl-CoA synthetase-like, ATP-citrate lyase/succinyl-CoA ligase, active site	KEGG: 00020+6.2.1.5|KEGG: 00640+6.2.1.5|KEGG: 00660+6.2.1.5|KEGG: 00720+6.2.1.5|MetaCyc: PWY-5392|MetaCyc: PWY-5537|MetaCyc: PWY-5538|MetaCyc: PWY-5690|MetaCyc: PWY-5913|MetaCyc: PWY-6728|MetaCyc: PWY-6969|MetaCyc: PWY-7384|UniPathway: UPA00223, UniPathway: UPA00223	N		0.779	4.223	10.322	0.645	0.164	0.478	107.878	162.018	339.088	484.844
siRNA587	g6884.t1	4.5	0.710112	RTA-like protein		N		0.779	4.223	10.322	0.645	0.164	0.478	10.722	1.734	6.379	10.015
siRNA587	g3109.t1	4.5	NA	Glycosyl transferase family 39/83, MIR motif, Glycosyltransferase 39-like, Protein O-mannosyl-transferase, C-terminal four TM domain	KEGG: 00514+2.4.1.109|UniPathway: UPA00378	N		0.779	4.223	10.322	0.645	0.164	0.478	71.332	98.622	123.187	453.592
siRNA587	g2144.t1	4.5	NA	Foie gras liver health family 1, Gryzun, putative trafficking through Golgi		N		0.779	4.223	10.322	0.645	0.164	0.478	3.918	3.161	1.716	9.341
siRNA588	g1818.t1	4.5	NA	Nucleotide-binding alpha-beta plait domain, RNA recognition motif domain		N		24.781	21.863	24.177	9.272	9.688	13.14	5.445	5.208	11.364	29.933
siRNA590	g1445.t1	4.5	0.712121	Dipeptidyl-peptidase 3		N		2.255	9.662	19.539	1.529	1.831	0.744	24.264	34.183	54.816	158.132
siRNA590	g5827.t1	4.5	NA			N		2.255	9.662	19.539	1.529	1.831	0.744	3.835	1.474	6.385	8.815
siRNA590	g4206.t1	4.5	NA	DNA-directed DNA polymerase, family B, DNA polymerase alpha catalytic subunit, Ribonuclease H-like domain, DNA-directed DNA polymerase, family B, conserved site, DNA-directed DNA polymerase, family B, exonuclease domain, DNA polymerase, palm domain, DNA-directed DNA polymerase, family B, multifunctional domain, Zinc finger, DNA-directed DNA polymerase, family B, alpha, DNA polymerase alpha cataly…	KEGG: 00230+2.7.7.7|KEGG: 00240+2.7.7.7	N		2.255	9.662	19.539	1.529	1.831	0.744	2.809	10.47	14.849	22.63
siRNA590	g4750.t1	4.5	NA	Peptidase C50, separase, Tetratricopeptide-like helical domain, SEPARIN core domain		N		2.255	9.662	19.539	1.529	1.831	0.744	1.645	1.35	2.245	3.676
siRNA6	g10325.t1	4.5	NA	RecF/RecN/SMC, N-terminal, Structural maintenance of chromosomes protein 6, P-loop containing nucleoside triphosphate hydrolase		N		3.406	11.637	19.754	1.687	1.609	0.438	5.325	3.428	4.26	10.348
siRNA6	g7645.t1	4.5	NA			N		3.406	11.637	19.754	1.687	1.609	0.438	4.986	0	7.051	16.88
siRNA6	g5147.t1	4.5	NA	Cupin 1, RmlC-like jelly roll fold, RmlC-like cupin domain, Bicupin, oxalate decarboxylase/oxidase		Y		3.406	11.637	19.754	1.687	1.609	0.438	56.518	32.476	26.813	439.305
siRNA6	g10219.t1	4.5	NA	Nucleophile aminohydrolases, N-terminal, Peptidase T1A, proteasome beta-subunit, Proteasome, subunit alpha/beta, Proteasome beta subunit, C-terminal, Proteasome B-type subunit	Reactome: REACT_11045|Reactome: REACT_13|Reactome: REACT_13635|Reactome: REACT_152|Reactome: REACT_1538|Reactome: REACT_383|Reactome: REACT_578|Reactome: REACT_6185|Reactome: REACT_6850	N		3.406	11.637	19.754	1.687	1.609	0.438	113.193	109.503	166.852	380.803
siRNA6	g4447.t1	4.5	NA	Peptidase C19, ubiquitin carboxyl-terminal hydrolase, Ubiquitin specific protease, conserved site, Ubiquitin specific protease domain		N		3.406	11.637	19.754	1.687	1.609	0.438	2.735	2.222	2.523	8.45
siRNA6	g5398.t1	4.5	NA	Zinc finger, RanBP2-type, WLM domain		N		3.406	11.637	19.754	1.687	1.609	0.438	15.403	8.199	7.699	26.214
siRNA60	g10074.t1	4.5	NA	Major facilitator superfamily, Major facilitator superfamily domain		N		3.957	8.885	11.545	1.242	3.674	4.646	4.022	20.327	42.659	9.037
siRNA60	g7856.t1	4.5	NA	Ferric reductase transmembrane component-like domain		N		3.957	8.885	11.545	1.242	3.674	4.646	5.505	17.412	5.464	47.068
siRNA60	g2144.t1	4.5	NA	Foie gras liver health family 1, Gryzun, putative trafficking through Golgi		N		3.957	8.885	11.545	1.242	3.674	4.646	3.918	3.161	1.716	9.341
siRNA60	g215.t1	4.5	NA	WD40 repeat, WD40-repeat-containing domain, WD40/YVTN repeat-like-containing domain, WD40 repeat, conserved site		N		3.957	8.885	11.545	1.242	3.674	4.646	3.259	6.521	9.277	7.75
siRNA66	g10041.t1	4.5	0.701695			N		119.617	378.042	574.854	95.051	73.593	44.079	22.769	7.831	9.84	31.813
siRNA66	g1955.t1	4.5	NA			N		119.617	378.042	574.854	95.051	73.593	44.079	3.253	3.033	5.718	12.719
siRNA66	g3948.t1	4.5	NA	Pectate lyase superfamily protein, Pectin lyase fold/virulence factor, Pectin lyase fold		Y		119.617	378.042	574.854	95.051	73.593	44.079	11.588	3.377	3.283	19.864
siRNA66	g2523.t1	4.5	NA	Acyl carrier protein-like, AMP-binding, conserved site, AMP-dependent synthetase/ligase, Condensation domain, Amino acid adenylation domain		N		119.617	378.042	574.854	95.051	73.593	44.079	2.778	1.357	1.337	27.389
siRNA67	g10333.t1	4.5	0.708995	DnaJ domain		N		1959.36	2139.39	3499.08	873.607	951.808	757.107	147.414	73.829	42.266	185.56
siRNA67	g3864.t1	4.5	0.804233	Glycoside hydrolase superfamily, Glucanosyltransferase, Glycoside hydrolase, catalytic domain		N		1959.36	2139.39	3499.08	873.607	951.808	757.107	9.771	0	1.785	10.198
siRNA67	g11358.t1	4.5	0.775132			N		1959.36	2139.39	3499.08	873.607	951.808	757.107	13.325	5.691	12.062	23.21
siRNA67	g3222.t1	4.5	NA	NAD(P)-binding domain, SAF domain		N		1959.36	2139.39	3499.08	873.607	951.808	757.107	0.502	3.082	8.719	12.011
siRNA67	g533.t1	4.5	NA	CCR4-Not complex component, Not N-terminal domain, NOT2/NOT3/NOT5	Reactome: REACT_21257	N		1959.36	2139.39	3499.08	873.607	951.808	757.107	37.525	36.83	35.181	122.165
siRNA67	g482.t1	4.5	NA	Glycoside hydrolase, family 37, conserved site, Glycoside hydrolase, family 37, Neutral trehalase Ca2+ binding, Six-hairpin glycosidase-like	KEGG: 00500+3.2.1.28	N		1959.36	2139.39	3499.08	873.607	951.808	757.107	34.443	58.458	93.494	79.31
siRNA67	g7038.t1	4.5	NA	Carbamoyl-phosphate synthetase large subunit-like, ATP-binding domain, Rudiment single hybrid motif, ATP-grasp fold, Biotin carboxylase, C-terminal, Biotin carboxylase-like, N-terminal domain, Pre-ATP-grasp domain, Biotin/lipoyl attachment, Single hybrid motif, ATP-grasp fold, subdomain 2, ATP-grasp fold, subdomain 1, Biotin carboxylation domain		N		1959.36	2139.39	3499.08	873.607	951.808	757.107	4.224	6.269	8.271	8.815
siRNA69	g2483.t1	4.5	NA	Zinc finger, RING-type, Zinc finger, RING-H2-type, Zinc finger, RING/FYVE/PHD-type	UniPathway: UPA00143	N		9.458	5.665	8.494	4.113	4.235	3.452	11.374	10.19	15.473	26.396
siRNA69	g4601.t1	4.5	NA	DNA/RNA-binding domain, Est1-type, Tetratricopeptide-like helical domain		N		9.458	5.665	8.494	4.113	4.235	3.452	11.695	7.284	3.298	31.893
siRNA69	g11730.t1	4.5	NA			N		9.458	5.665	8.494	4.113	4.235	3.452	6.512	7.819	15.84	16.052
siRNA697	g5875.t1	4.5	NA	S-adenosyl-L-methionine-dependent methyltransferase		N		2.172	14.602	24.4	0.114	1.402	0.201	74.742	49.216	53.416	559.314
siRNA697	g11149.t1	4.5	NA			N		2.172	14.602	24.4	0.114	1.402	0.201	2.777	0	0.468	2.314
siRNA697	g5420.t1	4.5	NA	Peptidase M20, carboxypeptidase S, Peptidase M20, dimerisation domain, Peptidase M20, ArgE/DapE/ACY1/CPG2/YscS, conserved site		N		2.172	14.602	24.4	0.114	1.402	0.201	37.858	30.31	40.514	65.854
siRNA701	g5422.t1	4.5	0.778243	Vacuolar protein sorting-associated protein 33, Sec1-like protein, Sec1-like, domain 2		N		6.425	66.075	282.684	0.119	1.569	0.361	10.053	10.679	15.93	27.864
siRNA701	g108.t1	4.5	NA			N		6.425	66.075	282.684	0.119	1.569	0.361	4.173	4.269	0.817	9.067
siRNA701	g4630.t1	4.5	0.709205	Acyl carrier protein-like, Phosphopantetheine attachment site, Polyketide synthase, phosphopantetheine-binding domain, Condensation domain, AMP-binding, conserved site, AMP-dependent synthetase/ligase		N		6.425	66.075	282.684	0.119	1.569	0.361	0.745	2.762	6.403	2.491
siRNA701	g10344.t1	4.5	NA			N		6.425	66.075	282.684	0.119	1.569	0.361	16.299	16.568	5.797	33.373
siRNA701	g6390.t1	4.5	0.713389	Glycoside hydrolase, catalytic domain, Glycoside hydrolase superfamily		Y		6.425	66.075	282.684	0.119	1.569	0.361	14.242	7.363	17.505	58.69
siRNA701	g6581.t1	4.5	0.738494			Y		6.425	66.075	282.684	0.119	1.569	0.361	230.373	533.228	873.12	1986.35
siRNA701	g4537.t1	4.5	0.769874	Acyl transferase, Acyl carrier protein-like, Polyketide synthase, dehydratase domain, Beta-ketoacyl synthase, C-terminal, Thiolase-like, Thioesterase, Polyketide synthase, acyl transferase domain, Starter unit:ACP transacylase, Beta-ketoacyl synthase, active site, Beta-ketoacyl synthase, N-terminal, Acyl transferase domain, Alpha/Beta hydrolase fold, Polyketide synthase, phosphopantetheine-bindin…		N		6.425	66.075	282.684	0.119	1.569	0.361	0.873	4.215	2.356	6.189
siRNA701	g10144.t1	4.5	0.828452	Glycoside hydrolase family 18, catalytic domain, Glycoside hydrolase, chitinase active site, Glycoside hydrolase superfamily, Glycoside hydrolase, catalytic domain	KEGG: 00520+3.2.1.14|MetaCyc: PWY-6902	N		6.425	66.075	282.684	0.119	1.569	0.361	0	0	0.461	17.464
siRNA701	g380.t1	4.5	NA	Forkhead-associated (FHA) domain, SMAD/FHA domain		N		6.425	66.075	282.684	0.119	1.569	0.361	31.432	32.605	16.348	62.15
siRNA701	g2896.t1	4.5	NA	P-loop containing nucleoside triphosphate hydrolase, Tetratricopeptide-like helical domain		N		6.425	66.075	282.684	0.119	1.569	0.361	2.629	2.096	1.08	57.978
siRNA701	g9399.t1	4.5	0.715481			N		6.425	66.075	282.684	0.119	1.569	0.361	10.157	15.095	41.393	32.455
siRNA701	g10102.t1	4.5	0.700837	Beta-1,3-glucanase, N-terminal	KEGG: 00500+3.2.1.39	Y		6.425	66.075	282.684	0.119	1.569	0.361	1.498	2.79	0.462	51.933
siRNA701	g1359.t1	4.5	NA			N		6.425	66.075	282.684	0.119	1.569	0.361	6.484	13.107	6.644	28.233
siRNA701	g5038.t1	4.5	0.721757	Aldehyde/histidinol dehydrogenase, Aldehyde dehydrogenase, C-terminal, Aldehyde dehydrogenase, glutamic acid active site, Aldehyde dehydrogenase N-terminal domain, Aldehyde dehydrogenase domain		N		6.425	66.075	282.684	0.119	1.569	0.361	18.726	23.633	20.615	38.19
siRNA701	g2186.t1	4.5	0.746862	Formamidopyrimidine-DNA glycosylase, catalytic domain, DNA glycosylase/AP lyase, H2TH DNA-binding, Ribosomal protein S13-like, H2TH		N		6.425	66.075	282.684	0.119	1.569	0.361	26.378	10.331	35.376	31.697
siRNA704	g6721.t1	4.5	NA	AlteRNAtive oxidase		N		12.248	13.734	17.942	0	0.081	0.101	176.528	50.711	9.664	499.35
siRNA704	g7892.t1	4.5	NA			Y		12.248	13.734	17.942	0	0.081	0.101	0.805	7.804	78.811	6.959
siRNA704	g9447.t1	4.5	NA	C2 domain, Protein kinase C-like, phorbol ester/diacylglycerol-binding domain, Serine/threonine-protein kinase, active site, Protein kinase domain, HR1 rho-binding repeat, Protein kinase-like domain, AGC-kinase, C-terminal, Protein kinase, ATP binding site, Protein kinase, C-terminal, Serine/threonine/dual specificity protein kinase, catalytic domain		N		12.248	13.734	17.942	0	0.081	0.101	29.303	23.958	22.957	51.324
siRNA704	g2755.t1	4.5	NA	BRCT domain, DNA ligase, ATP-dependent, central, DNA ligase 4, DNA ligase, ATP-dependent, N-terminal, Nucleic acid-binding, OB-fold, DNA ligase, ATP-dependent, DNA ligase, ATP-dependent, C-terminal, DNA ligase, ATP-dependent, conserved site	Reactome: REACT_216	N		12.248	13.734	17.942	0	0.081	0.101	0.863	0.497	1.068	5.722
siRNA705	g3736.t1	4.5	NA	Arsenical pump membrane protein, ArsB		N		3.387	7.101	22.704	0	0.083	0.156	7.558	21.257	13.564	37.259
siRNA705	g7287.t1	4.5	0.726293	Major facilitator superfamily domain, Major facilitator superfamily		N		3.387	7.101	22.704	0	0.083	0.156	40.857	18.176	6.401	193.839
siRNA705	g1697.t1	4.5	NA	Uncharacterised conserved protein UCP010045, transmembrane eukaryotic, Protein of unknown function DUF106, transmembrane		N		3.387	7.101	22.704	0	0.083	0.156	52.152	71.395	136.665	162.86
siRNA705	g540.t1	4.5	NA	Alcohol dehydrogenase superfamily, zinc-type, NAD(P)-binding domain, GroES-like, Alcohol dehydrogenase, C-terminal, Polyketide synthase, enoylreductase domain, Alcohol dehydrogenase, N-terminal		N		3.387	7.101	22.704	0	0.083	0.156	0.599	2.228	0.896	4.572
siRNA705	g8378.t1	4.5	NA	Ubiquitin fusion degradation protein UFD1		N		3.387	7.101	22.704	0	0.083	0.156	47.057	38.03	38.918	99.026
siRNA705	g4711.t1	4.5	NA	Beta-lactamase/transpeptidase-like, Beta-lactamase-related		N		3.387	7.101	22.704	0	0.083	0.156	52.403	39.504	20.11	81.099
siRNA705	g1103.t1	4.5	NA	Cytidine and deoxycytidylate deaminases, zinc-binding, Cytidine deaminase, homotetrameric, Cytidine deaminase-like, APOBEC/CMP deaminase, zinc-binding	KEGG: 00240+3.5.4.5|KEGG: 00983+3.5.4.5|MetaCyc: PWY-6556|MetaCyc: PWY-7181|MetaCyc: PWY-7193|MetaCyc: PWY-7199	N		3.387	7.101	22.704	0	0.083	0.156	43.878	69.499	210.244	108.198
siRNA705	g1706.t1	4.5	NA	WD40-repeat-containing domain, WD40 repeat, TUP1-like enhancer of split, WD40/YVTN repeat-like-containing domain, HIRA B motif, WD repeat HIR1		N		3.387	7.101	22.704	0	0.083	0.156	9.938	18.255	36.466	19.795
siRNA705	g7718.t1	4.5	0.752155	Histidinol phosphate phosphatase, HisJ, Polymerase/histidinol phosphatase-like, PHP domain	KEGG: 00340+3.1.3.15|UniPathway: UPA00031	N		3.387	7.101	22.704	0	0.083	0.156	12.947	32.834	17.993	39.905
siRNA707	g7796.t1	4.5	NA	Glycosyl hydrolase, five-bladed beta-propellor domain, Concanavalin A-like lectin/glucanase domain, Glycoside hydrolase, family 32, Glycosyl hydrolase family 32, C-terminal, Glycoside hydrolase, family 32, active site, Glycosyl hydrolase family 32, N-terminal	KEGG: 00052+3.2.1.26|KEGG: 00500+3.2.1.26	Y		9.805	9.011	12.016	3.435	2.412	2.454	37.578	82.98	113.548	79.581
siRNA707	g6919.t1	4.5	NA	Histidine phosphatase superfamily, Histidine phosphatase superfamily, clade-1		N		9.805	9.011	12.016	3.435	2.412	2.454	37.448	13.587	12.897	77.463
siRNA707	g3990.t1	4.5	NA	Alpha/Beta hydrolase fold, Partial AB-hydrolase lipase domain		N		9.805	9.011	12.016	3.435	2.412	2.454	31.21	40.203	62.227	75.019
siRNA708	g3692.t1	4.5	NA	Glycoside hydrolase, catalytic domain, Glycoside hydrolase superfamily, Glycosyl hydrolase, family 13, subfamily, catalytic domain, Glycoside hydrolase, family 13, Glycosyl hydrolase, family 13, catalytic domain, Glycosyl hydrolase, family 13, all-beta		N		5.003	5.185	13.666	0.28	0.083	0.247	5.252	19.495	7.623	33.096
siRNA708	g7512.t1	4.5	NA	Clathrin, heavy chain/VPS, 7-fold repeat, Clathrin, heavy chain, linker/propeller domain, Armadillo-type fold, Clathrin, heavy chain, propeller, N-terminal, Tetratricopeptide-like helical domain, Clathrin, heavy chain, Clathrin, heavy chain, propeller repeat	Reactome: REACT_11123	N		5.003	5.185	13.666	0.28	0.083	0.247	44.282	42.528	50.824	111.796
siRNA708	g3736.t1	4.5	NA	Arsenical pump membrane protein, ArsB		N		5.003	5.185	13.666	0.28	0.083	0.247	7.558	21.257	13.564	37.259
siRNA708	g2569.t1	4.5	NA	SPX domain, Domain of unknown function DUF202, VTC domain		N		5.003	5.185	13.666	0.28	0.083	0.247	27.259	40.75	57.817	100.884
siRNA708	g7474.t1	4.5	NA	Myb-like domain, SANT/Myb domain, Homeodomain-like		N		5.003	5.185	13.666	0.28	0.083	0.247	2.277	7.185	0.419	15.042
siRNA708	g3837.t1	4.5	NA	Dbl homology (DH) domain, PB1 domain, Pleckstrin homology domain, PH domain-like, CDC24 calponin		N		5.003	5.185	13.666	0.28	0.083	0.247	23.912	20.729	10.336	50.912
siRNA708	g1590.t1	4.5	NA	Protein of unknown function DUF3425		N		5.003	5.185	13.666	0.28	0.083	0.247	5.323	7.72	1.7	14.797
siRNA708	g6717.t1	4.5	NA	Alpha/Beta hydrolase fold, Alpha/beta hydrolase fold-1		N		5.003	5.185	13.666	0.28	0.083	0.247	0.681	0	11.278	3.709
siRNA708	g10864.t1	4.5	NA	Calcium/calmodulin-dependent/calcium-dependent protein kinase, Serine/threonine/dual specificity protein kinase, catalytic domain, Serine/threonine-protein kinase, active site, Protein kinase domain, Protein kinase, ATP binding site, Protein kinase-like domain		N		5.003	5.185	13.666	0.28	0.083	0.247	6.025	8.971	5.785	18.747
siRNA708	g1845.t1	4.5	NA	HAD-like domain		N		5.003	5.185	13.666	0.28	0.083	0.247	21.097	27.386	41.718	47.337
siRNA708	g4484.t1	4.5	NA	FAD/NAD(P)-binding domain		N		5.003	5.185	13.666	0.28	0.083	0.247	166.531	160.277	179.898	416.642
siRNA708	g9100.t1	4.5	NA	AP-3 complex subunit beta, Armadillo-like helical, AP complex subunit beta, Clathrin/coatomer adaptor, adaptin-like, N-terminal, Armadillo-type fold		N		5.003	5.185	13.666	0.28	0.083	0.247	9.383	13.739	21.888	28.56
siRNA708	g7420.t1	4.5	NA			N		5.003	5.185	13.666	0.28	0.083	0.247	14.676	10.967	21.474	28.729
siRNA711	g8726.t1	4.5	NA	TRAF-like, Zinc finger, RING-type, MORN motif, Zinc finger, RING/FYVE/PHD-type, Peptidase C19, ubiquitin carboxyl-terminal hydrolase, MATH/TRAF domain		N		1.583	2.16	1.339	0.197	0.081	0.211	2.265	5.044	6.836	11.784
siRNA713	g1704.t1	4.5	NA	Aminoacyl-tRNA synthetase, class II (G/ P/ S/T), Prolyl-tRNA synthetase, class IIa, bacterial-type, Anticodon-binding, Aminoacyl-tRNA synthetase, class II, Proline-tRNA ligase, class IIa	Reactome: REACT_71, KEGG: 00970+6.1.1.15	N		1.275	2.645	2.2	0.347	0.504	1.05	12.306	31.972	59.479	79.285
siRNA713	g1584.t1	4.5	NA	FAD-binding, type 2, FAD linked oxidase, N-terminal, CO dehydrogenase flavoprotein-like, FAD-binding, subdomain 2		N		1.275	2.645	2.2	0.347	0.504	1.05	15.908	10.682	29.764	239.214
siRNA713	g5670.t1	4.5	NA	P-loop containing nucleoside triphosphate hydrolase, AAA+ ATPase domain, ATPase, AAA-type, core		N		1.275	2.645	2.2	0.347	0.504	1.05	11.519	28.532	49.327	169.185
siRNA715	g9715.t1	4.5	NA	Glycolipid transfer protein domain		N		5.771	8.339	39.29	1.004	3.161	1.175	126.365	184.032	258.004	477.381
siRNA715	g7220.t1	4.5	NA			N		5.771	8.339	39.29	1.004	3.161	1.175	14.86	11.789	13.302	52.302
siRNA715	g6452.t1	4.5	NA	Pyridoxal phosphate-dependent transferase, major region, subdomain 2, Aminotransferase class-III, Pyridoxal phosphate-dependent transferase, major region, subdomain 1, Pyridoxal phosphate-dependent transferase		N		5.771	8.339	39.29	1.004	3.161	1.175	22.612	34.478	92.353	73.472
siRNA715	g5729.t1	4.5	NA	NB-ARC, Tetratricopeptide-like helical domain, P-loop containing nucleoside triphosphate hydrolase		N		5.771	8.339	39.29	1.004	3.161	1.175	2.746	5.08	5.77	22.673
siRNA715	g2593.t1	4.5	NA			N		5.771	8.339	39.29	1.004	3.161	1.175	7.519	6.854	7.734	15.567
siRNA715	g7716.t1	4.5	NA	Zn(2)-C6 fungal-type DNA-binding domain		N		5.771	8.339	39.29	1.004	3.161	1.175	4.193	2.434	2.066	10.866
siRNA716	g1168.t1	4.5	0.795349	Glycoside hydrolase, catalytic domain, Glycoside hydrolase superfamily, Glycoside hydrolase, family 5		N		114.513	250.314	716.189	5.046	23.279	7.664	2.642	4.152	5.446	7.266
siRNA716	g1308.t1	4.5	NA	AhpD-like		N		114.513	250.314	716.189	5.046	23.279	7.664	54.237	42.313	158.207	296.177
siRNA716	g401.t1	4.5	NA	Lipoxygenase, C-terminal, Lipoxygenase		N		114.513	250.314	716.189	5.046	23.279	7.664	0	1.457	1.321	0.951
siRNA716	g10648.t1	4.5	0.734884			N		114.513	250.314	716.189	5.046	23.279	7.664	2.57	7.603	7.016	9.313
siRNA716	g877.t1	4.5	0.760465	Glutathione S-transferase, N-terminal, Glutathione S-transferase, omega-class, Glutathione S-transferase, C-terminal-like, Thioredoxin-like fold	KEGG: 00053+1.8.5.1|KEGG: 00480+2.5.1.18+1.8.5.1|KEGG: 00980+2.5.1.18|KEGG: 00982+2.5.1.18|MetaCyc: PWY-2261|MetaCyc: PWY-4061|MetaCyc: PWY-4202|MetaCyc: PWY-6370|MetaCyc: PWY-6842|MetaCyc: PWY-7112|MetaCyc: PWY-7533|Reactome: REACT_11193|Reactome: REACT_13433	N		114.513	250.314	716.189	5.046	23.279	7.664	19.672	4.657	27.034	34.105
siRNA716	g3931.t1	4.5	NA	Beta-lactamase-related, Beta-lactamase/transpeptidase-like, Peptidase S12, Pab87-related, C-terminal		N		114.513	250.314	716.189	5.046	23.279	7.664	8.711	3.274	4.909	182.662
siRNA716	g6363.t1	4.5	NA	Dihydroorotate dehydrogenase, conserved site, Dihydroorotate dehydrogenase domain, Aldolase-type TIM barrel		N		114.513	250.314	716.189	5.046	23.279	7.664	22.715	24.222	38.498	50.21
siRNA716	g4771.t1	4.5	NA	Protein of unknown function DUF3638, Protein of unknown function DUF3645		N		114.513	250.314	716.189	5.046	23.279	7.664	0.828	2.571	3.471	3.333
siRNA72	g3360.t1	4.5	NA			N		14.564	37.087	24.324	3.885	13.8	13.405	18.409	5.455	6.292	455.144
siRNA72	g1590.t1	4.5	0.772947	Protein of unknown function DUF3425		N		14.564	37.087	24.324	3.885	13.8	13.405	5.323	7.72	1.7	14.797
siRNA72	g5176.t1	4.5	0.702899	CDC45 family		N		14.564	37.087	24.324	3.885	13.8	13.405	6.345	9.791	12.502	14.418
siRNA72	g8648.t1	4.5	NA	Transglutaminase-like, Variant SH3 domain, SH3 domain		N		14.564	37.087	24.324	3.885	13.8	13.405	0.923	6.957	7.867	13.94
siRNA72	g4944.t1	4.5	NA	PQ-loop repeat, Lysosomal cystine transporter		N		14.564	37.087	24.324	3.885	13.8	13.405	13.763	35.635	33.626	41.2
siRNA72	g1780.t1	4.5	NA	MIR motif, Protein O-mannosyl-transferase, C-terminal four TM domain, Glycosyl transferase family 39/83, Glycosyltransferase 39-like	KEGG: 00514+2.4.1.109|UniPathway: UPA00378	N		14.564	37.087	24.324	3.885	13.8	13.405	57.176	57.205	85.315	148.7
siRNA720	g9130.t1	4.5	0.809392	WD40 repeat, WD40/YVTN repeat-like-containing domain, WD40-repeat-containing domain		N		542.02	1051.12	1185.38	482.715	621.017	771.97	15.824	19.673	50.124	69.47
siRNA720	g9030.t1	4.5	0.726519	Leucine-rich repeat domain, L domain-like		N		542.02	1051.12	1185.38	482.715	621.017	771.97	1.65	0	0.24	3.236
siRNA720	g5456.t1	4.5	0.725967	P-loop containing nucleoside triphosphate hydrolase		N		542.02	1051.12	1185.38	482.715	621.017	771.97	3.038	8.903	13.27	9.983
siRNA721	g5494.t1	4.5	0.822165			N		1.86	3.536	26.498	0.06	0.17	0.055	8.99	11.851	19.779	22.68
siRNA721	g920.t1	4.5	0.726804	Ankyrin repeat-containing domain, Transcription regulator HTH, APSES-type DNA-binding domain, KilA, N-terminal/APSES-type HTH, DNA-binding, Ankyrin repeat, MBF transcription factor complex subunit Mbp1/Res1/Res2		N		1.86	3.536	26.498	0.06	0.17	0.055	5.77	11.884	15.578	17.253
siRNA721	g10378.t1	4.5	NA	Zn(2)-C6 fungal-type DNA-binding domain		N		1.86	3.536	26.498	0.06	0.17	0.055	68.364	147.833	56.709	190.562
siRNA721	g7618.t1	4.5	0.744845	S-adenosyl-L-methionine-dependent methyltransferase, Lysine methyltransferase		N		1.86	3.536	26.498	0.06	0.17	0.055	25.25	27.502	38.208	92.536
siRNA721	g10325.t1	4.5	NA	RecF/RecN/SMC, N-terminal, Structural maintenance of chromosomes protein 6, P-loop containing nucleoside triphosphate hydrolase		N		1.86	3.536	26.498	0.06	0.17	0.055	5.325	3.428	4.26	10.348
siRNA721	g7241.t1	4.5	0.729381	Rad4/PNGase transglutaminase-like fold, Transglutaminase-like		N		1.86	3.536	26.498	0.06	0.17	0.055	3.451	2.62	7.064	7.049
siRNA721	g11578.t1	4.5	0.822165	Aminoglycoside phosphotransferase, Protein kinase-like domain		N		1.86	3.536	26.498	0.06	0.17	0.055	6.68	4.392	13.023	18.99
siRNA721	g1114.t1	4.5	NA	Exocyst complex component Sec10-like		N		1.86	3.536	26.498	0.06	0.17	0.055	16.757	21.287	33.909	47.691
siRNA721	g1848.t1	4.5	NA			N		1.86	3.536	26.498	0.06	0.17	0.055	1.713	0.508	2.697	3.272
siRNA724	g962.t1	4.5	0.738342	Homeodomain-like, Homeobox domain, Homeobox, conserved site		N		5.265	11.383	23.693	0.143	0.835	0.166	3.422	7.771	14.504	15.241
siRNA724	g10156.t1	4.5	NA	Structural maintenance of chromosomes protein, SMCs flexible hinge, P-loop containing nucleoside triphosphate hydrolase, RecF/RecN/SMC, N-terminal		N		5.265	11.383	23.693	0.143	0.835	0.166	5.603	6.757	17.535	46.037
siRNA724	g7462.t1	4.5	NA	10TM putative phosphate transporter, extracellular tail, Calcium-dependent channel, 7TM region, putative phosphate, 10TM putative phosphate transporter, cytosolic domain, Calcium permeable stress-gated cation channel 1, N-terminal transmembrane domain		N		5.265	11.383	23.693	0.143	0.835	0.166	3.001	6.86	8.465	17.172
siRNA73	g6226.t1	4.5	0.701847			N		5.748	6.531	5.586	1.908	3.02	3.184	23.128	39.141	75.053	58.485
siRNA736	g6199.t1	4.5	NA	Peptidase S8/S53 domain, Peptidase S8, subtilisin-related, Peptidase S8, subtilisin, Ser-active site		N		5.398	7.551	10.267	1.011	3.044	2.821	49.199	47.243	89.879	103.806
siRNA740	g6046.t1	4.5	NA	Glycoside hydrolase family 38, central domain, Glycoside hydrolase 38/57, N-terminal domain, Glycoside hydrolase family 38, N-terminal domain, Glycosyl hydrolase family 38, C-terminal, Glycoside hydrolase/deacetylase, beta/alpha-barrel, Glycoside hydrolase families 57/38, central domain, Galactose mutarotase-like domain		N		1804.38	520.087	148.935	1745.6	788.927	1037.91	29.215	29.929	19.448	85.961
siRNA740	g6665.t1	4.5	NA	AMP-dependent synthetase/ligase, AMP-binding enzyme C-terminal domain		N		1804.38	520.087	148.935	1745.6	788.927	1037.91	9.989	6.946	11.271	38.686
siRNA740	g4366.t1	4.5	NA	PH domain-like, WD40-repeat-containing domain, WD40 repeat, BEACH domain, PH-BEACH domain, Concanavalin A-like lectin/glucanase domain, WD40/YVTN repeat-like-containing domain		N		1804.38	520.087	148.935	1745.6	788.927	1037.91	17.29	9.456	11.95	21.987
siRNA740	g9501.t1	4.5	NA	Leucine-rich repeat domain, L domain-like, Leucine-rich repeat, Leucine-rich repeat, typical subtype		N		1804.38	520.087	148.935	1745.6	788.927	1037.91	2.416	2.01	3.955	9.527
siRNA740	g1570.t1	4.5	NA	F-box domain, WD40/YVTN repeat-like-containing domain		N		1804.38	520.087	148.935	1745.6	788.927	1037.91	41.411	30.842	201.959	67.533
siRNA77	g4287.t1	4.5	NA	AGC-kinase, C-terminal, Protein kinase, ATP binding site, Protein kinase domain, Serine/threonine/dual specificity protein kinase, catalytic domain, Serine/threonine-protein kinase, active site, Protein kinase-like domain		N		102.049	103.894	120.346	91.706	79.246	78.654	82.072	39.658	72.594	90.675
siRNA77	g7127.t1	4.5	NA	Protein kinase-like domain, Aminoglycoside phosphotransferase		N		102.049	103.894	120.346	91.706	79.246	78.654	5.299	9.774	15.719	12.507
siRNA77	g2593.t1	4.5	NA			N		102.049	103.894	120.346	91.706	79.246	78.654	7.519	6.854	7.734	15.567
siRNA77	g9197.t1	4.5	NA	Protein of unknown function DUF1446		N		102.049	103.894	120.346	91.706	79.246	78.654	9.267	5.153	6.999	25.645
siRNA8	g611.t1	4.5	NA	Peptidase M20, Peptidase M20, dimerisation domain, ArgE/DapE/ACY1/CPG2/YscS, conserved site, Glutathione degradosome, DUG1		N		10.17	33.237	30.162	1.617	12.66	1.841	92.008	108.587	88.923	189.177
siRNA8	g10784.t1	4.5	NA	Cytochrome P450, Cytochrome P450, E-class, group I	Reactome: REACT_13433	N		10.17	33.237	30.162	1.617	12.66	1.841	7.871	16.486	15.581	43.244
siRNA8	g6136.t1	4.5	NA	MOB kinase activator family		N		10.17	33.237	30.162	1.617	12.66	1.841	17.57	25.722	21.237	42.042
siRNA8	g6073.t1	4.5	NA	Protein of unknown function DUF1295		N		10.17	33.237	30.162	1.617	12.66	1.841	10.089	13.085	8.959	41.158
siRNA8	g5819.t1	4.5	NA	Myristoyl-CoA:protein N-myristoyltransferase, C-terminal, Acyl-CoA N-acyltransferase, Myristoyl-CoA:protein N-myristoyltransferase, N-terminal, Myristoyl-CoA:protein N-myristoyltransferase		N		10.17	33.237	30.162	1.617	12.66	1.841	35.876	55.234	117.023	181.957
siRNA804	g5834.t1	4.5	NA	LYR motif-containing protein 2, Complex 1 LYR protein		N		554.748	577.946	1125.91	397.01	872.753	618.649	36.336	17.319	29.705	65.698
siRNA804	g10332.t1	4.5	NA	Leucine-rich repeat domain, L domain-like		N		554.748	577.946	1125.91	397.01	872.753	618.649	2.698	9.777	8.469	39.522
siRNA804	g2207.t1	4.5	NA	Transcription factor domain, fungi, Zn(2)-C6 fungal-type DNA-binding domain		N		554.748	577.946	1125.91	397.01	872.753	618.649	1.095	10.428	2.768	10.762
siRNA804	g7676.t1	4.5	NA	Pyridoxal phosphate-dependent transferase, major region, subdomain 1, Aminotransferase class-III, Ornithine aminotransferase, Pyridoxal phosphate-dependent transferase, major region, subdomain 2, Pyridoxal phosphate-dependent transferase	KEGG: 00330+2.6.1.13|MetaCyc: PWY-3341|MetaCyc: PWY-4981|MetaCyc: PWY-6344|MetaCyc: PWY-6922|UniPathway: UPA00098	N		554.748	577.946	1125.91	397.01	872.753	618.649	103.177	83.799	131.284	340.343
siRNA85	g10756.t1	4.5	NA			N		254.95	47.248	11.079	13.643	15.537	18.724	2.58	6.028	23.951	61.491
siRNA85	g578.t1	4.5	NA	Biotin/lipoyl attachment, 2-oxo acid dehydrogenase, lipoyl-binding site, E3-binding domain, Single hybrid motif		N		254.95	47.248	11.079	13.643	15.537	18.724	50.754	120.359	227.258	332.838
siRNA85	g4287.t1	4.5	NA	AGC-kinase, C-terminal, Protein kinase, ATP binding site, Protein kinase domain, Serine/threonine/dual specificity protein kinase, catalytic domain, Serine/threonine-protein kinase, active site, Protein kinase-like domain		N		254.95	47.248	11.079	13.643	15.537	18.724	82.072	39.658	72.594	90.675
siRNA85	g2449.t1	4.5	NA	SH3 domain, F-BAR domain, FCH domain		N		254.95	47.248	11.079	13.643	15.537	18.724	10.138	11.641	11.415	35.965
siRNA85	g6823.t1	4.5	NA	PCI/PINT associated module		N		254.95	47.248	11.079	13.643	15.537	18.724	3.404	4.702	19.513	17.108
siRNA85	g7462.t1	4.5	NA	10TM putative phosphate transporter, extracellular tail, Calcium-dependent channel, 7TM region, putative phosphate, 10TM putative phosphate transporter, cytosolic domain, Calcium permeable stress-gated cation channel 1, N-terminal transmembrane domain		N		254.95	47.248	11.079	13.643	15.537	18.724	3.001	6.86	8.465	17.172
siRNA88	g3504.t1	4.5	NA	Clathrin adaptor, alpha/beta/gamma-adaptin, appendage, Ig-like subdomain, Armadillo-type fold, Clathrin alpha-adaptin/coatomer adaptor, appendage, C-terminal subdomain, Adaptor protein complex AP-2, alpha subunit, Coatomer/calthrin adaptor appendage, C-terminal subdomain, Clathrin adaptor, alpha-adaptin, appendage, C-terminal subdomain, Armadillo-like helical, Coatomer/clathrin adaptor appendage,…	Reactome: REACT_11061|Reactome: REACT_13685|Reactome: REACT_18266|Reactome: REACT_6185|Reactome: REACT_9417	N		1304.85	1141.19	1366.94	795.198	568.271	895.337	8.927	11.298	7.884	26.191
siRNA88	g2760.t1	4.5	NA	Nucleoporin Nup186/Nup192/Nup205		N		1304.85	1141.19	1366.94	795.198	568.271	895.337	4.129	10.359	14.116	20.598
siRNA88	g9368.t1	4.5	0.712963	NAD(P)-binding domain, Polyketide synthase, dehydratase domain, Malonyl-CoA ACP transacylase, ACP-binding, Beta-ketoacyl synthase, C-terminal, Beta-ketoacyl synthase, N-terminal, Polyketide synthase, ketoreductase domain, Acyl carrier protein-like, Polyketide synthase, enoylreductase domain, Acyl transferase/acyl hydrolase/lysophospholipase, Acyl transferase domain, Alcohol dehydrogenase, N-termi…		N		1304.85	1141.19	1366.94	795.198	568.271	895.337	1.283	2.369	2.289	3.583
siRNA88	g4604.t1	4.5	NA	NAD-dependent epimerase/dehydratase, N-terminal domain, NAD(P)-binding domain		N		1304.85	1141.19	1366.94	795.198	568.271	895.337	3.252	5.175	2.926	10.378
siRNA88	g5323.t1	4.5	NA	SPX domain, Sodium/sulphate symporter	Reactome: REACT_15518|Reactome: REACT_20633	N		1304.85	1141.19	1366.94	795.198	568.271	895.337	25.08	38.47	30.936	56.068
siRNA88	g1641.t1	4.5	NA	Beta-glucan synthesis-associated, SKN1		N		1304.85	1141.19	1366.94	795.198	568.271	895.337	9.646	4.401	0.795	40.155
siRNA9	g11350.t1	4.5	NA	Tetratricopeptide-like helical domain, Anaphase-promoting complex subunit 5, CTLH, C-terminal LisH motif	UniPathway: UPA00143	N		16.962	57.207	68.098	0.275	2.38	0.72	6.098	6.064	13.301	18.294
siRNA9	g656.t1	4.5	NA	P-loop containing nucleoside triphosphate hydrolase		N		16.962	57.207	68.098	0.275	2.38	0.72	1.67	4.802	9.836	6.371
siRNA9	g2861.t1	4.5	NA	Transport and Golgi organisation protein 2		N		16.962	57.207	68.098	0.275	2.38	0.72	38.976	49.241	68.28	134.904
siRNA9	g2614.t1	4.5	NA	von Willebrand factor, type A, vWA found in TerF C terminus		N		16.962	57.207	68.098	0.275	2.38	0.72	176.872	101.248	157.307	289.889
siRNA90	g4276.t1	4.5	NA	Biotin carboxylase, C-terminal, ClpP/crotonase-like domain, Carbamoyl-phosphate synthetase large subunit-like, ATP-binding domain, Single hybrid motif, Pre-ATP-grasp domain, ATP-grasp fold, Biotin/lipoyl attachment, ATP-grasp fold, subdomain 1, Biotin carboxylase-like, N-terminal domain, Acetyl-CoA carboxylase, central domain, Biotin carboxylation domain, Acetyl-coenzyme A carboxyltransferase, C-…	KEGG: 00061+6.4.1.2|KEGG: 00253+6.4.1.2|KEGG: 00254+6.4.1.2|KEGG: 00620+6.4.1.2|KEGG: 00640+6.4.1.2|KEGG: 00720+6.4.1.2|MetaCyc: PWY-4381|MetaCyc: PWY-5743|MetaCyc: PWY-5744|MetaCyc: PWY-5789|MetaCyc: PWY-6679|MetaCyc: PWY-6722|MetaCyc: PWY-7388|Reactome: REACT_1505|Reactome: REACT_22258|UniPathway: UPA00655, KEGG: 00061+6.4.1.2|KEGG: 00253+6.4.1.2|KEGG: 00254+6.4.1.2|KEGG: 00620+6.4.1.2|KEGG: 00…	N		286.121	366.09	379.943	326.353	417.502	465.283	57.127	57.788	106.715	142.375
siRNA93	g4376.t1	4.5	0.720403	Peptidase C19, ubiquitin carboxyl-terminal hydrolase, Ubiquitin specific protease domain, Zinc finger, RING/FYVE/PHD-type		N		72.325	63.368	81.422	0	0	0	0.272	1.465	2.417	5.118
siRNA93	g10720.t1	4.5	NA	GLEYA adhesin domain		N		72.325	63.368	81.422	0	0	0	1.152	4.465	2.326	3.26
siRNA955	g11373.t1	4.5	NA	Zinc finger, DHHC-type, palmitoyltransferase		N		3782.59	1666.49	1340.64	7462.2	5199.42	6158.15	32.823	20.627	44.605	43.602
siRNA955	g94.t1	4.5	NA	Zinc/iron permease		N		3782.59	1666.49	1340.64	7462.2	5199.42	6158.15	0.466	0	0.461	5.429
siRNA955	g6137.t1	4.5	NA	P-loop containing nucleoside triphosphate hydrolase, Cobalamin (vitamin B12) biosynthesis CobW-like, C-terminal, CobW/HypB/UreG domain		N		3782.59	1666.49	1340.64	7462.2	5199.42	6158.15	10.918	18.735	24.823	52.145
